# Supplementary material for: Crustal rejuvenation stabilised Earth’s first cratons
Source: Nat Commun. 2021 Jun 10;12:3535. doi: 10.1038/s41467-021-23805-6 (PMC8192532; doi:10.1038/s41467-021-23805-6)
Supplement: Supplementary file 4 — Supplementary Data 1 [file 41467_2021_23805_MOESM4_ESM.xlsx]

## Sheet: Unknowns
			Measured U-Pb isotopic Ratios															Calculated U-Pb Ages											Approximate U + Th concentrations				Measured Yb-Lu-Hf isotopic ratios										Time-corrected Hf isotopic data
Spot Name	Comment		207Pb/235U Ratio	±2SE(Int)	±2SE(Prop)	206Pb/238U Ratio	±2SE(Int)	±2SE(Prop)	ρ (206/238 vs 207/235)		238U/206Pb Ratio	±2SE(Prop)	207Pb/206Pb Ratio	±2SE(Int)	±2SE(Prop)	ρ (238/206 vs 207/206)		207Pb/235U Age	±2SE(Int)	±2SE(Prop)	206Pb/238U Age	±2SE(Int)	±2SE(Prop)	207Pb/206Pb Age	±2SE(Int)	±2SE(Prop)	% conc.		U (ppm)	Th (appm)	U/Th		176Yb/177Hf	±2SE(Int)	176Lu/177Hf	±2SE(Int)	176Hf/177Hf	±2SE(Int)	±2SE(Prop)	178Hf/177Hf	±2SE(Int)		207Pb/206 Pb Age	±2SE(Prop)	176Hf/177Hf (initial)	ℇHf (initial)	±2SE(Prop)
YIPI_001
YIPI_001_005	ok		24.35	0.28	0.6586	0.6586	0.031	0.0047	0.57703		1.51837	0.0714691	0.2681	0.0026	0.0026	0.079631		3281	11	51	3261	18	120	3292	15	15	99.0583		749	668	1.155		0.02776	0.00046	0.001027	1.6e-05	0.280613	4.3e-05	4.4e-05	1.46718	6.9e-05		3292	15	0.280548	-3.81989	1.55595
YIPI_001_006	ok		23.97	0.27	0.6336	0.6336	0.03	0.007	0.77175		1.57828	0.0747293	0.274	0.0021	0.0021	0.31749		3265	11	51	3161	28	120	3326	12	12	95.0391		385.6	495.3	0.802		0.0549	0.0025	0.002164	9.8e-05	0.28075	5.2e-05	5.2e-05	1.46725	5.5e-05		3326	12	0.280611	-0.750257	1.83885
YIPI_001_008	ok		22.99	0.49	0.6286	0.6286	0.031	0.0094	0.5828		1.59084	0.0784536	0.2661	0.0047	0.0047	0.15332		3230	23	60	3143	37	120	3280	28	28	95.8232		386.9	422	0.955		0.0435	0.0036	0.00157	0.00014	0.280671	4.5e-05	4.5e-05	1.46716	0.0001		3280	28	0.280572	-3.25151	1.59131
YIPI_001_010	ok		24.06	0.53	0.619	0.619	0.032	0.015	0.83453		1.61551	0.0835158	0.2821	0.004	0.004	0.23893		3273	21	52	3104	59	130	3372	22	22	92.0522		221	108.8	2.116		0.0434	0.0026	0.001503	7.8e-05	0.280616	3.6e-05	3.7e-05	1.46724	6.5e-05		3372	22	0.280518	-2.97089	1.30841
YIPI_001_011	ok		25.9	0.34	0.6699	0.6699	0.032	0.0068	0.5457		1.49276	0.0713066	0.2801	0.003	0.003	0.22953		3340	13	52	3303	26	120	3361	16	16	98.2743		89.5	38.8	2.404		0.020316	9.9e-05	0.0007472	5.7e-06	0.280588	3e-05	3.1e-05	1.46727	5.4e-05		3361	16	0.28054	-2.47451	1.09624
YIPI_001_019	ok		24.1	0.35	0.6546	0.6546	0.032	0.0076	0.63123		1.52765	0.0746789	0.267	0.0029	0.0029	0.18337		3270	14	52	3245	30	120	3286	17	17	98.7523		422	165.7	2.61		0.0368	0.0022	0.001361	8.2e-05	0.280686	4.9e-05	4.9e-05	1.46725	8.1e-05		3286	17	0.2806	-2.11001	1.73277
YIPI_001_024	ok		26.17	0.26	0.6735	0.6735	0.032	0.0053	0.58734		1.48478	0.0705464	0.282	0.0023	0.0023	0.25463		3350.5	9.6	51	3318	20	120	3371	13	13	98.4278		115	37.6	3.067		0.020697	8.2e-05	0.0007606	1.6e-06	0.280585	3.5e-05	3.6e-05	1.46725	5.4e-05		3371	13	0.280536	-2.37974	1.27305
YIPI_001_031	ok		24.77	0.26	0.6357	0.6357	0.03	0.0051	0.70699		1.57307	0.0742364	0.283	0.0022	0.0022	0.11623		3297	11	51	3170	20	120	3376	12	12	93.8981		169.2	66.3	2.265		0.03603	0.00032	0.0012656	5.7e-06	0.28064	4.7e-05	4.8e-05	1.46728	6.2e-05		3376	12	0.280558	-1.4742	1.6974
YIPI_001_032	ok		22.36	0.35	0.6023	0.6023	0.03	0.0089	0.80685		1.6603	0.0826981	0.2695	0.0025	0.0025	0.221		3195	15	51	3036	36	120	3302	14	14	91.9443		160.7	59	2.73		0.0151	0.00046	0.000637	1.7e-05	0.280589	3.1e-05	3.2e-05	1.46722	5.5e-05		3302	14	0.280548	-3.56105	1.1316
YIPI_001_041	ok		34.33	0.39	0.7238	0.7238	0.035	0.007	0.80957		1.3816	0.0668084	0.344	0.0023	0.0023	0.064866		3618	11	51	3508	26	130	3678	10	10	95.3779		210.9	89.2	2.23		0.01377	0.00057	0.000502	2e-05	0.280297	3.2e-05	3.3e-05	1.46724	4.6e-05		3678	10	0.280261	-4.82769	1.16696
YIPI_001_042	ok		24.14	0.31	0.6584	0.6584	0.031	0.0051	0.71107		1.51883	0.0715125	0.2665	0.0024	0.0024	-0.053299		3274	12	49	3260	20	120	3283	14	14	99.2994		465	206.8	2.1		0.0366	0.003	0.001233	9.3e-05	0.28069	5.2e-05	5.3e-05	1.46721	5.7e-05		3283	14	0.280612	-1.7476	1.87422
YIPI_001_043	ok		26.87	0.42	0.6877	0.6877	0.033	0.0089	0.73576		1.45412	0.0697776	0.284	0.0031	0.0031	0.11464		3378	15	52	3375	33	120	3381	17	17	99.8225		84.1	21.8	3.734		0.0245	0.0011	0.001912	4.5e-05	0.280702	5.7e-05	5.8e-05	1.4672	7.1e-05		3381	17	0.280577	-0.651082	2.05103
YIPI_001_045	ok		24.39	0.78	0.612	0.612	0.033	0.016	0.80659		1.63399	0.0881071	0.2885	0.0056	0.0056	-0.093066		3280	31	59	3075	66	130	3406	31	31	90.2819		232	122.9	1.82		0.0137	0.001	0.000474	3.1e-05	0.280549	3.6e-05	3.7e-05	1.46721	5.8e-05		3406	31	0.280518	-2.1776	1.30841
YIPI_001_001	Discordant		20.34	0.29	0.5583	0.5583	0.027	0.0071	0.8208		1.79115	0.0866221	0.2639	0.0022	0.0022	0.15426		3104	14	51	2857	29	110	3267	13	13	87.4503		197.3	136.7	1.518		0.0319	0.002	0.001147	8.2e-05	0.280541	5.4e-05	5.5e-05	1.46725	8.6e-05		3267	13	0.280469	-7.22972	1.94494
YIPI_001_002	Discordant		13.81	0.36	0.332	0.332	0.018	0.009	0.94944		3.01205	0.163304	0.3016	0.0025	0.0025	0.21655		2724	25	55	1842	43	87	3475	13	13	53.0072		267	87.8	3.25		0.0416	0.0029	0.001233	8.9e-05	0.280322	4.8e-05	4.9e-05	1.46724	7.2e-05		3475	13	0.280239	-10.4611	1.73277
YIPI_001_003	Discordant		21.68	0.43	0.4459	0.4459	0.022	0.0074	0.87404		2.24266	0.110649	0.3522	0.0034	0.0034	-0.076668		3164	19	53	2375	33	99	3714	14	14	63.9472		520	138.1	3.903		0.019	0.0013	0.000656	4.2e-05	0.280294	3.1e-05	3.2e-05	1.46725	6.3e-05		3714	14	0.280247	-4.47936	1.1316
YIPI_001_009	Discordant		7.3	0.34	0.1884	0.1884	0.012	0.0082	0.98336		5.30786	0.33808	0.2801	0.0025	0.0025	-0.32339		2118	41	60	1107	44	65	3362	14	14	32.9268		701	709	1.022		0.0991	0.0044	0.00309	0.00014	0.28078	5.6e-05	5.6e-05	1.46717	7.3e-05		3362	14	0.28058	-1.01748	1.9803
YIPI_001_012	Discordant		30.58	0.39	0.6405	0.6405	0.031	0.0064	0.83013		1.56128	0.0755655	0.3461	0.0033	0.0033	-0.13258		3504	13	54	3189	25	120	3689	15	15	86.4462		80.8	124.3	0.6842		0.02384	0.00067	0.00081	2.1e-05	0.280296	3.3e-05	3.4e-05	1.46722	6.1e-05		3689	15	0.280238	-5.38701	1.20233
YIPI_001_016	Discordant		21.27	0.43	0.5274	0.5274	0.026	0.0084	0.72177		1.89609	0.0934745	0.2926	0.0041	0.0041	0.09953		3147	20	53	2729	35	110	3428	22	22	79.6091		274.9	86.9	3.405		0.0439	0.0015	0.001527	4.6e-05	0.280723	3.7e-05	3.8e-05	1.46718	5.1e-05		3428	22	0.280622	2.0604	1.34378
YIPI_001_017	Discordant		15.08	0.33	0.2999	0.2999	0.015	0.0063	0.92801		3.33445	0.166778	0.3646	0.003	0.003	0.02372		2814	21	54	1688	31	77	3768	12	12	44.7983		354	475	0.919		0.03951	0.00051	0.001249	2.1e-05	0.280212	3.5e-05	3.6e-05	1.46717	6.6e-05		3768	12	0.280121	-7.67621	1.27305
YIPI_001_018	Discordant		5.77	0.1	0.1419	0.1419	0.0069	0.0019	0.68336		7.04722	0.342676	0.2949	0.0033	0.0033	0.13573		1941	15	46	855	11	39	3441	18	18	24.8474		1406	780	1.92		0.141	0.0041	0.00372	0.0001	0.280635	5.1e-05	5.2e-05	1.46721	4.9e-05		3441	18	0.280388	-5.96682	1.83885
YIPI_001_020	Discordant		18.11	0.49	0.463	0.463	0.025	0.013	0.95609		2.15983	0.116621	0.2843	0.0024	0.0024	0.27102		2983	26	54	2443	57	110	3384	13	13	72.1927		303	289	1.0934		0.0617	0.0047	0.00206	0.00015	0.280755	6.6e-05	6.7e-05	1.46723	7.8e-05		3384	13	0.280621	0.961149	2.36929
YIPI_001_021	Discordant		21.25	0.47	0.4489	0.4489	0.023	0.0095	0.94862		2.22767	0.114138	0.3436	0.0024	0.0024	0.059311		3142	21	53	2384	42	100	3676	11	11	64.8531		380	360	1.121		0.0276	0.0013	0.00088	3.2e-05	0.280325	4e-05	4.1e-05	1.46721	4.6e-05		3676	11	0.280262	-4.83398	1.44986
YIPI_001_022	Discordant		4.82	0.14	0.1213	0.1213	0.0068	0.0037	0.96739		8.24402	0.462155	0.2884	0.0023	0.0023	0.2388		1774	25	49	736	21	39	3406	12	12	21.6089		1366	720	1.986		0.1219	0.0058	0.00341	0.00013	0.280726	4.9e-05	5e-05	1.46725	4.9e-05		3406	12	0.280502	-2.73945	1.76813
YIPI_001_023	Discordant		34	0.53	0.6784	0.6784	0.033	0.009	0.70986		1.47406	0.0717038	0.3622	0.0041	0.0041	0.16509		3608	16	54	3337	35	130	3757	17	17	88.8209		326	127.2	2.591		0.01673	0.00044	0.000569	1.5e-05	0.280283	3.6e-05	3.7e-05	1.4672	5.2e-05		3757	17	0.280242	-3.63516	1.30841
YIPI_001_025	Discordant		11.2	0.32	0.278	0.278	0.015	0.0083	0.96981		3.59712	0.194089	0.2928	0.0022	0.0022	0.31771		2528	27	54	1576	42	77	3430	12	12	45.9475		1241	5730	0.24		0.1121	0.0061	0.00314	0.00015	0.28063	3.6e-05	3.7e-05	1.46726	6.8e-05		3430	12	0.280422	-5.01094	1.30841
YIPI_001_026	Discordant		13.21	0.18	0.2884	0.2884	0.014	0.0037	0.74321		3.46741	0.168321	0.3326	0.0032	0.0032	0.2223		2695	13	48	1633	18	70	3628	14	14	45.011		752	411.8	1.794		0.0708	0.0042	0.00193	0.00012	0.280389	4.7e-05	4.8e-05	1.46723	4.8e-05		3628	14	0.280254	-6.29464	1.6974
YIPI_001_027	Discordant		14.14	0.4	0.3325	0.3325	0.018	0.0081	0.76757		3.00752	0.162813	0.3089	0.0057	0.0057	0.19464		2755	26	54	1849	39	85	3511	28	28	52.6631		213	176.5	1.167		0.03677	0.00081	0.001222	3.3e-05	0.280682	7.6e-05	7.7e-05	1.46715	0.00012		3511	28	0.280599	3.22617	2.72292
YIPI_001_028	Discordant		21.77	0.93	0.485	0.485	0.029	0.019	0.92587		2.06186	0.123286	0.3253	0.0052	0.0052	0.0451		3164	42	66	2538	84	130	3595	26	26	70.5981		177	202	0.859		0.0237	0.0019	0.000747	4.8e-05	0.28039	8.7e-05	8.8e-05	1.46717	0.00011		3595	26	0.280338	-4.07439	3.1119
YIPI_001_029	Discordant		23.35	0.72	0.511	0.511	0.028	0.014	0.95832		1.95695	0.10723	0.3313	0.0028	0.0028	-0.14936		3227	29	55	2652	60	120	3620	13	13	73.2597		168.9	142.9	1.128		0.01218	0.0009	0.000404	3.1e-05	0.280252	3.6e-05	3.7e-05	1.46719	5.5e-05		3620	13	0.280224	-7.55545	1.30841
YIPI_001_030	Discordant		12	0.37	0.3072	0.3072	0.017	0.0095	0.97453		3.25521	0.180139	0.2835	0.0019	0.0019	0.14758		2585	28	54	1719	46	84	3381	10	10	50.8429		561	276	1.991		0.047	0.003	0.001534	8.9e-05	0.280736	4.3e-05	4.4e-05	1.46723	5.8e-05		3381	10	0.280636	1.43839	1.55595
YIPI_001_033	Discordant		19.16	0.49	0.537	0.537	0.027	0.01	0.88438		1.8622	0.09363	0.2592	0.0032	0.0032	-0.26157		3046	25	56	2770	44	120	3239	20	20	85.5202		441	254	1.556		0.023	0.0014	0.000908	6.7e-05	0.280636	5.7e-05	5.8e-05	1.46709	6.6e-05		3239	20	0.280579	-3.95619	2.05103
YIPI_001_034	Discordant		2.66	0.051	0.0822	0.0822	0.004	0.0011	0.83595		12.1654	0.591993	0.2355	0.0027	0.0027	-0.18923		1316	14	40	509.1	6.6	24	3087	18	18	16.4917		2655	382.5	6.2		0.1898	0.0022	0.005306	6.7e-05	0.280513	6.1e-05	6.1e-05	1.46725	4.7e-05		3087	18	0.280198	-21.1327	2.15712
YIPI_001_035	Discordant		21	1.2	0.448	0.448	0.032	0.024	0.97774		2.23214	0.159439	0.3386	0.0039	0.0039	-0.099981		3107	61	82	2370	110	150	3654	18	18	64.8604		248	176	1.296		0.037	0.0041	0.00103	0.00011	0.280342	4.1e-05	4.2e-05	1.46729	5.3e-05		3654	18	0.280269	-5.11835	1.48523
YIPI_001_036	Discordant		14.66	0.41	0.401	0.401	0.022	0.011	0.91459		2.49377	0.136815	0.2646	0.0031	0.0031	0.19317		2786	26	54	2168	50	99	3271	18	18	66.2794		323	182.5	1.607		0.0495	0.0052	0.00157	0.00015	0.280627	4.4e-05	4.5e-05	1.46728	6.4e-05		3271	18	0.280528	-5.02297	1.59131
YIPI_001_037	Discordant		16.14	0.32	0.4156	0.4156	0.021	0.008	0.9281		2.40616	0.121582	0.2812	0.0022	0.0022	0.049491		2877	19	53	2236	37	96	3367	13	13	66.4093		152.1	51.4	2.698		0.0405	0.0012	0.00138	4.5e-05	0.280615	4.3e-05	4.3e-05	1.46718	5.4e-05		3367	13	0.280525	-2.83581	1.52059
YIPI_001_038B	Discordant		21.31	0.75	0.45	0.45	0.024	0.012	0.75274		2.22222	0.118518	0.34	0.0076	0.0076	0.1663		3150	34	60	2394	55	110	3660	34	34	65.4098		269	467	0.527		0.0318	0.001	0.001017	3.2e-05	0.280311	5e-05	5e-05	1.46716	5.8e-05		3660	34	0.280239	-6.05186	1.76813
YIPI_001_039	Discordant		33.68	0.84	0.642	0.642	0.033	0.014	0.95287		1.55763	0.0800652	0.3787	0.0027	0.0027	-0.16738		3586	25	57	3187	57	130	3824	11	11	83.3421		345	139	2.307		0.0232	0.0011	0.000783	3.9e-05	0.280208	3.6e-05	3.7e-05	1.46724	4.6e-05		3824	11	0.28015	-5.29429	1.30841
YIPI_001_040	Discordant		11.09	0.57	0.248	0.248	0.018	0.013	0.95935		4.03226	0.292664	0.3265	0.0053	0.0053	0.36983		2519	45	64	1423	68	90	3598	25	25	39.5497		688	338	1.915		0.0715	0.0086	0.00229	0.00022	0.280645	5.7e-05	5.8e-05	1.46715	7.1e-05		3598	25	0.280486	1.26545	2.05103
YIPI_001_046	Discordant		14.67	0.36	0.3421	0.3421	0.018	0.0077	0.79013		2.92312	0.153804	0.3126	0.0045	0.0045	0.22191		2789	24	55	1894	37	86	3532	23	23	53.624		156.9	98	1.536		0.0875	0.002	0.002947	5.4e-05	0.280731	3.9e-05	4e-05	1.46722	4.6e-05		3532	23	0.28053	1.26451	1.4145
YIPI_001_047	Discordant		21.22	0.22	0.5429	0.5429	0.026	0.0046	0.63703		1.84196	0.0882132	0.2831	0.0023	0.0023	0.1988		3147.5	9.8	50	2794	19	110	3377	13	13	82.7362		207	224.7	0.856		0.0505	0.0028	0.001697	8.3e-05	0.280651	5.1e-05	5.2e-05	1.46718	7.9e-05		3377	13	0.280541	-2.0598	1.83885
YIPI_001_048	Discordant		11.31	0.2	0.2834	0.2834	0.014	0.0044	0.99833		3.52858	0.174312	0.2921	0.0034	0.0034	-0.97765		2545	16	49	1608	22	70	3425	18	18	46.9489		452	150	2.956		0.0355	0.0016	0.001067	4.6e-05	0.2806	3.1e-05	3.2e-05	1.46723	4.6e-05		3425	18	0.28053	-1.30922	1.1316
YIPI_001_050	Discordant		29.66	0.36	0.6157	0.6157	0.03	0.0073	0.81359		1.62417	0.0791376	0.3478	0.0027	0.0027	0.27577		3473	12	51	3094	28	120	3694	12	12	83.7574		138	50.5	2.646		0.01421	0.00017	0.0004931	7.2e-06	0.280246	3.8e-05	3.9e-05	1.46724	6.2e-05		3694	12	0.280211	-6.24638	1.37914
YIPI_002A
YIPI_002A_001	ok		26.6	0.25	1.4	0.6374	0.0048	0.03	0.68087		1.56887	0.0738409	0.3027	0.0021	0.0021	0.11231		3367.9	9.4	52	3177	19	120	3481	11	11	91.2669		156.3	74.8	1.968		0.0816	0.0031	0.002936	5.6e-05	0.280794	4.3e-05	4.4e-05	1.46718	5.1e-05		3481	11	0.280597	2.42563	1.55595
YIPI_002A_003	ok		36.46	0.46	1.9	0.7587	0.0078	0.036	0.76894		1.31804	0.0625406	0.3481	0.003	0.003	0.080169		3677	13	53	3637	29	130	3697	13	13	98.3771		71.6	27.3	2.454		0.0052	0.00025	0.0001876	8.4e-06	0.280287	3.5e-05	3.6e-05	1.46722	6.1e-05		3697	13	0.280274	-3.93467	1.27305
YIPI_002A_007	ok		23.75	0.26	1.2	0.6356	0.0051	0.03	0.55508		1.57332	0.0742597	0.2699	0.0025	0.0025	0.25466		3256	11	51	3173	20	120	3303	15	15	96.0642		120.5	127	0.843		0.02503	0.00054	0.00089	1.6e-05	0.280614	3.4e-05	3.5e-05	1.46724	4.6e-05		3303	15	0.280557	-3.22036	1.23769
YIPI_002A_008	ok		25.76	0.33	1.3	0.7062	0.0072	0.034	0.80809		1.41603	0.0681747	0.2644	0.0019	0.0019	0.039752		3334	12	51	3441	27	130	3271	11	11	105.197		180.5	180.6	0.901		0.0301	0.0018	0.001113	6.9e-05	0.280667	5.1e-05	5.2e-05	1.4672	6.2e-05		3271	11	0.280597	-2.57245	1.83885
YIPI_002A_014	ok		29.4	0.27	1.5	0.6994	0.0052	0.033	0.69998		1.4298	0.0674625	0.3049	0.002	0.002	0.15154		3465.1	9	51	3417	20	130	3493	10	10	97.8242		184.6	95.8	1.785		0.0758	0.001	0.002601	2.5e-05	0.280732	3.3e-05	3.4e-05	1.46722	5.1e-05		3493	10	0.280557	1.28165	1.20233
YIPI_002A_018	ok		22.41	0.35	1.2	0.6026	0.0081	0.029	0.80712		1.65948	0.0798619	0.269	0.0026	0.0026	0.10913		3199	15	51	3037	33	120	3296	15	15	92.142		97.2	87.8	1.096		0.0437	0.0086	0.00152	0.00028	0.2807	4e-05	4.1e-05	1.46719	5.9e-05		3296	15	0.280604	-1.74275	1.44986
YIPI_002A_019	ok		26.31	0.39	1.4	0.6795	0.009	0.033	0.64184		1.47167	0.0714719	0.2813	0.0033	0.0033	0.29061		3353	15	52	3338	34	130	3364	18	18	99.2271		38.2	9.16	4.35		0.00633	0.00022	0.000257	8.1e-06	0.28061	3.3e-05	3.4e-05	1.46716	5.1e-05		3364	18	0.280593	-0.488329	1.20233
YIPI_002A_021	ok		24.34	0.24	1.3	0.6539	0.0044	0.031	0.53913		1.52929	0.0725002	0.2692	0.0023	0.0023	0.18612		3281.7	9.4	49	3242	17	120	3298	13	13	98.302		189	180	1.088		0.0258	0.001	0.000976	3.2e-05	0.280682	3.7e-05	3.8e-05	1.46722	6.4e-05		3298	13	0.28062	-1.10771	1.34378
YIPI_002A_025	ok		35.08	0.36	1.8	0.7399	0.0053	0.035	0.62933		1.35153	0.0639325	0.3433	0.0027	0.0027	0.054383		3639	10	52	3569	20	130	3675	12	12	97.1156		182.9	122.5	1.655		0.01382	0.0002	0.0004864	6.6e-06	0.280278	3e-05	3.1e-05	1.4672	4.1e-05		3675	12	0.280243	-5.53656	1.09624
YIPI_002A_028	ok		25.1	0.28	1.3	0.6705	0.0065	0.032	0.6336		1.49142	0.0711791	0.2717	0.0025	0.0025	0.26489		3310	11	51	3306	25	120	3313	15	15	99.7887		192.4	141.2	1.641		0.0215	0.0057	0.000691	1.9e-05	0.280624	3e-05	3.1e-05	1.46723	4.8e-05		3313	15	0.28058	-2.18019	1.09624
YIPI_002A_030	ok		26.47	0.28	1.4	0.6806	0.005	0.032	0.73793		1.46929	0.0690822	0.2827	0.002	0.002	0.062221		3363	10	50	3345	19	120	3375	11	11	99.1111		197.6	61.9	4.002		0.0182	0.0015	0.000793	6.3e-05	0.28057	4.1e-05	4.2e-05	1.46723	6.7e-05		3375	11	0.280518	-2.89635	1.48523
YIPI_002A_031	ok		26.08	0.26	1.4	0.6726	0.0056	0.032	0.75148		1.48677	0.0707353	0.2814	0.0019	0.0019	0.1732		3347.4	9.9	51	3317	21	120	3368	11	11	98.4857		420	337	1.584		0.042	0.0025	0.001546	9e-05	0.280625	3.3e-05	3.4e-05	1.46721	4.5e-05		3368	11	0.280525	-2.84055	1.20233
YIPI_002A_032	ok		24.19	0.3	1.3	0.6537	0.0067	0.031	0.70611		1.52975	0.0725445	0.2692	0.0024	0.0024	0.20065		3275	12	51	3240	26	120	3297	14	14	98.2712		120.1	77.4	2.058		0.0137	0.001	0.000591	4.8e-05	0.280601	3.6e-05	3.7e-05	1.46726	5e-05		3297	14	0.280563	-3.14598	1.30841
YIPI_002A_039	ok		24.22	0.22	1.3	0.6548	0.0044	0.031	0.54001		1.52718	0.072301	0.268	0.0021	0.0021	0.27471		3275.3	8.9	50	3246	17	120	3292	13	13	98.6027		153.6	137.8	1.462		0.01666	0.00014	0.0006035	2.2e-06	0.280606	4.4e-05	4.5e-05	1.46719	5.9e-05		3292	13	0.280568	-3.11278	1.59131
YIPI_002A_042	ok		25.48	0.5	1.4	0.63	0.011	0.031	0.99544		1.5873	0.0781053	0.2943	0.0028	0.0028	-0.59126		3325	20	55	3144	42	120	3438	15	15	91.4485		316.6	146.6	2.689		0.0105	0.0014	0.000381	5e-05	0.280293	3.4e-05	3.5e-05	1.46718	5.4e-05		3438	15	0.280268	-10.3308	1.23769
YIPI_002A_049	ok		24.15	0.27	1.3	0.6394	0.0064	0.031	0.74246		1.56397	0.0758257	0.2738	0.002	0.002	0.22897		3271	11	50	3184	25	120	3325	12	12	95.7594		134.5	145.3	1.056		0.02714	0.0007	0.000977	1.9e-05	0.280585	3.7e-05	3.8e-05	1.46718	5.6e-05		3325	12	0.280522	-3.94314	1.34378
YIPI_002A_051	ok		25.3	0.42	1.4	0.6783	0.0088	0.033	0.71469		1.47427	0.071725	0.2692	0.003	0.003	0.086355		3317	16	52	3336	34	130	3298	18	18	101.152		148.2	63.6	2.328		0.029	0.0025	0.001144	9.3e-05	0.280641	4e-05	4.1e-05	1.46721	6.4e-05		3298	18	0.280568	-2.94876	1.44986
YIPI_002A_057	ok		22.71	0.62	1.3	0.619	0.016	0.033	0.92997		1.61551	0.0861257	0.2663	0.0026	0.0026	0.023399		3210	27	58	3098	67	140	3282	15	15	94.3937		200.3	177	1.44		0.01158	0.00062	0.000412	1.7e-05	0.280639	5.9e-05	5.9e-05	1.4672	7.1e-05		3282	15	0.280613	-1.73913	2.08639
YIPI_002A_064	ok		22.7	0.35	1.2	0.6338	0.0078	0.031	0.80937		1.57778	0.0771716	0.26	0.0024	0.0024	-0.087352		3212	15	52	3163	31	120	3245	14	14	97.473		695	237	3.41		0.02349	0.00081	0.000945	2.6e-05	0.280717	5.7e-05	5.7e-05	1.46719	5.6e-05		3245	14	0.280658	-1.01418	2.01567
YIPI_002A_065	ok		32.12	0.46	1.7	0.7177	0.0093	0.035	0.80612		1.39334	0.0679489	0.3245	0.0027	0.0027	0.12143		3550	14	53	3484	35	130	3588	13	13	97.1014		119.8	69.4	2.119		0.016	0.0025	0.000555	8e-05	0.280482	3.7e-05	3.8e-05	1.46721	5.6e-05		3588	13	0.280444	-0.483366	1.34378
YIPI_002A_069	ok		23.5	0.28	1.2	0.6073	0.006	0.029	0.56213		1.64663	0.0786306	0.2806	0.003	0.003	0.31522		3247	12	52	3058	24	120	3362	17	17	90.9578		116.2	91.8	1.492		0.01715	0.0007	0.000645	2.1e-05	0.280582	4.4e-05	4.5e-05	1.4672	6.1e-05		3362	17	0.28054	-2.42913	1.59131
YIPI_002A_070	ok		27.09	0.53	1.5	0.7344	0.0097	0.036	0.69313		1.36166	0.0667478	0.2667	0.0037	0.0037	-0.021458		3384	19	53	3548	36	130	3283	22	22	108.072		168.9	130	1.594		0.0247	0.0022	0.000904	7.1e-05	0.280664	3.4e-05	3.5e-05	1.46719	6.3e-05		3283	22	0.280607	-1.933	1.23769
YIPI_002A_071	ok		25.16	0.26	1.3	0.6714	0.0059	0.032	0.61502		1.48942	0.0709884	0.2714	0.0022	0.0022	0.28283		3313	10	51	3310	23	120	3311	13	13	99.9698		95.2	91.3	1.331		0.02031	0.0005	0.001293	8.3e-05	0.28063	3.2e-05	3.3e-05	1.46727	5.5e-05		3311	13	0.280548	-3.38081	1.16696
YIPI_002A_072	ok		23.4	0.3	1.2	0.6098	0.0062	0.029	0.84234		1.63988	0.0779872	0.2777	0.0021	0.0021	-0.081172		3241	12	51	3067	25	120	3347	12	12	91.6343		293.1	368.9	1.027		0.01705	0.00093	0.000677	4.1e-05	0.280636	4.3e-05	4.4e-05	1.46723	7.4e-05		3347	12	0.280592	-0.928389	1.55595
YIPI_002A_076	ok		23.16	0.3	1.2	0.6137	0.0065	0.029	0.78782		1.62946	0.0769991	0.273	0.0021	0.0021	0.026008		3231	13	51	3082	26	120	3320	12	12	92.8313		270	229	1.678		0.0233	0.002	0.000913	7.9e-05	0.280654	3.9e-05	4e-05	1.46717	6.1e-05		3320	12	0.280596	-1.45403	1.4145
YIPI_002A_083	ok		27.98	0.3	1.5	0.7133	0.0059	0.034	0.67898		1.40193	0.0668243	0.284	0.0022	0.0022	0.1856		3416	10	51	3469	22	130	3382	12	12	102.572		221.4	320.6	0.9372		0.0222	0.0017	0.000818	6.3e-05	0.280625	4.1e-05	4.1e-05	1.46717	5.2e-05		3382	12	0.280572	-0.831595	1.44986
YIPI_002A_084	ok		30.56	0.36	1.6	0.7278	0.007	0.035	0.58766		1.374	0.066076	0.3039	0.003	0.003	0.31524		3503	12	52	3523	26	130	3488	15	15	101.003		83.3	79.8	1.417		0.0484	0.0013	0.001695	5e-05	0.280641	3.9e-05	4e-05	1.46726	5.7e-05		3488	15	0.280527	0.100788	1.4145
YIPI_002A_086	ok		23.38	0.29	1.2	0.6489	0.0064	0.031	0.77542		1.54107	0.0736217	0.2615	0.0021	0.0021	0.11181		3240	12	52	3222	25	120	3253	12	12	99.047		313	335	1.244		0.0417	0.0013	0.001526	4.3e-05	0.280717	3.7e-05	3.8e-05	1.46717	5.2e-05		3253	12	0.280621	-2.12569	1.34378
YIPI_002A_087A	ok		25.44	0.38	1.3	0.678	0.0058	0.032	0.55975		1.47493	0.069613	0.2727	0.0035	0.0035	0.017661		3324	15	52	3336	22	120	3319	20	20	100.512		462	434	1.473		0.02098	0.00075	0.003428	6.8e-05	0.280748	4.2e-05	4.3e-05	1.46721	4.7e-05		3319	20	0.280529	-3.85652	1.52059
YIPI_002A_002	Discordant		20.47	0.39	1.1	0.5372	0.0092	0.027	0.821		1.8615	0.0935603	0.277	0.0027	0.0027	-0.28477		3110	18	51	2767	39	110	3345	15	15	82.7205		123.8	84.8	1.366		0.01287	0.00078	0.000493	2.7e-05	0.280586	3.4e-05	3.5e-05	1.46724	5.9e-05		3345	15	0.280554	-2.33424	1.23769
YIPI_002A_004	Discordant		3.106	0.05	0.17	0.0905	0.0013	0.0044	0.8547		11.0497	0.537224	0.2501	0.0022	0.0022	-0.025062		1432	12	40	558.6	7.6	26	3183	14	14	17.5495		1857	6900	0.2565		0.1475	0.0033	0.004006	9.2e-05	0.280777	6.6e-05	6.6e-05	1.46724	6.4e-05		3183	14	0.280532	-6.98265	2.33393
YIPI_002A_005	Discordant		9.68	0.17	0.52	0.2577	0.0043	0.013	0.88805		3.88048	0.195756	0.2725	0.0022	0.0022	0.14171		2401	16	49	1476	22	66	3317	13	13	44.498		287.9	525	0.5023		0.0276	0.0011	0.000848	3.4e-05	0.280573	5.2e-05	5.3e-05	1.46718	6.7e-05		3317	13	0.280519	-4.26173	1.87422
YIPI_002A_006	Discordant		21.84	0.66	1.3	0.492	0.014	0.027	0.96554		2.03252	0.111541	0.3214	0.0026	0.0026	0.081695		3158	29	58	2567	61	120	3575	12	12	71.8042		197	81.2	2.247		0.02126	0.00081	0.000703	2.6e-05	0.280341	4.9e-05	5e-05	1.46719	7.1e-05		3575	12	0.280292	-6.18067	1.76813
YIPI_002A_009	Discordant		10.87	0.54	0.77	0.269	0.013	0.018	0.99448		3.71747	0.248753	0.2941	0.0031	0.0031	-0.53438		2479	49	70	1527	68	94	3436	16	16	44.4412		412	840	0.545		0.0665	0.0089	0.00199	0.00022	0.280633	4.2e-05	4.2e-05	1.46728	5.6e-05		3436	16	0.280501	-2.05875	1.48523
YIPI_002A_011	Discordant		21.47	0.36	1.1	0.552	0.008	0.027	0.88504		1.81159	0.0886106	0.2817	0.0022	0.0022	0.030077		3154	16	53	2830	34	110	3369	12	12	84.0012		219.8	152.3	1.312		0.0432	0.004	0.00145	0.00013	0.280581	3.7e-05	3.8e-05	1.46717	5.3e-05		3369	12	0.280487	-4.16379	1.34378
YIPI_002A_012	Discordant		12.92	0.47	0.81	0.342	0.013	0.02	0.97867		2.92398	0.170993	0.2735	0.002	0.002	0.12665		2646	34	59	1885	60	97	3325	11	11	56.6917		452	484	0.881		0.0488	0.0042	0.0015	0.0001	0.280588	3.1e-05	3.2e-05	1.46723	4.8e-05		3325	11	0.280492	-5.02981	1.1316
YIPI_002A_013	Discordant		12.21	0.77	0.99	0.334	0.021	0.026	0.99056		2.99401	0.233067	0.2652	0.0022	0.0022	-0.048744		2541	71	91	1830	100	130	3275	13	13	55.8779		549	355	1.54		0.0355	0.0033	0.00121	0.00011	0.280486	3.7e-05	3.8e-05	1.46721	5.1e-05		3275	13	0.28041	-9.14743	1.34378
YIPI_002A_015	Discordant		19.56	0.34	1.1	0.5163	0.0084	0.026	0.81365		1.93686	0.0975369	0.2745	0.0029	0.0029	0.16993		3067	17	52	2682	36	110	3329	16	16	80.5647		353.7	103.5	3.37		0.01536	0.00084	0.000615	2.3e-05	0.280543	4.1e-05	4.2e-05	1.46721	5.5e-05		3329	16	0.280504	-4.52026	1.48523
YIPI_002A_017	Discordant		7.15	0.35	0.5	0.1795	0.009	0.012	0.98424		5.57103	0.372437	0.2894	0.0023	0.0023	0.21294		2090	40	58	1056	48	66	3411	12	12	30.9587		777	3940	0.224		0.0775	0.006	0.00208	0.00014	0.280682	3.6e-05	3.7e-05	1.46721	6.3e-05		3411	12	0.280545	-1.08369	1.30841
YIPI_002A_020	Discordant		12.47	0.64	0.9	0.322	0.017	0.023	0.97668		3.10559	0.221828	0.2813	0.0031	0.0031	0.094296		2610	50	69	1786	82	110	3367	17	17	53.0443		387	1160	0.421		0.0441	0.0036	0.001305	7.8e-05	0.280628	4e-05	4.1e-05	1.46728	5.7e-05		3367	17	0.280543	-2.19911	1.44986
YIPI_002A_022	Discordant		12.65	0.37	0.74	0.2762	0.0074	0.015	0.96065		3.62057	0.196627	0.3319	0.0026	0.0026	-0.17072		2645	29	59	1569	38	77	3623	12	12	43.3067		591	2200	0.317		0.0644	0.006	0.00166	0.00013	0.280282	5e-05	5.1e-05	1.46719	6.7e-05		3623	12	0.280166	-9.54911	1.80349
YIPI_002A_033	Discordant		8.39	0.23	0.48	0.2128	0.0059	0.012	0.9297		4.69925	0.264995	0.2867	0.0029	0.0029	0.25358		2265	26	54	1241	32	62	3398	15	15	36.5215		635	1036	0.808		0.0881	0.005	0.00263	0.00013	0.280693	6.6e-05	6.7e-05	1.46718	6.6e-05		3398	15	0.280521	-2.26602	2.36929
YIPI_002A_035	Discordant		14.01	0.55	0.9	0.371	0.014	0.023	0.96811		2.69542	0.167101	0.2741	0.0026	0.0026	0.049962		2735	39	64	2025	68	110	3327	15	15	60.8656		327	616	0.715		0.0731	0.0085	0.00226	0.00021	0.280602	4.4e-05	4.5e-05	1.46725	6.5e-05		3327	15	0.280457	-6.22104	1.59131
YIPI_002A_036	Discordant		6.25	0.21	0.38	0.1607	0.0052	0.0092	0.95588		6.22278	0.356251	0.2825	0.0026	0.0026	0.027361		2001	30	56	959	29	51	3375	14	14	28.4148		1071	3120	0.46		0.0655	0.0032	0.00179	8.8e-05	0.280596	6.8e-05	6.9e-05	1.46728	7.1e-05		3375	14	0.28048	-4.28066	2.44002
YIPI_002A_037	Discordant		11.71	0.19	0.63	0.3006	0.0045	0.015	0.89111		3.32668	0.166002	0.2827	0.0021	0.0021	0.065818		2575	16	52	1692	22	74	3375	12	12	50.1333		422	1338	0.428		0.0454	0.0018	0.001363	5.5e-05	0.280573	3.7e-05	3.8e-05	1.46722	6.3e-05		3375	12	0.280484	-4.11061	1.34378
YIPI_002A_040	Discordant		12.49	0.22	0.67	0.3097	0.0054	0.015	0.82705		3.22893	0.15639	0.2937	0.0029	0.0029	0.04692		2639	16	49	1738	26	75	3434	15	15	50.6115		317.3	1254	0.3369		0.0452	0.0027	0.001536	8.3e-05	0.280589	4.1e-05	4.2e-05	1.46723	5.7e-05		3434	15	0.280487	-2.60044	1.48523
YIPI_002A_041	Discordant		25.07	0.48	1.4	0.5297	0.0096	0.027	0.90024		1.88786	0.0962285	0.3441	0.0028	0.0028	0.084886		3309	18	52	2735	41	110	3678	13	13	74.3611		145.3	331.1	0.543		0.033	0.0027	0.001077	7.9e-05	0.280328	3.7e-05	3.8e-05	1.46718	5.9e-05		3678	13	0.280251	-5.17974	1.34378
YIPI_002A_043	Discordant		13.1	0.27	0.72	0.3535	0.0065	0.018	0.94705		2.82885	0.144043	0.2698	0.0018	0.0018	-0.092687		2675	20	54	1947	31	85	3302	10	10	58.9643		407	292	1.852		0.0314	0.0018	0.000835	4.6e-05	0.280443	3.8e-05	3.8e-05	1.46724	5e-05		3302	10	0.28039	-9.21191	1.34378
YIPI_002A_044	Discordant		8.11	0.4	0.57	0.1881	0.0083	0.012	0.98082		5.31632	0.339159	0.3109	0.0035	0.0035	-0.56177		2222	44	63	1108	45	65	3522	17	17	31.4594		911	1770	0.645		0.1014	0.0093	0.00274	0.00024	0.280523	5.3e-05	5.4e-05	1.46724	5.6e-05		3522	17	0.280337	-5.86716	1.90958
YIPI_002A_045A	Discordant		21.7	0.3	1.1	0.5524	0.0068	0.027	0.73304		1.81028	0.0884823	0.2852	0.0029	0.0029	0.20752		2825	13	50	2834	28	110	3389	16	16	83.6235		247.8	287.5	1.016		0.0307	0.0043	0.00095	0.00012	0.280617	4.1e-05	4.2e-05	1.46722	4e-05		3389	16	0.280555	-1.26135	1.48523
YIPI_002A_045B	Discordant		15.24	0.52	0.93	0.307	0.01	0.017	0.95204		3.25733	0.180373	0.3658	0.0037	0.0037	0.092377		3170	32	58	1723	49	85	3772	15	15	45.6787		433	1064	0.492		0.0307	0.0043	0.00095	0.00012	0.280617	4.1e-05	4.2e-05	1.46722	4e-05		3772	15	0.280548	7.64147	1.48523
YIPI_002A_046	Discordant		9.36	0.17	0.5	0.2415	0.0038	0.012	0.90862		4.14079	0.205753	0.2804	0.0021	0.0021	-0.033027		2368	16	49	1396	19	61	3362	12	12	41.5229		467	1531	0.3643		0.0506	0.0022	0.001497	6e-05	0.28062	4.5e-05	4.6e-05	1.46714	5.2e-05		3362	12	0.280523	-3.04183	1.62668
YIPI_002A_047	Discordant		6.97	0.12	0.37	0.1916	0.0021	0.0092	0.66437		5.21921	0.250609	0.2639	0.0034	0.0034	-0.0045098		2106	15	48	1132	12	53	3267	20	20	34.6495		831	2550	0.38		0.0599	0.0061	0.00168	0.00014	0.280584	4.9e-05	5e-05	1.46715	7e-05		3267	20	0.280478	-6.89204	1.76813
YIPI_002A_048	Discordant		8.99	0.19	0.49	0.2201	0.0042	0.011	0.91657		4.54339	0.227066	0.2961	0.0025	0.0025	0.041017		2330	19	50	1281	22	59	3447	13	13	37.1628		782	1790	0.539		0.0655	0.0043	0.00183	0.00011	0.280644	4.2e-05	4.3e-05	1.46728	5.4e-05		3447	13	0.280522	-1.04088	1.52059
YIPI_002A_050	Discordant		5.62	0.32	0.43	0.1415	0.0084	0.011	0.97077		7.06714	0.549389	0.2886	0.0042	0.0042	0.27269		1902	48	64	851	47	60	3407	22	22	24.978		910	3730	0.294		0.112	0.017	0.00307	0.00041	0.280755	7.1e-05	7.1e-05	1.46722	9.2e-05		3407	22	0.280553	-0.888624	2.51074
YIPI_002A_052	Discordant		5.079	0.06	0.27	0.153	0.0014	0.0073	0.70229		6.53595	0.311846	0.2406	0.002	0.002	0.078915		1831	10	44	917.8	7.9	41	3121	13	13	29.4072		1317	1940	0.6867		0.1097	0.0014	0.003019	4.6e-05	0.280739	6.6e-05	6.7e-05	1.46722	6.7e-05		3121	13	0.280558	-7.51987	2.36929
YIPI_002A_053	Discordant		16.54	0.38	0.92	0.4073	0.0096	0.021	0.92233		2.45519	0.126587	0.2948	0.0028	0.0028	0.28056		2902	21	52	2198	43	96	3440	14	14	63.8953		412	182	2.273		0.0715	0.0041	0.00232	0.0001	0.280681	4.9e-05	4.9e-05	1.46728	5.9e-05		3440	14	0.280527	-1.03838	1.73277
YIPI_002A_054	Discordant		6.37	0.22	0.39	0.1737	0.0061	0.01	0.9621		5.75705	0.331437	0.2655	0.0024	0.0024	0.14305		2011	29	51	1029	33	55	3280	14	14	31.372		709	1368	0.511		0.0922	0.0079	0.00251	0.0002	0.280726	7.3e-05	7.3e-05	1.46715	7.5e-05		3280	14	0.280567	-3.40694	2.58147
YIPI_002A_055	Discordant		23.4	1.2	1.7	0.556	0.027	0.038	0.97766		1.79856	0.122923	0.3042	0.003	0.003	-0.0055551		3208	56	79	2830	120	160	3491	16	16	81.0656		320	294	1.177		0.0915	0.0047	0.00299	0.00013	0.280731	4.4e-05	4.4e-05	1.46718	4.5e-05		3491	16	0.28053	0.26804	1.55595
YIPI_002A_058	Discordant		9.69	0.3	0.58	0.2639	0.0083	0.015	0.96644		3.78931	0.215384	0.2662	0.0022	0.0022	0.045516		2388	29	56	1504	42	76	3280	13	13	45.8537		403.8	712	0.625		0.0425	0.0011	0.001321	3.4e-05	0.28063	3.4e-05	3.5e-05	1.4672	4.9e-05		3280	13	0.280547	-4.15206	1.23769
YIPI_002A_059	Discordant		9.26	0.44	0.65	0.2183	0.0096	0.014	0.95956		4.58085	0.293779	0.3074	0.004	0.004	-0.11752		2346	43	63	1269	50	74	3505	20	20	36.2054		590	908	0.73		0.0274	0.0043	0.00081	0.0001	0.280453	3.9e-05	4e-05	1.46723	6.2e-05		3505	20	0.280398	-4.08229	1.4145
YIPI_002A_060	Discordant		22.46	0.34	1.2	0.5845	0.0075	0.028	0.76665		1.71086	0.0819576	0.2788	0.0028	0.0028	0.13249		3201	15	52	2970	29	110	3353	16	16	88.5774		234.5	123	2.145		0.02214	0.00093	0.00083	2.5e-05	0.280663	5.4e-05	5.5e-05	1.46725	6.1e-05		3353	16	0.280609	-0.178546	1.94494
YIPI_002A_061	Discordant		8.85	0.22	0.5	0.2379	0.006	0.013	0.95802		4.20345	0.229696	0.2718	0.0022	0.0022	-0.039641		2320	23	51	1372	30	64	3313	13	13	41.4126		475	1105	0.5		0.0844	0.0058	0.0026	0.00016	0.280796	6e-05	6.1e-05	1.46718	5.2e-05		3313	13	0.28063	-0.391675	2.15712
YIPI_002A_062	Discordant		17.77	0.34	0.97	0.5333	0.0067	0.026	0.64775		1.87512	0.0914177	0.2423	0.0036	0.0036	0.036015		2976	19	53	2755	28	110	3132	24	24	87.963		1157	894	1.425		0.04078	0.00071	0.001605	4e-05	0.280706	4.3e-05	4.4e-05	1.46721	5.4e-05		3132	24	0.280609	-5.42555	1.55595
YIPI_002A_066	Discordant		17.96	0.49	1	0.494	0.011	0.026	0.86113		2.02429	0.106542	0.2629	0.0037	0.0037	-0.13503		2983	27	57	2585	48	110	3261	22	22	79.2702		622	397	1.804		0.0575	0.0041	0.002	0.00013	0.280691	3.4e-05	3.5e-05	1.4672	5.6e-05		3261	22	0.280565	-3.93081	1.23769
YIPI_002A_067	Discordant		12.71	0.63	0.9	0.294	0.014	0.019	0.98533		3.40136	0.219816	0.312	0.0026	0.0026	-0.27463		2625	44	63	1652	67	95	3528	13	13	46.8254		461	1070	0.502		0.0327	0.0026	0.001014	8.5e-05	0.280377	5.4e-05	5.5e-05	1.46715	8.3e-05		3528	13	0.280308	-6.75112	1.94494
YIPI_002A_068	Discordant		28.14	0.57	1.5	0.592	0.012	0.03	0.77541		1.68919	0.0856008	0.3461	0.0049	0.0049	0.34217		3421	20	55	2994	51	120	3687	21	21	81.2042		262	486	0.634		0.0348	0.0045	0.001036	9.6e-05	0.280318	4e-05	4.1e-05	1.46723	5.3e-05		3687	21	0.280244	-5.22352	1.44986
YIPI_002A_073	Discordant		10.32	0.81	0.96	0.276	0.022	0.025	0.9874		3.62319	0.328187	0.2706	0.0031	0.0031	0.18239		2414	74	88	1550	110	130	3307	18	18	46.8703		574	1990	0.422		0.0862	0.0075	0.0024	0.00019	0.280786	5.4e-05	5.4e-05	1.46722	5.8e-05		3307	18	0.280633	-0.425751	1.90958
YIPI_002A_074	Discordant		4.204	0.07	0.22	0.1342	0.0017	0.0065	0.76784		7.45157	0.360918	0.2269	0.0024	0.0024	0.0061838		1672	14	44	811.6	9.7	37	3027	17	17	26.812		1152	2879	0.5278		0.1033	0.0024	0.003064	7.6e-05	0.280786	4.9e-05	5e-05	1.46725	4.8e-05		3027	17	0.280608	-7.96173	1.76813
YIPI_002A_075	Discordant		13.2	0.55	0.87	0.344	0.014	0.021	0.97266		2.90698	0.177461	0.2782	0.0026	0.0026	0.11631		2666	40	63	1894	68	100	3349	15	15	56.5542		478	1260	0.544		0.0253	0.0032	0.000744	8.3e-05	0.280549	3.5e-05	3.6e-05	1.46722	5.8e-05		3349	15	0.280501	-4.13612	1.27305
YIPI_002A_077	Discordant		5.92	0.16	0.34	0.1618	0.0042	0.0087	0.9601		6.18047	0.332324	0.2646	0.0019	0.0019	-0.046292		1953	23	49	965	23	48	3272	11	11	29.4927		1468	5930	0.3424		0.0906	0.0037	0.002549	8.9e-05	0.280659	4.4e-05	4.4e-05	1.4672	5.5e-05		3272	11	0.280498	-6.05745	1.55595
YIPI_002A_078	Discordant		20.46	0.47	1.1	0.4972	0.0091	0.025	0.8532		2.01126	0.101129	0.2988	0.0036	0.0036	0.057094		3110	22	55	2600	39	110	3461	18	18	75.1228		711	566	1.94		0.0232	0.0014	0.000852	5.1e-05	0.280422	4.8e-05	4.9e-05	1.46722	7.2e-05		3461	18	0.280365	-6.31146	1.73277
YIPI_002A_079	Discordant		14.7	0.53	0.92	0.395	0.014	0.023	0.95707		2.53165	0.147412	0.2705	0.0028	0.0028	0.14124		2778	36	61	2134	67	110	3306	16	16	64.5493		371	915	0.577		0.0417	0.0021	0.001391	5.5e-05	0.280597	5.5e-05	5.5e-05	1.4672	0.0001		3306	16	0.280508	-4.89326	1.94494
YIPI_002A_080	Discordant		9.33	0.24	0.53	0.254	0.0062	0.013	0.91604		3.93701	0.2015	0.2658	0.0028	0.0028	0.015894		2365	24	53	1457	32	69	3279	17	17	44.4343		736	3140	0.381		0.08	0.0079	0.00239	0.00021	0.280709	2.9e-05	3e-05	1.46727	5.3e-05		3279	17	0.280558	-3.7647	1.06088
YIPI_002A_081	Discordant		16.25	0.23	0.86	0.3963	0.0046	0.019	0.78709		2.52334	0.120978	0.298	0.0026	0.0026	-0.025723		2888	14	50	2151	21	88	3457	14	14	62.2216		290.8	685	0.603		0.0299	0.0011	0.000983	3.4e-05	0.280602	4.1e-05	4.2e-05	1.46722	4.6e-05		3457	14	0.280536	-0.29962	1.48523
YIPI_002A_082	Discordant		25.34	0.38	1.3	0.7319	0.0086	0.035	0.82887		1.36631	0.0653378	0.2504	0.0021	0.0021	-0.074025		3318	15	52	3538	32	130	3185	13	13	111.083		351	275	1.772		0.02947	0.00065	0.001131	2.3e-05	0.280692	4.4e-05	4.4e-05	1.46724	4.7e-05		3185	13	0.280623	-3.69418	1.55595
YIPI_002A_087B	Discordant		16.23	0.39	0.91	0.4903	0.0094	0.025	0.87455		2.03957	0.103996	0.2387	0.0027	0.0027	-0.12531		3324	23	53	2570	40	110	3109	18	18	82.6632		604	300.9	2.71		0.02098	0.00075	0.000958	3.8e-05	0.28057	3.5e-05	3.6e-05	1.46721	4.7e-05		3109	18	0.280513	-9.41051	1.27305
YIPI_002A_088	Discordant		20.17	0.43	1.1	0.5363	0.0087	0.027	0.66805		1.86463	0.0938746	0.2733	0.0043	0.0043	0.036156		3096	21	54	2766	36	110	3321	25	25	83.2882		137.8	302.1	0.634		0.01537	0.00075	0.00053	2.3e-05	0.280609	4.1e-05	4.2e-05	1.46721	5.3e-05		3321	25	0.280575	-2.16142	1.48523
YIPI_002A_089	Discordant		21.29	0.51	1.2	0.55	0.012	0.028	0.91083		1.81818	0.092562	0.2808	0.0031	0.0031	-0.076301		3145	24	57	2819	51	120	3364	17	17	83.799		169.6	461	0.573		0.00802	0.00072	0.000292	2e-05	0.280568	4.7e-05	4.7e-05	1.46718	5.2e-05		3364	17	0.280549	-2.06593	1.66204
YIPI_002B
YIPI_002B_010	ok		30.23	0.44	1.6	0.7133	0.0086	0.034	0.84566		1.40193	0.0668243	0.3069	0.0023	0.0023	-0.037584		3490	14	52	3467	33	130	3503	11	11	98.9723		231	130	1.867		0.0206	0.0021	0.000788	7.5e-05	0.280447	4e-05	4e-05	1.46726	5.5e-05		3503	11	0.280394	-4.28975	1.4145
YIPI_002B_011	ok		22.97	0.32	1.2	0.6357	0.0074	0.031	0.85352		1.57307	0.0767109	0.2617	0.002	0.002	-0.019082		3223	14	51	3169	29	120	3254	12	12	97.3878		215	152.9	1.356		0.0414	0.0011	0.001497	4.1e-05	0.280727	3.8e-05	3.9e-05	1.46721	5.3e-05		3254	12	0.280633	-1.68203	1.37914
YIPI_002B_012	ok		24.51	0.25	1.3	0.6276	0.0053	0.03	0.69936		1.59337	0.076165	0.2826	0.002	0.002	0.17464		3286.6	9.8	51	3139	21	120	3376	11	11	92.9799		178.6	102.3	1.712		0.0111	0.0011	0.000382	2.5e-05	0.280578	3.4e-05	3.5e-05	1.46723	5e-05		3376	11	0.280553	-1.63507	1.23769
YIPI_002B_016	ok		26.33	0.41	1.4	0.6291	0.0096	0.031	0.87836		1.58957	0.0783289	0.3034	0.0022	0.0022	0.14737		3354	15	52	3141	38	120	3485	11	11	90.1291		222	100.2	2.319		0.0602	0.0018	0.002108	5e-05	0.280667	3.7e-05	3.7e-05	1.46717	4.8e-05		3485	11	0.280525	-0.0301277	1.30841
YIPI_002B_024	ok		27.37	0.27	1.4	0.7005	0.0051	0.033	0.70137		1.42755	0.0672508	0.2825	0.0021	0.0021	0.092088		3394.8	9.6	51	3421	19	130	3374	11	11	101.393		163.6	59.7	2.905		0.04313	0.0003	0.001562	1e-05	0.280661	4.3e-05	4.4e-05	1.46722	5.6e-05		3374	11	0.280559	-1.45842	1.55595
YIPI_002B_029	ok		23.53	0.22	1.2	0.6252	0.005	0.03	0.51318		1.59949	0.0767509	0.2735	0.0024	0.0024	0.34212		3247.3	8.9	50	3129	20	120	3322	14	14	94.1902		118.5	94.2	1.377		0.03129	0.00095	0.001213	4.2e-05	0.280703	3.7e-05	3.8e-05	1.46724	5.1e-05		3322	14	0.280625	-0.34573	1.34378
YIPI_002B_033	ok		25.01	0.26	1.3	0.6624	0.0055	0.031	0.67966		1.50966	0.0706514	0.2743	0.0022	0.0022	0.21157		3306	10	50	3275	21	120	3327	13	13	98.437		133.9	122.7	1.219		0.01885	0.00014	0.0007062	7.1e-06	0.28064	3.2e-05	3.3e-05	1.46724	4.7e-05		3327	13	0.280595	-1.31871	1.16696
YIPI_002B_034	ok		26.99	0.28	1.4	0.6878	0.0053	0.033	0.64728		1.45391	0.0697573	0.2844	0.0024	0.0024	0.15655		1904	11	52	3373	20	120	3384	13	13	99.6749		96.2	84.9	1.274		0.01224	0.00041	0.000852	4.7e-05	0.280681	4.5e-05	4.5e-05	1.46726	4.1e-05		3384	13	0.280625	1.13161	1.59131
YIPI_002B_041	ok		23.14	0.22	1.2	0.6314	0.0047	0.03	0.68542		1.58378	0.075251	0.2656	0.0019	0.0019	0.15373		3232	9.3	51	3154	18	120	3278	11	11	96.2172		193.6	208.1	1.11		0.02109	0.00073	0.00075	2.6e-05	0.280627	5.7e-05	5.8e-05	1.46726	6.7e-05		3278	11	0.28058	-3.02061	2.05103
YIPI_002B_051	ok		25.4	0.27	1.3	0.6757	0.0061	0.032	0.62637		1.47995	0.0700878	0.2721	0.0024	0.0024	0.24664		3321	10	51	3326	23	120	3314	14	14	100.362		92.4	77.5	1.126		0.00871	0.00021	0.001682	5.5e-05	0.280684	3.4e-05	3.5e-05	1.46727	6.1e-05		3314	14	0.280577	-2.27278	1.23769
YIPI_002B_056	ok		33.78	0.45	1.8	0.7551	0.0071	0.036	0.52689		1.32433	0.0631384	0.3226	0.0038	0.0038	0.23239		3602	13	52	3630	27	140	3579	18	18	101.425		98	25.41	3.697		0.01312	0.0007	0.000472	2.2e-05	0.280439	3.4e-05	3.5e-05	1.46717	6.4e-05		3579	18	0.280406	-2.02371	1.23769
YIPI_002B_057	ok		37.52	0.58	2	0.7943	0.0093	0.038	0.72617		1.25897	0.0602302	0.3464	0.0034	0.0034	0.11741		3703	15	53	3766	34	140	3688	15	15	102.115		89	80.9	1.075		0.0398	0.0067	0.00125	0.00018	0.280341	4.3e-05	4.4e-05	1.46726	5.5e-05		3688	15	0.280252	-4.92405	1.55595
YIPI_002B_060	ok		24.9	0.24	1.3	0.6702	0.0041	0.032	0.51338		1.49209	0.0712428	0.2692	0.0022	0.0022	0.17999		3303	9.4	50	3306	16	120	3299	13	13	100.212		354	175.4	1.957		0.04419	0.0005	0.001039	4.5e-05	0.280696	3.5e-05	3.6e-05	1.46726	5.4e-05		3299	13	0.28063	-0.728394	1.27305
YIPI_002B_062	ok		24.25	0.57	1.4	0.622	0.014	0.032	0.9219		1.60772	0.0827121	0.283	0.0026	0.0026	0.078417		3273	23	56	3108	56	130	3377	14	14	92.0344		151.4	201	0.811		0.047	0.0029	0.001681	9.6e-05	0.280701	4.8e-05	4.8e-05	1.46717	6.1e-05		3377	14	0.280592	-0.240788	1.6974
YIPI_002B_063	ok		30.64	0.37	1.6	0.7225	0.0072	0.035	0.64409		1.38408	0.067049	0.3065	0.0029	0.0029	0.24795		3505	12	52	3503	27	130	3501	15	15	100.057		66.2	43.4	1.511		0.0539	0.0012	0.000828	6.9e-05	0.280605	4e-05	4.1e-05	1.46721	4.8e-05		3501	15	0.280549	1.19981	1.44986
YIPI_002B_064	ok		35.59	0.53	1.9	0.7246	0.0073	0.035	0.60201		1.38007	0.0666609	0.3569	0.0041	0.0041	0.18043		3653	15	53	3517	26	120	3734	18	18	94.1885		147	55.99	2.527		0.01737	0.00083	0.000603	2.6e-05	0.280221	3.3e-05	3.4e-05	1.46724	4.4e-05		3734	18	0.280177	-6.47653	1.20233
YIPI_002B_067	ok		23.51	0.24	1.2	0.6156	0.0047	0.029	0.56178		1.62443	0.0765245	0.2773	0.0024	0.0024	0.23523		3246	10	51	3091	19	120	3344	13	13	92.4342		101.2	91.4	1.138		0.01948	0.0005	0.00078	2e-05	0.280618	3.8e-05	3.9e-05	1.4672	5.7e-05		3344	13	0.280568	-1.87623	1.37914
YIPI_002B_074	ok		29.48	0.34	1.5	0.7021	0.0067	0.034	0.65367		1.4243	0.0689733	0.3036	0.0026	0.0026	0.26169		3467	11	51	3426	25	130	3485	14	14	98.307		103.1	39.1	2.86		0.0603	0.0022	0.002247	4.5e-05	0.280703	3.8e-05	3.9e-05	1.46722	4.9e-05		3485	14	0.280552	0.92006	1.37914
YIPI_002B_075	ok		27.34	0.3	1.4	0.7167	0.006	0.034	0.74575		1.39528	0.0661918	0.276	0.002	0.002	0.13521		3395	11	51	3482	23	130	3337	11	11	104.345		246.1	146.4	1.594		0.0291	0.00051	0.001106	1.4e-05	0.280668	3.7e-05	3.8e-05	1.46721	5.3e-05		3337	11	0.280597	-1.00392	1.34378
YIPI_002B_078	ok		24.23	0.3	1.3	0.652	0.0069	0.031	0.72283		1.53374	0.0729233	0.2698	0.0026	0.0026	0.16459		3275	12	51	3234	27	120	3302	15	15	97.9406		124.7	71.3	1.599		0.0105	0.001	0.000404	3.3e-05	0.280629	3.5e-05	3.6e-05	1.46722	4.9e-05		3302	15	0.280603	-1.60786	1.27305
YIPI_002B_079	ok		33.24	0.44	1.7	0.7225	0.0059	0.034	0.69987		1.38408	0.0651333	0.3326	0.0032	0.0032	-0.13948		3586	13	52	3505	22	130	3627	15	15	96.6363		668.2	390.7	1.534		0.0334	0.0043	0.00115	0.00015	0.280304	3.6e-05	3.7e-05	1.4672	6.2e-05		3627	15	0.280223	-7.39952	1.30841
YIPI_002B_081	ok		29.38	0.38	1.5	0.6842	0.0054	0.032	0.59893		1.46156	0.0683571	0.3117	0.0033	0.0033	0.019854		3465	13	52	3360	21	120	3527	17	17	95.2651		575	246.5	2.079		0.03142	0.00043	0.0010252	9.3e-06	0.2804	3.9e-05	4e-05	1.46722	5.4e-05		3527	17	0.28033	-5.98148	1.4145
YIPI_002B_082	ok		25.78	0.57	1.4	0.692	0.013	0.035	0.85539		1.44509	0.0730897	0.2688	0.0031	0.0031	0.030175		3333	22	54	3387	50	130	3296	18	18	102.761		173.2	57.5	2.735		0.0265	0.0018	0.000978	4.8e-05	0.280726	4.2e-05	4.3e-05	1.46722	5.7e-05		3296	18	0.280664	0.409391	1.52059
YIPI_002B_083	ok		26.69	0.66	1.5	0.649	0.015	0.034	0.79894		1.54083	0.0807216	0.2989	0.0045	0.0045	0.24381		3361	25	56	3214	60	130	3457	23	23	92.9708		33.8	26.12	1.143		0.02262	0.00024	0.0008341	7.2e-06	0.280475	4.4e-05	4.5e-05	1.46728	6.1e-05		3457	23	0.280419	-4.47267	1.59131
YIPI_002B_084	ok		23.77	0.32	1.2	0.6387	0.0061	0.03	0.63985		1.56568	0.0735406	0.2701	0.0029	0.0029	0.13857		3257	13	51	3183	24	120	3303	17	17	96.3669		207.9	106.7	1.702		0.03209	0.00057	0.001329	2e-05	0.280708	4.2e-05	4.3e-05	1.46728	6.3e-05		3303	17	0.280623	-0.865944	1.52059
YIPI_002B_086	ok		29.49	0.43	1.6	0.6524	0.0069	0.031	0.77184		1.5328	0.0728339	0.3276	0.003	0.003	-0.10304		3467	14	52	3236	27	120	3603	14	14	89.814		176.4	110.1	1.438		0.01188	0.00022	0.0004056	6.9e-06	0.2804	3.7e-05	3.8e-05	1.46724	5.1e-05		3603	14	0.280372	-2.68371	1.34378
YIPI_002B_089	ok		30.07	0.3	1.6	0.6967	0.0051	0.033	0.62847		1.43534	0.0679864	0.3125	0.0025	0.0025	0.082776		3487	10	51	3409	19	120	3530	12	12	96.5722		190.4	96	1.817		0.01967	0.00088	0.000729	2.4e-05	0.280334	3.1e-05	3.2e-05	1.46728	5.1e-05		3530	12	0.280284	-7.54562	1.1316
YIPI_002B_100	ok		23.71	0.45	1.3	0.63	0.012	0.032	0.89925		1.5873	0.0806248	0.2726	0.0024	0.0024	0.063319		3252	19	54	3145	47	130	3318	14	14	94.786		163.8	125.5	1.273		0.01841	0.00068	0.000655	1.8e-05	0.280628	4.2e-05	4.2e-05	1.46723	7.1e-05		3318	14	0.280586	-1.83925	1.48523
YIPI_002B_105	ok		24.64	0.27	1.3	0.6552	0.0062	0.03	0.74206		1.52625	0.0698833	0.2733	0.0022	0.0034	0.082623		3297	11	51	3248	24	120	3323	12	20	97.743		189	134.9	1.63		0.03928	0.00036	0.001334	6.7e-06	0.280702	6e-05	6.3e-05	1.46723	9.7e-05		3323	20	0.280617	-0.634409	2.22784
YIPI_002B_108	ok		23.49	0.23	1.2	0.6254	0.0049	0.029	0.70282		1.59898	0.0741451	0.2724	0.0021	0.0034	0.21916		3246.6	9.8	52	3133	20	120	3317	12	19	94.4528		130	193.3	0.794		0.00848	0.00014	0.0002879	4e-06	0.28052	3.7e-05	4.1e-05	1.46723	5.5e-05		3317	19	0.280502	-4.87524	1.44986
YIPI_002B_112	ok		23.74	0.52	1.3	0.628	0.014	0.032	0.86102		1.59236	0.0811392	0.2746	0.0032	0.0042	0.20289		3255	22	56	3140	54	130	3330	18	23	94.2943		130	76.3	1.955		0.00986	0.00061	0.000396	2e-05	0.280585	6.3e-05	6.6e-05	1.46715	6.7e-05		3330	23	0.28056	-2.49971	2.33393
YIPI_002B_114	ok		29.32	0.52	1.6	0.706	0.011	0.034	0.84169		1.41643	0.0682134	0.3008	0.0034	0.0045	0.059412		3457	18	54	3436	43	130	3470	18	23	99.0202		37.5	20.6	2.105		0.03535	0.00096	0.001244	2.4e-05	0.280663	3.6e-05	4e-05	1.46724	6.2e-05		3470	23	0.28058	1.55313	1.4145
YIPI_002B_116	ok		27.14	0.32	1.4	0.6939	0.0066	0.032	0.67418		1.44113	0.0664594	0.2833	0.0025	0.0037	0.1822		3387	12	52	3396	25	120	3379	14	21	100.503		124.1	137.1	1.079		0.0215	0.00089	0.000762	2.7e-05	0.280674	4.1e-05	4.5e-05	1.46722	5.2e-05		3379	21	0.280624	0.974947	1.59131
YIPI_002B_121	ok		25.43	0.3	1.3	0.6588	0.0057	0.031	0.60432		1.51791	0.0714257	0.2793	0.0027	0.0038	0.18627		3324	11	52	3262	22	120	3357	15	21	97.1701		201.6	103.9	2.314		0.01453	0.00049	0.000548	1.7e-05	0.280673	3.1e-05	3.6e-05	1.4672	5e-05		3357	21	0.280638	0.920675	1.27305
YIPI_002B_122	ok		25.95	0.43	1.4	0.6933	0.0097	0.033	0.87202		1.44238	0.0686549	0.2692	0.002	0.0033	0.08063		3342	16	52	3393	37	130	3299	12	19	102.849		272.6	156.7	2.024		0.02459	0.0006	0.000881	2.1e-05	0.280662	3e-05	3.4e-05	1.46726	5.5e-05		3299	19	0.280606	-1.58221	1.20233
YIPI_002B_123	ok		22.06	0.3	1.2	0.6012	0.0084	0.029	0.91733		1.66334	0.0802343	0.2652	0.0015	0.003	0.18026		3182	14	54	3030	34	120	3276	8.9	18	92.4908		238.8	77.4	3.87		0.00958	0.00077	0.000386	2e-05	0.280618	3.4e-05	3.9e-05	1.46722	5.8e-05		3276	18	0.280594	-2.56973	1.37914
YIPI_002B_128	ok		23.65	0.34	1.3	0.6155	0.0087	0.029	0.64262		1.6247	0.0765494	0.2791	0.0033	0.0043	0.44138		3252	14	52	3090	35	120	3355	19	24	92.1013		104.8	96.6	1.26		0.0137	0.00011	0.0004742	5.3e-06	0.280632	6.2e-05	6.4e-05	1.46725	8.1e-05		3355	24	0.280601	-0.417237	2.2632
YIPI_002B_130	ok		25.07	0.57	1.4	0.645	0.014	0.033	0.94006		1.55039	0.0793222	0.2814	0.0022	0.0036	0.043595		3300	25	62	3199	59	130	3368	12	20	94.9822		143.8	109.4	1.684		0.0455	0.0014	0.00155	4.2e-05	0.280726	3.8e-05	4.2e-05	1.4672	5.9e-05		3368	20	0.280625	0.749577	1.48523
YIPI_002B_132	ok		27.52	0.65	1.6	0.684	0.015	0.035	0.92887		1.46199	0.0748093	0.2904	0.0024	0.0037	0.064934		3398	23	55	3357	57	130	3418	13	20	98.2153		358	182	2.49		0.0288	0.0015	0.001011	3.7e-05	0.280488	6.3e-05	6.6e-05	1.46712	0.0001		3418	20	0.280421	-5.33107	2.33393
YIPI_002B_140	ok		24.49	0.25	1.3	0.6641	0.006	0.031	0.68729		1.5058	0.0702902	0.2671	0.0021	0.0033	0.24441		3287.3	9.9	51	3281	23	120	3286	12	20	99.8478		122.7	107	1.228		0.0144	0.001	0.000513	3.3e-05	0.280613	4.7e-05	5e-05	1.46722	6.2e-05		3286	20	0.280581	-2.79934	1.76813
YIPI_002B_141	ok		22.4	0.24	1.2	0.6038	0.0056	0.028	0.80221		1.65618	0.0768019	0.2686	0.0017	0.0031	0.07939		3200	10	51	3044	22	110	3296.3	9.9	18	92.346		436	152.5	3.09		0.0206	0.001	0.000825	4.3e-05	0.280413	4.8e-05	5.1e-05	1.46727	6.1e-05		3296.3	18	0.280361	-10.3902	1.80349
YIPI_002B_147	ok		21.95	0.25	1.2	0.6106	0.0061	0.028	0.88506		1.63773	0.0751008	0.2607	0.0015	0.003	-0.036076		3181	11	52	3070	24	110	3248.9	9.2	18	94.4935		326	135	2.661		0.0462	0.0028	0.001579	8.5e-05	0.280724	4.6e-05	5e-05	1.46729	4.7e-05		3248.9	18	0.280625	-2.0873	1.76813
YIPI_002B_148	ok		29.62	0.73	1.7	0.658	0.015	0.034	0.94967		1.51976	0.0785285	0.3255	0.0025	0.004	-0.050732		3467	26	60	3256	61	130	3595	11	19	90.5702		96.7	61.3	1.842		0.03403	0.00071	0.001239	1.9e-05	0.28052	5.3e-05	5.5e-05	1.46729	7.1e-05		3595	19	0.280434	-0.656906	1.94494
YIPI_002B_152	ok		24.85	0.24	1.3	0.6595	0.0059	0.031	0.83376		1.5163	0.0712742	0.2724	0.0014	0.003	0.19404		3301	9.5	52	3263	23	120	3318.6	8.5	18	98.3246		321	148	2.156		0.01111	0.00083	0.000439	3.3e-05	0.280553	3.5e-05	3.9e-05	1.46721	5.9e-05		3318.6	18	0.280525	-4.00578	1.37914
YIPI_002B_160	ok		27.54	0.48	1.5	0.664	0.01	0.032	0.87953		1.50602	0.0725795	0.3002	0.0025	0.0039	0.0019693		3396	17	54	3276	40	120	3469	13	20	94.4364		80	62.3	1.354		0.01028	0.00028	0.0003762	6.6e-06	0.280433	3e-05	3.5e-05	1.4672	4.6e-05		3469	20	0.280408	-4.59866	1.23769
YIPI_002B_161	ok		23.89	0.32	1.3	0.6473	0.0085	0.031	0.78142		1.54488	0.0739862	0.268	0.0024	0.0036	0.30405		3264	13	52	3214	34	120	3291	14	21	97.6603		83.7	38.1	2.56		0.00611	0.00019	0.0002238	3.3e-06	0.280582	3.6e-05	4e-05	1.46717	6.7e-05		3291	21	0.280568	-3.13392	1.4145
YIPI_002B_163	ok		25.94	0.41	1.4	0.664	0.01	0.032	0.84972		1.50602	0.0725795	0.2822	0.0025	0.0037	0.084764		3347	14	48	3282	40	130	3373	14	20	97.3021		114.8	56.5	2.13		0.02971	0.00055	0.001054	2.2e-05	0.280623	3.9e-05	4.2e-05	1.4672	7.4e-05		3373	20	0.280554	-1.65861	1.48523
YIPI_002B_164	ok		36.15	0.49	1.9	0.755	0.0095	0.036	0.73587		1.3245	0.0631551	0.3473	0.0033	0.0047	0.25975		3667	13	53	3622	35	130	3692	14	21	98.104		50.9	48.2	1.101		0.01233	0.00084	0.000425	2.6e-05	0.28026	3.5e-05	3.9e-05	1.46722	6.6e-05		3692	21	0.28023	-5.62096	1.37914
YIPI_002B_169	ok		23.24	0.37	1.3	0.6169	0.009	0.029	0.78966		1.62101	0.0762024	0.273	0.0027	0.0038	0.17595		3234	16	53	3095	36	120	3322	15	21	93.1668		83.9	98.9	0.92		0.0302	0.0017	0.001095	5.8e-05	0.280703	6.2e-05	6.4e-05	1.46726	6.9e-05		3322	21	0.280633	-0.0766874	2.2632
YIPI_002B_170	ok		23.53	0.26	1.2	0.6257	0.0065	0.029	0.80244		1.59821	0.074074	0.2728	0.0019	0.0033	0.19258		3249	11	52	3130	26	120	3320	11	19	94.2771		118	77.2	1.666		0.028	0.0011	0.001042	4e-05	0.280673	4.8e-05	5.1e-05	1.46725	6.8e-05		3320	19	0.280606	-1.07094	1.80349
YIPI_002B_174	ok		22.75	0.28	1.2	0.6052	0.0064	0.028	0.77009		1.65235	0.076447	0.2722	0.0021	0.0034	0.16329		3215	12	52	3048	26	110	3316	12	19	91.918		94.5	98.9	1.095		0.02309	0.00099	0.000835	3e-05	0.280696	3.8e-05	4.2e-05	1.46722	7e-05		3316	19	0.280643	0.127535	1.48523
YIPI_002B_177	ok		37.1	0.46	2	0.7562	0.0085	0.035	0.71219		1.3224	0.0612061	0.3557	0.0033	0.0048	0.26051		3694	12	52	3629	31	130	3729	14	20	97.3183		137.7	50.4	3.102		0.0166	0.00076	0.000542	1.9e-05	0.280241	2.3e-05	2.9e-05	1.46723	4.4e-05		3729	20	0.280202	-5.72401	1.02551
YIPI_002B_185	ok		24	0.26	1.3	0.642	0.0065	0.03	0.79851		1.55763	0.0727866	0.2706	0.0018	0.0032	0.20757		3266	11	52	3195	25	120	3307	11	19	96.6132		85.3	85.2	1.238		0.02234	0.00048	0.000772	2.1e-05	0.280655	3.4e-05	3.8e-05	1.46723	7e-05		3307	19	0.280606	-1.3991	1.34378
YIPI_002B_186	ok		34	0.47	1.8	0.7085	0.0082	0.033	0.87118		1.41143	0.0657407	0.3444	0.0022	0.004	0.080599		3607	14	52	3450	31	130	3680.4	9.8	18	93.7398		155.9	54.3	3.553		0.02939	0.00067	0.001001	2e-05	0.280257	4e-05	4.4e-05	1.46721	8.3e-05		3680.4	18	0.280186	-7.46345	1.55595
YIPI_002B_192	ok		25.05	0.41	1.4	0.6443	0.0094	0.031	0.92145		1.55207	0.0746768	0.2809	0.0019	0.0033	-0.04564		3307	16	54	3201	38	120	3367	11	19	95.0698		99.4	74.4	1.746		0.0313	0.001	0.001129	3.2e-05	0.280644	3.7e-05	4.1e-05	1.46724	5.3e-05		3367	19	0.280571	-1.22198	1.44986
YIPI_002B_193	ok		30.75	0.31	1.6	0.7409	0.0064	0.034	0.75217		1.34971	0.0619384	0.3006	0.0021	0.0036	0.20927		3509.8	9.7	51	3575	24	130	3472	11	19	102.967		79.1	73.8	1.372		0.0241	0.0023	0.000814	7e-05	0.280611	3.7e-05	4.1e-05	1.4672	6e-05		3472	19	0.280556	0.771985	1.44986
YIPI_002B_196	ok		24.38	0.38	1.3	0.6254	0.0082	0.03	0.72007		1.59898	0.0767018	0.2827	0.0032	0.0042	0.15959		3281	15	53	3130	33	120	3375	18	23	92.7407		109.6	50.3	2.704		0.01855	0.00093	0.000648	2.6e-05	0.280609	4.1e-05	4.4e-05	1.46722	6.4e-05		3375	23	0.280567	-1.17038	1.55595
YIPI_002B_197	ok		25.55	0.32	1.4	0.6687	0.0063	0.031	0.76726		1.49544	0.0693265	0.2757	0.0021	0.0034	0.12393		3328	12	51	3299	24	120	3336	12	19	98.8909		101.7	55.5	2.227		0.01627	0.00039	0.000588	1.1e-05	0.280428	4.2e-05	4.5e-05	1.4672	6.3e-05		3336	19	0.28039	-8.39301	1.59131
YIPI_002B_001	Discordant		5.53	0.15	0.32	0.1609	0.0043	0.0086	0.93112		6.21504	0.33219	0.2495	0.0025	0.0025	0.12085		1899	23	48	961	24	48	3178	16	16	30.2391		1526	4180	0.422		0.0928	0.0038	0.00262	8.5e-05	0.280654	6e-05	6.1e-05	1.46715	9.5e-05		3178	16	0.280494	-8.45041	2.15712
YIPI_002B_002	Discordant		17.88	0.27	0.95	0.4805	0.0058	0.023	0.65485		2.08116	0.0996187	0.2722	0.003	0.003	0.17833		2984	15	53	2529	25	100	3316	17	17	76.2666		226	141.9	1.671		0.0273	0.0015	0.000909	4.5e-05	0.280597	4.3e-05	4.4e-05	1.46727	5e-05		3316	17	0.280539	-3.56853	1.55595
YIPI_002B_004	Discordant		12.22	0.3	0.69	0.2715	0.006	0.014	0.94756		3.68324	0.189928	0.3257	0.0025	0.0025	-0.075348		2609	23	54	1545	31	71	3594	12	12	42.9883		472	2040	0.34		0.0713	0.0061	0.00197	0.00014	0.280264	5.4e-05	5.5e-05	1.46724	7.4e-05		3594	12	0.280127	-11.617	1.94494
YIPI_002B_006	Discordant		13.18	0.24	0.71	0.3565	0.0062	0.018	0.87822		2.80505	0.141629	0.2678	0.0024	0.0024	0.15726		2686	18	52	1963	30	85	3290	14	14	59.6657		261	301	0.926		0.0367	0.0011	0.001249	3e-05	0.280658	3.9e-05	4e-05	1.46728	6.6e-05		3290	14	0.280579	-2.76367	1.4145
YIPI_002B_007	Discordant		15.35	0.21	0.81	0.408	0.0051	0.02	0.7839		2.45098	0.120146	0.2738	0.0022	0.0022	0.18161		2833	13	51	2204	23	91	3325	13	13	66.2857		214.5	147.9	1.494		0.0305	0.0022	0.001044	6.1e-05	0.280696	3.3e-05	3.4e-05	1.46724	5.1e-05		3325	13	0.280629	-0.140706	1.20233
YIPI_002B_008	Discordant		8	1.4	1.5	0.217	0.037	0.039	0.96777		4.6083	0.828219	0.2754	0.004	0.004	-0.051025		2010	100	110	1200	170	180	3338	22	22	35.9497		454	870	0.558		0.1108	0.0041	0.00309	0.00013	0.28079	0.0001	0.0001	1.46712	7.3e-05		3338	22	0.280591	-1.17968	3.53626
YIPI_002B_009	Discordant		16.35	0.65	1.1	0.359	0.014	0.022	0.97524		2.78552	0.1707	0.3292	0.0028	0.0028	-0.21057		2870	38	62	1966	64	100	3612	13	13	54.4297		338.7	893	0.404		0.027	0.0037	0.0008	0.0001	0.280294	3.7e-05	3.8e-05	1.46715	4.5e-05		3612	13	0.280238	-7.23189	1.34378
YIPI_002B_013	Discordant		24.89	0.34	1.3	0.6031	0.0068	0.029	0.75357		1.6581	0.0797296	0.2991	0.0027	0.0027	0.086536		3300	13	51	3040	27	120	3462	14	14	87.8105		118.6	90.6	1.278		0.0219	0.0023	0.000835	8.5e-05	0.280564	4.1e-05	4.2e-05	1.46724	5.2e-05		3462	14	0.280508	-1.18613	1.48523
YIPI_002B_014	Discordant		11.95	0.47	0.77	0.321	0.012	0.019	0.96284		3.11526	0.184393	0.2692	0.003	0.003	-0.072996		2588	37	61	1790	59	94	3299	17	17	54.2589		521	1020	0.534		0.0761	0.0064	0.00227	0.00015	0.280636	4.4e-05	4.5e-05	1.4672	6.7e-05		3299	17	0.280492	-5.6528	1.59131
YIPI_002B_015	Discordant		9.9	0.53	0.73	0.25	0.013	0.018	0.98327		4	0.288	0.2874	0.0028	0.0028	-0.2264		2399	48	66	1430	67	89	3401	15	15	42.0465		909	1950	0.509		0.08	0.01	0.0023	0.00028	0.280638	4.2e-05	4.3e-05	1.46724	6.8e-05		3401	15	0.280487	-3.38935	1.52059
YIPI_002B_017	Discordant		4.593	0.084	0.25	0.1381	0.0019	0.0067	0.64883		7.24113	0.351307	0.2401	0.0034	0.0034	0.1219		1746	16	46	834	11	38	3117	23	23	26.7565		612	536	1.126		0.0429	0.0046	0.00123	0.00012	0.280725	3.1e-05	3.2e-05	1.46725	6e-05		3117	23	0.280651	-4.28664	1.1316
YIPI_002B_018	Discordant		8.49	0.5	0.66	0.232	0.013	0.017	0.98309		4.31034	0.315844	0.265	0.0029	0.0029	-0.021598		2256	48	63	1335	66	86	3273	17	17	40.7883		785	1730	0.491		0.0495	0.0081	0.00158	0.00023	0.280666	4.9e-05	4.9e-05	1.46721	4.5e-05		3273	17	0.280566	-3.6106	1.73277
YIPI_002B_019	Discordant		10.52	0.22	0.58	0.286	0.0054	0.014	0.9253		3.4965	0.171157	0.2663	0.0021	0.0021	-0.08673		2473	20	53	1619	27	73	3281	12	12	49.3447		429	1214	0.36		0.0524	0.0032	0.001582	8.6e-05	0.280651	4e-05	4.1e-05	1.46724	5.1e-05		3281	12	0.280551	-3.96847	1.44986
YIPI_002B_020	Discordant		9.64	0.29	0.57	0.2332	0.0067	0.013	0.95364		4.28817	0.239049	0.2991	0.0028	0.0028	0.011121		2389	31	60	1348	36	68	3462	14	14	38.937		642	1549	0.417		0.0814	0.0082	0.00236	0.00018	0.280636	5e-05	5e-05	1.46721	5.1e-05		3462	14	0.280478	-2.24923	1.76813
YIPI_002B_021	Discordant		20.35	0.67	1.2	0.542	0.018	0.031	0.96423		1.84502	0.105527	0.2727	0.0023	0.0023	0.051551		3086	36	65	2773	77	130	3318	13	13	83.5744		283.2	256	1.424		0.0294	0.003	0.000979	7.7e-05	0.280604	4.5e-05	4.6e-05	1.46722	6.2e-05		3318	13	0.280541	-3.43224	1.62668
YIPI_002B_022	Discordant		6.9	0.12	0.37	0.1933	0.0035	0.0097	0.83401		5.17331	0.259602	0.2592	0.0027	0.0027	0.38706		2096	16	49	1138	19	52	3239	16	16	35.1343		684	926	0.81		0.0532	0.0017	0.001551	4.8e-05	0.280576	5.7e-05	5.8e-05	1.46724	8e-05		3239	16	0.280479	-7.5218	2.05103
YIPI_002B_023	Discordant		15.9	0.21	0.84	0.442	0.005	0.021	0.81784		2.26244	0.107492	0.262	0.002	0.002	0.07084		2870	13	50	2358	22	95	3257	12	12	72.3979		255	140.2	1.936		0.0561	0.001	0.001976	3.3e-05	0.280713	4.8e-05	4.8e-05	1.46723	8.1e-05		3257	12	0.280589	-3.1827	1.6974
YIPI_002B_026	Discordant		22.48	0.69	1.3	0.491	0.014	0.027	0.9436		2.03666	0.111996	0.3319	0.0034	0.0034	-0.099874		3193	31	59	2566	61	120	3623	16	16	70.8253		281	429	0.778		0.0169	0.0021	0.000503	5.3e-05	0.28037	4.9e-05	5e-05	1.46723	5.6e-05		3623	16	0.280335	-3.52385	1.76813
YIPI_002B_027	Discordant		3.492	0.091	0.2	0.0991	0.0024	0.0052	0.94688		10.0908	0.529488	0.2553	0.0023	0.0023	-0.10908		1517	21	46	608	14	31	3215	14	14	18.9114		1369	3840	0.399		0.1125	0.005	0.00309	0.00015	0.280749	4.9e-05	5e-05	1.46724	7.7e-05		3215	14	0.280558	-5.29335	1.76813
YIPI_002B_028	Discordant		21.51	0.51	1.2	0.452	0.01	0.024	0.93528		2.21239	0.117472	0.3446	0.0029	0.0029	0.10286		3149	24	56	2397	46	110	3680	13	13	65.1359		131.6	430	0.337		0.0206	0.0011	0.00067	2.6e-05	0.280279	3.5e-05	3.6e-05	1.46724	5.6e-05		3680	13	0.280231	-5.84857	1.27305
YIPI_002B_030	Discordant		6.92	0.21	0.41	0.1827	0.0053	0.01	0.95552		5.47345	0.299587	0.2745	0.0024	0.0024	-0.011978		2086	28	55	1079	29	55	3330	13	13	32.4024		753	3610	0.2556		0.1155	0.0071	0.00316	0.0002	0.280683	5e-05	5.1e-05	1.46723	5.7e-05		3330	13	0.28048	-5.32532	1.80349
YIPI_002B_031	Discordant		13.99	0.71	1	0.363	0.018	0.025	0.9891		2.75482	0.189726	0.2791	0.002	0.002	-0.019716		2701	46	66	1971	85	120	3355	11	11	58.7481		374	1300	0.399		0.0408	0.0032	0.001291	8.6e-05	0.280655	3.8e-05	3.8e-05	1.46725	6e-05		3355	11	0.280572	-1.47916	1.34378
YIPI_002B_032	Discordant		6.96	0.21	0.41	0.1759	0.0051	0.0097	0.9657		5.68505	0.313502	0.2867	0.0022	0.0022	-0.1135		2093	26	51	1042	28	53	3397	12	12	30.6741		812	1086	0.832		0.0631	0.0069	0.00177	0.00017	0.280469	3.4e-05	3.5e-05	1.46722	5.5e-05		3397	12	0.280353	-8.26442	1.23769
YIPI_002B_035	Discordant		17.04	0.36	0.94	0.4368	0.0074	0.022	0.75781		2.28938	0.115307	0.282	0.0039	0.0039	0.084344		2934	20	52	2335	33	97	3371	21	21	69.2673		343	230.4	1.682		0.02071	0.00065	0.000718	1.9e-05	0.280653	4.1e-05	4.2e-05	1.46725	7.1e-05		3371	21	0.280606	0.142239	1.48523
YIPI_002B_036	Discordant		11.7	0.14	0.61	0.2619	0.0026	0.013	0.79226		3.81825	0.189528	0.3241	0.0024	0.0024	0.066939		2580	11	48	1499	13	64	3587	11	11	41.7898		614	951	0.754		0.0702	0.0018	0.001907	3.6e-05	0.280336	3.9e-05	4e-05	1.46725	6.4e-05		3587	11	0.280204	-9.0516	1.4145
YIPI_002B_037	Discordant		24.98	0.81	1.5	0.603	0.019	0.034	0.8794		1.65837	0.093507	0.3015	0.0045	0.0045	0.1892		3300	32	59	3035	76	140	3474	23	23	87.3633		129.7	151	1.067		0.0269	0.0034	0.00096	0.0001	0.280622	5.5e-05	5.6e-05	1.46715	7.5e-05		3474	23	0.280558	0.861921	1.9803
YIPI_002B_038	Discordant		10.03	0.21	0.55	0.2617	0.0049	0.013	0.89391		3.82117	0.189817	0.2778	0.0025	0.0025	0.0051807		2431	19	51	1497	25	67	3348	14	14	44.7133		548	1620	0.433		0.0457	0.0028	0.001313	7.3e-05	0.280624	5.1e-05	5.2e-05	1.46729	6e-05		3348	14	0.280539	-2.7946	1.83885
YIPI_002B_039	Discordant		10.06	0.28	0.58	0.2972	0.0073	0.016	0.94188		3.36474	0.181143	0.2455	0.0022	0.0022	-0.05292		2427	25	53	1673	36	78	3152	14	14	53.0774		338	942	0.463		0.0621	0.0015	0.002014	4.4e-05	0.280748	4.4e-05	4.4e-05	1.4672	6.2e-05		3152	14	0.280626	-4.3616	1.55595
YIPI_002B_042	Discordant		3.46	0.15	0.23	0.1105	0.0046	0.0069	0.96188		9.04977	0.565099	0.2276	0.0028	0.0028	-0.010063		1511	34	52	675	26	40	3033	19	19	22.2552		1392	4590	0.364		0.0759	0.0014	0.002125	2.5e-05	0.280634	4.6e-05	4.7e-05	1.46731	4.6e-05		3033	19	0.28051	-11.2975	1.66204
YIPI_002B_043	Discordant		27.01	0.82	1.6	0.54	0.013	0.029	0.92147		1.85185	0.0994513	0.3616	0.0045	0.0045	-0.047943		3376	30	58	2781	56	120	3754	19	19	74.081		254	448	0.711		0.0204	0.0019	0.000662	4.8e-05	0.280295	4.3e-05	4.4e-05	1.46726	5.7e-05		3754	19	0.280247	-3.51872	1.55595
YIPI_002B_044	Discordant		9.18	0.28	0.54	0.2497	0.0074	0.014	0.97279		4.00481	0.224539	0.2669	0.0019	0.0019	0.013957		2342	28	54	1432	38	71	3285	11	11	43.5921		876	1490	0.784		0.0741	0.0063	0.00219	0.00016	0.280721	6e-05	6e-05	1.46718	7e-05		3285	11	0.280582	-2.75402	2.12175
YIPI_002B_045	Discordant		24.93	0.44	1.3	0.56	0.0082	0.027	0.88221		1.78571	0.0860969	0.3227	0.0026	0.0026	-0.11432		3300	17	52	2863	34	110	3580	13	13	79.9721		203.8	310.5	0.772		0.0278	0.004	0.00086	0.00011	0.280465	3.3e-05	3.4e-05	1.46718	5.4e-05		3580	13	0.280406	-2.02936	1.20233
YIPI_002B_047	Discordant		6.82	0.3	0.46	0.1818	0.0083	0.012	0.97278		5.50055	0.363073	0.2728	0.0028	0.0028	0.17946		2070	37	57	1073	45	64	3319	16	16	32.329		902	3110	0.364		0.0927	0.006	0.00272	0.00015	0.280764	3.6e-05	3.7e-05	1.46723	5.2e-05		3319	16	0.28059	-1.67365	1.30841
YIPI_002B_049	Discordant		10.56	0.35	0.64	0.273	0.0092	0.016	0.97339		3.663	0.214681	0.2807	0.0022	0.0022	0.13966		2463	31	57	1548	46	79	3364	12	12	46.0166		416	2270	0.25		0.0671	0.0048	0.00204	0.00013	0.280699	3.5e-05	3.6e-05	1.46723	6.7e-05		3364	12	0.280567	-1.43536	1.27305
YIPI_002B_052	Discordant		9.95	0.22	0.55	0.2579	0.0052	0.013	0.88019		3.87747	0.195452	0.2799	0.003	0.003	-0.0075219		2425	21	51	1478	27	67	3359	17	17	44.0012		543.8	1314	0.438		0.0884	0.0068	0.00262	0.00019	0.280716	4.7e-05	4.8e-05	1.46719	5.4e-05		3359	17	0.280546	-2.27904	1.6974
YIPI_002B_053	Discordant		7.32	0.32	0.49	0.2006	0.0085	0.013	0.9758		4.98505	0.323059	0.2646	0.0025	0.0025	0.049045		2134	37	57	1175	45	67	3272	15	15	35.9108		822	2390	0.402		0.0713	0.0055	0.00199	0.00013	0.280717	5.2e-05	5.3e-05	1.46717	6.5e-05		3272	15	0.280592	-2.73634	1.87422
YIPI_002B_055	Discordant		24.82	0.44	1.3	0.73	0.011	0.036	0.88179		1.36986	0.0675549	0.2456	0.0021	0.0021	-0.12028		3297	17	53	3532	39	130	3154	14	14	111.985		508	199.6	2.483		0.0347	0.0026	0.001264	9.6e-05	0.280644	4.5e-05	4.6e-05	1.46723	5.7e-05		3154	14	0.280567	-6.40114	1.62668
YIPI_002B_058	Discordant		20.02	0.49	1.1	0.4306	0.0096	0.022	0.85879		2.32234	0.118652	0.3381	0.0041	0.0041	0.067144		3088	24	56	2306	44	100	3652	19	19	63.1435		402	438	0.892		0.037	0.0033	0.001184	8.2e-05	0.280457	3.5e-05	3.6e-05	1.46719	5.9e-05		3652	19	0.280373	-1.4512	1.27305
YIPI_002B_061	Discordant		8.06	0.12	0.43	0.2214	0.003	0.011	0.87059		4.51671	0.224408	0.2638	0.0019	0.0019	0.11966		2233	13	48	1288	16	57	3267	11	11	39.4245		714	2440	0.313		0.0981	0.0029	0.002763	7.1e-05	0.280689	4.9e-05	5e-05	1.4672	7.5e-05		3267	11	0.280515	-5.57782	1.76813
YIPI_002B_065	Discordant		21.16	0.38	1.1	0.5649	0.0097	0.028	0.93161		1.77022	0.0877435	0.2714	0.0018	0.0018	0.039186		3140	17	52	2882	40	120	3312	10	10	87.0169		235.2	111.4	2.221		0.047	0.0025	0.001789	8.4e-05	0.280684	3.9e-05	4e-05	1.4673	6.1e-05		3312	10	0.28057	-2.56115	1.4145
YIPI_002B_066	Discordant		21.42	0.57	1.2	0.554	0.012	0.028	0.8508		1.80505	0.0912302	0.2792	0.004	0.004	-0.10408		3149	27	57	2846	47	110	3353	22	22	84.8792		83.2	84.6	0.942		0.012	0.0021	0.000395	6.6e-05	0.28059	4.1e-05	4.2e-05	1.46717	4.7e-05		3353	22	0.280564	-1.77855	1.48523
YIPI_002B_068	Discordant		10.51	0.37	0.65	0.277	0.01	0.017	0.96388		3.61011	0.221559	0.2784	0.0024	0.0024	0.06454		2449	32	57	1564	52	83	3349	13	13	46.7005		333	470	0.819		0.0636	0.0044	0.00194	0.00012	0.280712	5.5e-05	5.6e-05	1.46713	7.4e-05		3349	13	0.280587	-1.07744	1.9803
YIPI_002B_069	Discordant		20.32	0.26	1.1	0.5433	0.0049	0.026	0.62948		1.8406	0.0880834	0.271	0.0026	0.0026	0.11358		3104	12	51	2796	21	110	3309	15	15	84.4968		142.3	166.8	0.818		0.03285	0.00027	0.001148	1.7e-05	0.280683	3.4e-05	3.5e-05	1.46721	5e-05		3309	15	0.28061	-1.20875	1.23769
YIPI_002B_070	Discordant		5.46	0.11	0.3	0.1473	0.0028	0.0074	0.83821		6.78887	0.341056	0.2686	0.0031	0.0031	0.15175		1891	18	48	885	16	42	3295	18	18	26.8589		1226	2980	0.3997		0.1185	0.0032	0.00331	0.00011	0.280766	4.6e-05	4.7e-05	1.46719	4.5e-05		3295	18	0.280556	-3.46056	1.66204
YIPI_002B_071	Discordant		23.61	0.33	1.2	0.5696	0.0075	0.028	0.82047		1.75562	0.0863015	0.3003	0.0025	0.0025	0.30706		3251	13	50	2904	31	110	3471	12	12	83.6646		181.1	316	0.615		0.086	0.0051	0.0029	0.00017	0.28076	4.2e-05	4.2e-05	1.46724	6.1e-05		3471	12	0.280566	1.08176	1.48523
YIPI_002B_072	Discordant		13.54	0.33	0.76	0.3113	0.0065	0.016	0.8681		3.21233	0.165106	0.3143	0.0039	0.0039	-0.0015124		2711	23	53	1745	32	78	3538	19	19	49.3217		185.4	382.1	0.465		0.025	0.0018	0.000823	4.8e-05	0.280303	4.3e-05	4.4e-05	1.46722	5.9e-05		3538	19	0.280247	-8.69284	1.55595
YIPI_002B_076	Discordant		17.09	0.34	0.93	0.433	0.01	0.023	0.75197		2.30947	0.122674	0.2858	0.0041	0.0041	0.40894		2942	18	49	2319	46	100	3392	22	22	68.3667		362.1	586	0.569		0.0611	0.0084	0.00179	0.00023	0.280692	6.1e-05	6.1e-05	1.46723	5e-05		3392	22	0.280575	-0.476163	2.15712
YIPI_002B_077	Discordant		8.6	0.37	0.57	0.2296	0.0093	0.014	0.95095		4.3554	0.265573	0.2721	0.0038	0.0038	-0.063321		2287	38	59	1330	48	74	3315	22	22	40.1207		796	1155	0.624		0.0717	0.0033	0.002191	9.9e-05	0.280664	4.4e-05	4.5e-05	1.46725	5.4e-05		3315	22	0.280524	-4.12085	1.59131
YIPI_002B_080	Discordant		5.57	0.13	0.31	0.1542	0.0033	0.0079	0.94507		6.48508	0.332245	0.2613	0.0019	0.0019	0.010135		1903	19	47	923	18	44	3252	11	11	28.3825		992	2170	0.4204		0.0953	0.005	0.0026	0.00012	0.280664	5.5e-05	5.6e-05	1.4672	6.9e-05		3252	11	0.280501	-6.43178	1.9803
YIPI_002B_085	Discordant		23.12	0.27	1.2	0.5868	0.0052	0.028	0.7165		1.70416	0.0813163	0.2857	0.0023	0.0023	0.061768		3232	11	49	2975	21	110	3392	13	13	87.7064		633	448	1.276		0.0184	0.0032	0.00078	0.00014	0.280583	2.9e-05	3e-05	1.46719	5.1e-05		3392	13	0.280532	-2.00756	1.06088
YIPI_002B_087	Discordant		9.94	0.57	0.76	0.25	0.014	0.018	0.97642		4	0.288	0.2886	0.0034	0.0034	0.18701		2405	57	76	1427	74	96	3407	18	18	41.8844		488	1060	0.483		0.1	0.012	0.00292	0.00035	0.280712	7.7e-05	7.8e-05	1.46724	9.3e-05		3407	18	0.28052	-2.07007	2.75828
YIPI_002B_088	Discordant		6.05	0.22	0.38	0.1593	0.0055	0.0093	0.97581		6.27746	0.366481	0.275	0.0022	0.0022	0.0052501		1963	32	56	950	31	52	3332	12	12	28.5114		839	3040	0.295		0.0951	0.0095	0.00267	0.00023	0.280679	5.7e-05	5.7e-05	1.46726	6.1e-05		3332	12	0.280508	-4.30407	2.01567
YIPI_002B_090	Discordant		8.38	0.24	0.49	0.2299	0.013	0.0069	0.96588		4.34972	0.24596	0.2659	0.002	0.002	0.29458		2260	26	52	1329	36	66	3279	12	12	40.5306		588	935	0.573		0.0733	0.0032	0.002059	9e-05	0.280606	5.3e-05	5.4e-05	1.46722	5.9e-05		3279	12	0.280476	-6.69003	1.90958
YIPI_002B_091	Discordant		5.229	0.091	0.28	0.1495	0.0073	0.0022	0.86994		6.68896	0.326618	0.2529	0.0022	0.0022	0.00064396		1853	15	46	898	12	41	3200	14	14	28.0625		1053	1607	0.59		0.1118	0.0027	0.003139	7.6e-05	0.280734	5.6e-05	5.6e-05	1.46723	5.1e-05		3200	14	0.280541	-6.25813	1.9803
YIPI_002B_092	Discordant		21.64	0.35	1.2	0.5561	0.028	0.0092	0.88533		1.79824	0.0905424	0.2822	0.0022	0.0022	0.25373		3163	16	52	2846	38	110	3372	12	12	84.4009		318.3	137.3	2.182		0.0466	0.0018	0.001589	5e-05	0.2807	3.8e-05	3.9e-05	1.46728	6.5e-05		3372	12	0.280597	-0.176471	1.37914
YIPI_002B_093	Discordant		18.58	0.73	1.2	0.494	0.03	0.019	0.97707		2.02429	0.122933	0.2725	0.0023	0.0023	-0.0047075		2988	41	67	2566	85	130	3319	13	13	77.3124		172.2	161	1.094		0.0301	0.0034	0.001088	9.5e-05	0.280699	4.8e-05	4.9e-05	1.46718	6.1e-05		3319	13	0.280629	-0.272298	1.73277
YIPI_002B_094	Discordant		27.98	0.7	1.6	0.595	0.032	0.015	0.90826		1.68067	0.0903891	0.3414	0.0037	0.0037	0.18821		3408	25	57	3001	61	130	3665	16	16	81.8827		87.6	99.8	0.832		0.0242	0.002	0.000807	6.3e-05	0.280321	3.5e-05	3.6e-05	1.46721	3.7e-05		3665	16	0.280264	-5.04877	1.27305
YIPI_002B_095	Discordant		19.06	0.68	1.2	0.452	0.026	0.016	0.97005		2.21239	0.127261	0.3054	0.0027	0.0027	-0.0203		3018	36	63	2387	70	120	3494	13	13	68.3171		132.8	168	0.735		0.0236	0.0015	0.000829	5.3e-05	0.280455	3.8e-05	3.9e-05	1.46724	5.8e-05		3494	13	0.280399	-4.31281	1.37914
YIPI_002B_096	Discordant		21.27	0.54	1.2	0.449	0.024	0.011	0.9401		2.22717	0.119047	0.3438	0.003	0.003	0.031587		3142	24	53	2383	46	100	3678	13	13	64.7906		205	124.4	1.522		0.01309	0.00046	0.0004503	8.9e-06	0.280285	3.5e-05	3.6e-05	1.46727	5.1e-05		3678	13	0.280253	-5.12459	1.27305
YIPI_002B_097A	Discordant		5.67	0.11	0.31	0.1371	0.0069	0.0026	0.86969		7.29395	0.367091	0.3003	0.0029	0.0029	0.18632		1923	17	46	828	15	39	3469	15	15	23.8686		1269	579	2.051		0.1006	0.0085	0.00299	0.00017	0.280456	4.6e-05	4.7e-05	1.46723	8.3e-05		3469	15	0.280256	-10.0129	1.66204
YIPI_002B_097B	Discordant		25.3	1	1.6	0.516	0.031	0.019	0.88775		1.93798	0.116429	0.3534	0.0066	0.0066	-0.1138		3312	42	67	2676	80	130	3718	28	28	71.9742		138	45.8	2.82		0.1006	0.0085	0.00299	0.00017	0.280456	4.6e-05	4.7e-05	1.46723	8.3e-05		3718	28	0.280241	-4.59116	1.66204
YIPI_002B_098	Discordant		3.5	0.11	0.21	0.0938	0.0052	0.0027	0.93988		10.661	0.591014	0.2705	0.0027	0.0027	0.028745		1521	25	48	577	16	31	3306	16	16	17.4531		2078	4098	0.489		0.1263	0.0048	0.0033	0.00012	0.280556	4.4e-05	4.5e-05	1.46727	4.4e-05		3306	16	0.280346	-10.685	1.59131
YIPI_002B_099	Discordant		11.9	0.27	0.66	0.3306	0.017	0.0069	0.88456		3.0248	0.15554	0.2603	0.0027	0.0027	0.12843		2591	21	52	1839	34	82	3245	17	17	56.6718		239.6	573	0.422		0.0335	0.0024	0.001082	6.8e-05	0.280686	3.3e-05	3.4e-05	1.46728	6.2e-05		3245	17	0.280618	-2.42346	1.20233
YIPI_002B_101	Discordant		13.8	0.75	0.25	0.339	0.007	0.017	0.85937		2.94985	0.147928	0.2956	0.0035	0.0045	0.35966		2733	17	51	1880	33	80	3444	18	24	54.5877		218.7	520	0.504				0.001228	7e-05	0.280602	8.3e-05	8.5e-05				3444	24	0.28052	-1.18052	3.00582
YIPI_002B_102	Discordant		20.03	0.25	1.1	0.5293	0.0056	0.025	0.72284		1.88929	0.0892352	0.2746	0.0025	0.0036	0.16351		3092	12	53	2737	24	100	3329	14	21	82.2169		130.3	109.4	1.437				0.000367	1.2e-05	0.280593	3.5e-05	3.9e-05				3329	21	0.280569	-2.17187	1.37914
YIPI_002B_103	Discordant		14.93	0.5	0.92	0.376	0.013	0.021	0.9617		2.65957	0.14854	0.2865	0.0026	0.0039	0.14517		2791	37	67	2048	61	100	3396	14	21	60.3062		210	802	0.315		0.0487	0.0047	0.00157	0.00012	0.280659	6e-05	6.2e-05	1.46718	6.5e-05		3396	21	0.280556	-1.04885	2.19248
YIPI_002B_104	Discordant		25.92	0.56	1.5	0.593	0.011	0.029	0.93958		1.68634	0.0824686	0.3168	0.0023	0.0039	-0.16883		3336	21	55	2998	44	120	3553	11	18	84.3794		108.3	76	1.734		0.0272	0.001	0.00094	3.5e-05	0.280487	4.1e-05	4.5e-05	1.4672	6.7e-05		3553	18	0.280423	-2.06941	1.59131
YIPI_002B_107	Discordant		8.16	0.73	0.85	0.219	0.019	0.022	0.99447		4.56621	0.458706	0.2692	0.0026	0.0037	-0.34072		2166	89	100	1260	100	110	3299	15	22	38.1934		626	1830	1.09		0.065	0.014	0.00168	0.00033	0.280615	5.3e-05	5.6e-05	1.46723	7.5e-05		3299	22	0.280508	-5.06553	1.9803
YIPI_002B_113	Discordant		13.49	0.24	0.74	0.3554	0.0059	0.017	0.93099		2.81373	0.13459	0.2747	0.0019	0.0033	-0.028921		2714	17	51	1958	29	83	3331	11	19	58.7811		444	525	1.079		0.0423	0.0017	0.001222	4.6e-05	0.280682	4e-05	4.3e-05	1.46721	6.3e-05		3331	19	0.280604	-0.908288	1.52059
YIPI_002B_115	Discordant		26.48	0.68	1.5	0.561	0.014	0.029	0.9641		1.78253	0.0921451	0.3413	0.0023	0.004	0.05582		3347	26	59	2856	58	120	3666	10	18	77.9051		198.4	234	1.261		0.0293	0.0038	0.00091	0.0001	0.280342	4.1e-05	4.4e-05	1.46719	5.3e-05		3666	18	0.280278	-4.5367	1.55595
YIPI_002B_118	Discordant		25	0.47	1.4	0.5781	0.0099	0.028	0.92876		1.72981	0.0837823	0.3132	0.0021	0.0037	-0.071896		3302	18	54	2936	40	110	3535	11	18	83.0552		174.3	166.9	1.227		0.0176	0.0014	0.000563	4.5e-05	0.280466	3.5e-05	3.9e-05	1.46721	5.6e-05		3535	18	0.280428	-2.31909	1.37914
YIPI_002B_120	Discordant		3.84	0.17	0.26	0.1051	0.0048	0.0068	0.98084		9.51475	0.615607	0.2654	0.0025	0.0036	0.22268		1585	39	59	643	28	40	3277	14	21	19.6216		1151	3730	0.3691		0.1344	0.0079	0.00379	0.00017	0.280864	8e-05	8.2e-05	1.46722	0.00011		3277	21	0.280625	-1.43335	2.89973
YIPI_002B_124	Discordant		18.73	0.27	1	0.4866	0.006	0.023	0.87614		2.05508	0.0971368	0.278	0.0018	0.0033	0.026682		3025	14	52	2557	27	100	3349	10	19	76.3511		270	268.8	1.168		0.0417	0.0013	0.001288	4.7e-05	0.280548	4.2e-05	4.5e-05	1.4672	5.6e-05		3349	19	0.280465	-5.42257	1.59131
YIPI_002B_125	Discordant		17.5	0.31	0.95	0.4747	0.0077	0.023	0.75174		2.10659	0.102068	0.2675	0.0032	0.0041	0.21643		2962	16	51	2502	34	100	3287	19	24	76.118		140	150	1.118		0.0187	0.0012	0.00067	2.9e-05	0.2807	5.7e-05	6e-05	1.46724	8.8e-05		3287	24	0.280658	-0.0301351	2.12175
YIPI_002B_126	Discordant		22.29	0.55	1.3	0.569	0.013	0.029	0.96481		1.75747	0.0895723	0.2832	0.0018	0.0033	-0.053671		3187	25	59	2899	56	120	3378	10	18	85.82		238.3	193.2	1.502		0.10362	0.0009	0.00333	3.3e-05	0.280945	4.7e-05	5e-05	1.46725	6.6e-05		3378	18	0.280728	4.65189	1.76813
YIPI_002B_127	Discordant		12.52	0.46	0.79	0.325	0.011	0.019	0.9784		3.07692	0.179882	0.2782	0.002	0.0033	-0.059639		2617	35	60	1804	55	91	3350	11	19	53.8507		319	372	0.995		0.0339	0.0012	0.001036	3.3e-05	0.280656	3.5e-05	3.9e-05	1.46721	7.3e-05		3350	19	0.280589	-0.971428	1.37914
YIPI_002B_129	Discordant		23.46	0.49	1.3	0.574	0.012	0.029	0.89385		1.74216	0.0880186	0.2965	0.0029	0.0041	0.11904		3244	20	53	2926	46	110	3449	15	21	84.8362		129.3	161.1	0.957		0.01782	0.00055	0.000642	1.4e-05	0.280606	3e-05	3.5e-05	1.4672	5.1e-05		3449	21	0.280563	0.466176	1.23769
YIPI_002B_133	Discordant		7.31	0.29	0.48	0.1871	0.0072	0.011	0.98673		5.34474	0.314228	0.2821	0.0018	0.0033	-0.068314		2121	36	58	1100	39	60	3372.3	9.9	18	32.6187		739	1950	0.458		0.0831	0.003	0.002453	7.8e-05	0.2807	6.3e-05	6.6e-05	1.46724	8.7e-05		3372.3	18	0.280541	-2.17062	2.33393
YIPI_002B_134	Discordant		15.1	0.4	0.87	0.405	0.011	0.021	0.9744		2.46914	0.128029	0.2691	0.0016	0.0031	0.033929		2803	26	56	2181	49	98	3297.9	9.6	18	66.133		261.2	329	0.94		0.0352	0.0037	0.00105	0.0001	0.280598	4.1e-05	4.4e-05	1.46726	4.5e-05		3297.9	18	0.280531	-4.2705	1.55595
YIPI_002B_135	Discordant		3.42	0.22	0.28	0.0888	0.0057	0.007	0.98975		11.2613	0.887712	0.2793	0.0031	0.0041	-0.025016		1490	47	60	547	33	41	3356	18	23	16.2992		1229	7990	0.193		0.168	0.028	0.00429	0.00069	0.280803	8.6e-05	8.8e-05	1.46727	9e-05		3356	23	0.280526	-3.09265	3.1119
YIPI_002B_136	Discordant		10.25	0.3	0.61	0.287	0.0079	0.015	0.93014		3.48432	0.182107	0.258	0.0028	0.0038	-0.10211		2453	28	56	1625	39	76	3232	17	23	50.2785		481	261	2.087		0.0348	0.0017	0.00135	5.9e-05	0.280717	4.9e-05	5.2e-05	1.46728	7e-05		3232	23	0.280633	-2.21155	1.83885
YIPI_002B_137	Discordant		9.56	0.33	0.6	0.2509	0.0088	0.014	0.97636		3.98565	0.222396	0.2756	0.002	0.0034	0.15691		2374	34	60	1437	46	75	3336	11	19	43.0755		382	1850	0.272		0.0449	0.0036	0.00129	9.1e-05	0.280601	4.3e-05	4.6e-05	1.46721	6e-05		3336	19	0.280518	-3.8358	1.62668
YIPI_002B_138	Discordant		5.88	0.12	0.33	0.152	0.0029	0.0075	0.88165		6.57895	0.324619	0.2791	0.003	0.0041	0.17097		1956	18	48	912	16	42	3355	17	23	27.1833		530	1649	0.3485		0.0717	0.0043	0.00201	0.00011	0.280668	5.2e-05	5.5e-05	1.46718	8.7e-05		3355	23	0.280538	-2.67216	1.94494
YIPI_002B_142	Discordant		14.57	0.44	0.87	0.401	0.011	0.021	0.95948		2.49377	0.130596	0.2616	0.002	0.0033	-0.1562		2775	30	59	2168	51	99	3254	12	20	66.6257		203	800	0.315		0.0303	0.0037	0.000898	8.9e-05	0.28058	5.2e-05	5.4e-05	1.46724	6.2e-05		3254	20	0.280524	-5.5826	1.90958
YIPI_002B_143_A	Discordant		6.76	0.11	0.37	0.1795	0.0021	0.0085	0.69615		5.57103	0.263809	0.2745	0.0033	0.0042	0.18301		2079	14	48	1064	12	46	3330	19	24	31.952		1731	2820	0.65		0.0954	0.0044	0.002524	8.5e-05	0.280597	9.3e-05	9.4e-05	1.46718	6.1e-05		3330	24	0.280435	-6.93613	3.32408
YIPI_002B_143_B	Discordant		29.56	0.39	1.6	0.6412	0.0073	0.03	0.84334		1.55958	0.0729683	0.3325	0.0023	0.004	0.10609		3469	13	53	3195	28	110	3627	11	18	88.0893		161.4	160.1	1.058		0.05454	0.00093	0.001784	3.2e-05	0.280388	7.4e-05	7.6e-05	1.46726	0.00011		3627	18	0.280263	-5.98809	2.68755
YIPI_002B_144	Discordant		10.29	0.24	0.58	0.2825	0.0067	0.015	0.89941		3.53982	0.187955	0.2646	0.003	0.004	0.19764		2462	22	54	1603	34	73	3272	18	24	48.9914		470	399	1.277		0.0598	0.0029	0.001835	7.1e-05	0.280671	6.2e-05	6.4e-05	1.46722	0.0001		3272	24	0.280555	-4.02741	2.2632
YIPI_002B_145	Discordant		9.42	0.49	0.69	0.236	0.012	0.016	0.98412		4.23729	0.287274	0.2884	0.0026	0.0038	-0.072104		2353	49	69	1358	62	83	3406	14	21	39.8708		504	1035	0.537		0.1493	0.0046	0.004561	8.7e-05	0.28095	0.00013	0.00014	1.46732	0.00012		3406	21	0.280651	2.55071	4.95076
YIPI_002B_146	Discordant		27.27	0.29	1.4	0.5735	0.005	0.027	0.76262		1.74368	0.0820913	0.3437	0.0025	0.0042	0.1352		3392	11	52	2921	21	110	3677	11	19	79.4398		124.1	354	0.3642		0.01854	0.00031	0.0006	7.5e-06	0.280288	2.6e-05	3.2e-05	1.46725	5.4e-05		3677	19	0.280245	-5.42061	1.1316
YIPI_002B_149	Discordant		8.45	0.17	0.47	0.2186	0.0039	0.011	0.84411		4.57456	0.230193	0.2791	0.003	0.004	0.11656		2277	18	51	1274	21	57	3355	17	23	37.9732		400.4	937	0.448		0.0549	0.0059	0.00156	0.00015	0.2807	2.8e-05	3.3e-05	1.46726	4e-05		3355	23	0.280599	-0.495189	1.16696
YIPI_002B_150	Discordant		4.97	0.1	0.28	0.1425	0.002	0.0068	0.70109		7.01754	0.334872	0.2534	0.0037	0.0045	-0.02052		1813	17	47	859	11	38	3204	23	28	26.8102		1332	2731	0.503		0.1043	0.0042	0.00289	0.00011	0.280631	4.8e-05	5.2e-05	1.46729	8.3e-05		3204	28	0.280453	-9.29458	1.83885
YIPI_002B_151	Discordant		12.63	0.58	0.87	0.308	0.014	0.02	0.98729		3.24675	0.210828	0.2973	0.0022	0.0037	0.37917		2622	43	65	1719	71	99	3456	12	20	49.7396		416	830	0.529		0.0492	0.0036	0.001443	8.2e-05	0.280626	3.4e-05	3.8e-05	1.46725	5.5e-05		3456	20	0.28053	-0.560142	1.34378
YIPI_002B_153	Discordant		14.67	0.17	0.78	0.3467	0.004	0.016	0.75399		2.88434	0.13311	0.307	0.0026	0.0039	0.26749		2792	11	51	1918	19	78	3503	13	20	54.7531		203.1	500	0.4065		0.02641	0.00045	0.00079	1.4e-05	0.28033	4.9e-05	5.2e-05	1.4672	6.5e-05		3503	20	0.280277	-8.46549	1.83885
YIPI_002B_154	Discordant		5.92	0.18	0.35	0.1402	0.0044	0.0078	0.95094		7.13267	0.396825	0.3064	0.0029	0.0042	0.34359		1955	27	54	845	25	44	3502	15	22	24.1291		707	2550	0.2842		0.0826	0.0051	0.0022	0.00013	0.280703	4.3e-05	4.6e-05	1.46726	5.5e-05		3502	22	0.280554	1.41196	1.62668
YIPI_002B_156	Discordant		23.4	0.46	1.3	0.59	0.011	0.029	0.91169		1.69491	0.0833094	0.2879	0.0023	0.0036	0.1395		3240	19	55	2985	45	120	3403	13	20	87.7167		136.2	195	1.2		0.0571	0.0017	0.001898	5.9e-05	0.280749	5.9e-05	6.1e-05	1.46725	6.6e-05		3403	20	0.280624	1.55091	2.15712
YIPI_002B_157	Discordant		7.66	0.24	0.47	0.1985	0.0066	0.011	0.97875		5.03778	0.279172	0.2808	0.0018	0.0033	0.062272		2187	28	54	1163	34	58	3365	10	18	34.5617		509.5	1740	0.363		0.0826	0.0066	0.00233	0.00017	0.280643	4.8e-05	5.1e-05	1.46727	5.7e-05		3365	18	0.280492	-4.07878	1.80349
YIPI_002B_159	Discordant		13.5	1	1.2	0.327	0.025	0.029	0.9865		3.0581	0.271208	0.2983	0.0042	0.0051	-0.083597		2686	68	83	1800	110	130	3458	22	27	52.0532		170	298	0.646		0.0544	0.0054	0.00164	0.00013	0.28068	3.4e-05	3.8e-05	1.46726	7.1e-05		3458	27	0.280571	0.942034	1.34378
YIPI_002B_162	Discordant		9.86	0.23	0.56	0.2533	0.0055	0.013	0.96442		3.94789	0.202616	0.2814	0.0018	0.0033	-0.10992		2417	20	50	1457	27	63	3369	10	18	43.2473		646	1551	0.4201		0.0588	0.0052	0.00156	0.00014	0.280492	3.6e-05	4e-05	1.46724	5.7e-05		3369	18	0.280391	-7.59001	1.4145
YIPI_002B_165	Discordant		8.61	0.52	0.69	0.216	0.013	0.016	0.99021		4.62963	0.342936	0.2896	0.0025	0.0038	0.056172		2267	53	70	1250	68	85	3413	14	20	36.6247		542	1980	0.359		0.118	0.021	0.00317	0.00051	0.280798	8.9e-05	9.1e-05	1.46716	9.1e-05		3413	20	0.280589	0.539339	3.21799
YIPI_002B_166	Discordant		7.05	0.17	0.4	0.1596	0.0036	0.0081	0.92121		6.26566	0.317994	0.3191	0.003	0.0043	0.011398		2113	22	52	958	19	43	3563	15	21	26.8875		494	436	1.145		0.051	0.0046	0.001278	9.8e-05	0.280364	4.2e-05	4.5e-05	1.46724	6.3e-05		3563	21	0.280276	-7.05147	1.59131
YIPI_002B_168	Discordant		7.75	0.69	0.8	0.199	0.018	0.02	0.99374		5.02513	0.505038	0.2826	0.0029	0.004	0.12788		2123	81	93	1155	96	110	3374	16	22	34.2324		444	1120	0.446		0.055	0.01	0.00164	0.00026	0.28068	7.2e-05	7.5e-05	1.46723	9e-05		3374	22	0.280573	-0.962037	2.65219
YIPI_002B_171	Discordant		21.56	0.3	1.2	0.487	0.0064	0.023	0.89046		2.05339	0.0969773	0.3204	0.002	0.0037	0.097254		3160	14	53	2555	28	100	3569.5	9.6	18	71.5787		247	215	1.289		0.1006	0.0047	0.00315	0.00016	0.280738	4.8e-05	5.1e-05	1.46719	6.6e-05		3569.5	18	0.280521	1.83304	1.80349
YIPI_002B_172	Discordant		7.62	0.31	0.5	0.1699	0.0069	0.01	0.97707		5.88582	0.346428	0.3248	0.0029	0.0043	-0.038798		2177	36	57	1009	37	56	3590	14	20	28.1058		750	1810	0.51		0.0851	0.0075	0.00229	0.0002	0.28042	4.4e-05	4.8e-05	1.46721	6e-05		3590	20	0.280261	-6.93555	1.6974
YIPI_002B_173	Discordant		9.24	0.17	0.51	0.2618	0.0045	0.013	0.91108		3.81971	0.189672	0.2556	0.0019	0.0032	0.015313		2359	17	51	1498	23	65	3220	12	20	46.5217		905	808	1.226		0.1339	0.0027	0.003832	7.5e-05	0.280806	5.8e-05	6e-05	1.46725	7.4e-05		3220	20	0.280569	-4.79291	2.12175
YIPI_002B_175	Discordant		18.14	0.68	1.2	0.385	0.014	0.023	0.9731		2.5974	0.155169	0.3411	0.003	0.0045	0.05169		2981	36	61	2093	66	100	3665	13	20	57.1078		272	693	0.586		0.0331	0.0033	0.000948	7.9e-05	0.280331	4.1e-05	4.4e-05	1.46718	7.8e-05		3665	20	0.280264	-5.04826	1.55595
YIPI_002B_178	Discordant		25.44	0.37	1.4	0.609	0.0077	0.029	0.83641		1.64204	0.0781922	0.3019	0.0024	0.0038	0.089942		3322	14	52	3066	30	110	3478	12	19	88.1541		74.7	96.9	0.899		0.0209	0.0017	0.000695	5.9e-05	0.280562	4e-05	4.4e-05	1.4672	4.2e-05		3478	19	0.280515	-0.550409	1.55595
YIPI_002B_179	Discordant		19.45	0.25	1	0.5517	0.005	0.026	0.75398		1.81258	0.0854215	0.2552	0.002	0.0032	-0.028573		3063	12	51	2831	21	110	3218	13	21	87.9739		311	27.32	13.25		0.0123	0.0014	0.000509	4.1e-05	0.28048	3.4e-05	3.9e-05	1.46723	5.2e-05		3218	21	0.280448	-9.11826	1.37914
YIPI_002B_180	Discordant		16.87	0.53	1	0.444	0.014	0.024	0.96458		2.25225	0.121743	0.2738	0.0023	0.0035	0.14379		2913	32	62	2357	63	110	3325	13	20	70.8872		160.1	153	1.27		0.02514	0.00035	0.0008586	5.4e-06	0.280634	5.4e-05	5.7e-05	1.46723	0.0001		3325	20	0.280579	-1.92688	2.01567
YIPI_002B_181	Discordant		18.54	0.39	1	0.5205	0.009	0.025	0.82845		1.92123	0.0922781	0.2574	0.003	0.0039	-0.02424		3015	20	54	2700	38	110	3228	18	24	83.6431		248.3	103.7	2.818		0.02651	0.00041	0.000985	1.9e-05	0.280538	3.3e-05	3.7e-05	1.46718	4.3e-05		3228	24	0.280477	-7.87186	1.30841
YIPI_002B_182	Discordant		19.64	0.26	1	0.5254	0.0068	0.025	0.87367		1.90331	0.0905649	0.2702	0.0017	0.0031	0.16276		3070	13	51	2719	29	100	3304.7	9.9	18	82.2768		154.2	153.4	1.277		0.0342	0.0014	0.001128	4.6e-05	0.280659	4.3e-05	4.7e-05	1.46721	6.5e-05		3304.7	18	0.280587	-2.11729	1.66204
YIPI_002B_183	Discordant		7.27	0.11	0.39	0.1775	0.0024	0.0084	0.88882		5.6338	0.266614	0.2967	0.0023	0.0037	0.072733		2142	13	47	1053	13	46	3450	12	19	30.5217		340	1840	0.2255		0.0919	0.0036	0.002651	9.2e-05	0.280664	5.5e-05	5.8e-05	1.4672	5.3e-05		3450	19	0.280488	-2.20732	2.05103
YIPI_002B_184	Discordant		6.85	0.22	0.42	0.1894	0.0061	0.011	0.97714		5.27983	0.306643	0.262	0.0018	0.0031	0.025683		2082	27	52	1116	33	57	3257	11	19	34.2647		1065	1995	0.682		0.1355	0.004	0.003741	9.4e-05	0.28089	6.3e-05	6.5e-05	1.46716	7.3e-05		3257	19	0.280655	-0.819024	2.29857
YIPI_002B_187	Discordant		30.1	0.97	1.8	0.627	0.019	0.034	0.97648		1.5949	0.0864856	0.3462	0.0023	0.0041	-0.21884		3467	32	61	3118	75	140	3688	10	18	84.5445		138	65.5	2.859		0.0147	0.0025	0.000466	6.9e-05	0.280321	2.8e-05	3.3e-05	1.46724	5.5e-05		3688	18	0.280288	-3.64426	1.16696
YIPI_002B_188	Discordant		8.77	0.21	0.5	0.2297	0.0055	0.012	0.95483		4.35351	0.227436	0.2766	0.0019	0.0033	0.13743		2307	21	51	1331	29	62	3342	11	19	39.8265		521	1122	0.607		0.0565	0.0034	0.001445	8e-05	0.280649	6.1e-05	6.3e-05	1.46722	7.8e-05		3342	19	0.280556	-2.34371	2.22784
YIPI_002B_189	Discordant		15.31	0.89	1.2	0.383	0.022	0.028	0.99399		2.61097	0.19088	0.2887	0.0018	0.0034	-0.051405		2756	54	72	2050	100	130	3408.9	9.7	18	60.1367		239.8	481	0.746		0.0331	0.0068	0.00095	0.00015	0.280613	5.4e-05	5.7e-05	1.46718	0.0001		3408.9	18	0.280551	-0.943303	2.01567
YIPI_002B_190	Discordant		16.12	0.53	0.99	0.43	0.014	0.024	0.98005		2.32558	0.1298	0.2709	0.0018	0.0032	-0.027481		2859	32	60	2290	63	110	3309	10	19	69.2052		218	127	2.185		0.0203	0.0017	0.000683	4.2e-05	0.280556	3.3e-05	3.7e-05	1.46723	4.2e-05		3309	19	0.280512	-4.67816	1.30841
YIPI_002B_191	Discordant		14.89	0.36	0.85	0.3534	0.0085	0.018	0.94511		2.82965	0.144125	0.3032	0.0024	0.0038	0.081769		2800	24	56	1947	41	87	3484	12	19	55.884		195.5	199.3	1.23		0.0437	0.0033	0.001287	9.4e-05	0.280388	4e-05	4.3e-05	1.4672	5.5e-05		3484	19	0.280302	-8.03112	1.52059
YIPI_002B_194	Discordant		18.04	0.41	1	0.467	0.0099	0.023	0.85947		2.14133	0.105461	0.2804	0.0032	0.0042	0.15789		2988	21	54	2468	43	100	3363	18	24	73.3869		145	110.1	1.664		0.0371	0.0031	0.00128	0.00011	0.280654	5.9e-05	6.2e-05	1.46722	5.4e-05		3363	24	0.280571	-1.30632	2.19248
YIPI_002B_195	Discordant		17.93	0.55	1.1	0.488	0.014	0.026	0.88727		2.04918	0.109178	0.2668	0.004	0.0047	0.01716		2981	30	59	2559	59	110	3284	23	28	77.9233		181.6	123.5	1.89		0.01055	0.00082	0.000331	2.4e-05	0.280569	4.6e-05	4.9e-05	1.46728	7.9e-05		3284	28	0.280548	-4.00383	1.73277
YIPI_002B_198	Discordant		17.55	0.28	0.95	0.4774	0.0062	0.023	0.79464		2.09468	0.100917	0.2667	0.0025	0.0036	0.11463		2963	15	51	2514	27	99	3283	15	21	76.5763		85.7	130.3	0.797		0.01428	0.0001	0.000486	5.1e-06	0.280648	3.9e-05	4.3e-05	1.46724	5.1e-05		3283	21	0.280617	-1.56166	1.52059
YIPI_002B_199	Discordant		6.07	0.17	0.36	0.1402	0.004	0.0075	0.9758		7.13267	0.381562	0.3134	0.002	0.0036	0.19956		1972	25	52	844	22	43	3535.4	9.7	18	23.8728		757	1186	0.801		0.1271	0.0025	0.003324	6.3e-05	0.28056	4.4e-05	4.7e-05	1.46724	4.8e-05		3535.4	18	0.280333	-5.6749	1.66204
YIPI_004
YIPI_004_001	ok		27	0.32	1.5	0.6976	0.0065	0.037	0.69117		1.43349	0.0760307	0.2803	0.0025	0.0025	0.13768		3381	12	56	3410	25	140	3361	14	14	101.458		78	37.1	2.528		0.01185	0.00056	0.000495	1.7e-05	0.280585	3.8e-05	4.1e-05	1.46724	6.4e-05		3361	14	0.280553	-1.99938	1.44986
YIPI_004_002	ok		30.7	0.3	1.7	0.749	0.011	0.041	0.6575		1.33511	0.0730837	0.3063	0.002	0.002	0.016565		3508.1	9.6	56	3596	41	140	3500	10	10	102.743		163.1	106.1	2.127		0.04435	0.00029	0.0015745	1.7e-06	0.280569	5.1e-05	5.3e-05	1.46722	5.9e-05		3500	10	0.280463	-1.90384	1.87422
YIPI_004_004	ok		24.22	0.61	1.5	0.633	0.014	0.036	0.86954		1.57978	0.0898452	0.2768	0.0039	0.0039	0.06944		3273	25	61	3157	57	140	3342	22	22	94.4644		137.5	119	2.71		0.028	0.0053	0.00091	0.00015	0.280667	5.1e-05	5.4e-05	1.46726	6.4e-05		3342	22	0.280608	-0.474835	1.90958
YIPI_004_005	ok		32.85	0.62	1.9	0.692	0.012	0.038	0.90682		1.44509	0.0793545	0.3442	0.0027	0.0027	0.018512		3569	19	59	3383	47	150	3680	12	12	91.9293		193	187	2.43		0.01792	0.00079	0.000599	1.6e-05	0.280319	3.8e-05	4.1e-05	1.46727	4.4e-05		3680	12	0.280276	-4.24193	1.44986
YIPI_004_006	ok		35.76	0.42	2	0.7439	0.0069	0.039	0.65385		1.34427	0.0704751	0.3487	0.0033	0.0033	0.14454		3658	12	56	3583	25	140	3698	14	14	96.8902		89.6	121.8	1.432		0.01149	0.00035	0.000437	1.1e-05	0.280328	4.1e-05	4.3e-05	1.46723	7.3e-05		3698	14	0.280297	-3.08437	1.52059
YIPI_004_007	ok		26.19	0.32	1.5	0.6703	0.0072	0.036	0.51096		1.49187	0.0801243	0.2837	0.0033	0.0033	0.38282		3351	12	56	3304	28	140	3380	18	18	97.7515		56.4	32.8	4.91		0.02292	0.00042	0.0008412	9.6e-06	0.280677	5.1e-05	5.3e-05	1.46714	8.3e-05		3380	18	0.280622	0.921281	1.87422
YIPI_004_008	ok		33.04	0.64	1.9	0.692	0.011	0.038	0.80281		1.44509	0.0793545	0.3456	0.004	0.004	0.050763		3577	19	59	3386	42	140	3684	18	18	91.911		77.5	137.3	1.092		0.0271	0.0028	0.00092	8.7e-05	0.280341	4.1e-05	4.4e-05	1.46717	7.3e-05		3684	18	0.280275	-4.17833	1.55595
YIPI_004_010	ok		33.54	0.56	2	0.709	0.012	0.039	0.88113		1.41044	0.077584	0.345	0.0027	0.0027	0.13557		3591	16	57	3446	46	150	3683	12	12	93.565		127.3	188	1.311		0.01699	0.00045	0.000581	1e-05	0.280295	3.7e-05	3.9e-05	1.46724	5.4e-05		3683	12	0.280254	-4.98159	1.37914
YIPI_004_012	ok		26.25	0.33	1.5	0.6747	0.0063	0.036	0.64009		1.48214	0.0790826	0.2819	0.0028	0.0028	0.1225		3354	12	54	3322	24	140	3369	15	15	98.6049		76.8	16.38	6.83		0.02408	0.00091	0.00102	4.2e-05	0.280671	3.9e-05	4.1e-05	1.46725	5.5e-05		3369	15	0.280605	0.038418	1.44986
YIPI_004_015	ok		26.19	0.36	1.5	0.6752	0.0081	0.036	0.60914		1.48104	0.0789655	0.2812	0.0033	0.0033	0.30989		3351	14	56	3324	31	140	3366	18	18	98.7522		134.4	80.7	1.953		0.01775	0.00023	0.000685	9.6e-06	0.280622	5.6e-05	5.8e-05	1.46722	5.6e-05		3366	18	0.280578	-1.00273	2.05103
YIPI_004_018	ok		27.1	0.4	1.6	0.6726	0.0071	0.036	0.5461		1.48677	0.0795772	0.2916	0.0037	0.0037	0.22799		3385	14	56	3319	26	130	3422	20	20	96.9901		88.2	161	0.52		0.019	0.0025	0.00064	7e-05	0.280582	4.2e-05	4.5e-05	1.46721	4.5e-05		3422	20	0.28054	-1.01593	1.59131
YIPI_004_021	ok		24.25	0.38	1.4	0.6629	0.0088	0.036	0.64779		1.50852	0.0819231	0.2649	0.0031	0.0031	0.24882		3276	15	57	3282	33	130	3276	19	19	100.183		128	209	0.577		0.01626	0.00061	0.000575	2.1e-05	0.28049	4.5e-05	4.7e-05	1.46719	7.7e-05		3276	19	0.280454	-7.55504	1.66204
YIPI_004_022	ok		28	0.29	1.6	0.6629	0.0055	0.035	0.67658		1.50852	0.0796475	0.306	0.0024	0.0024	0.13734		3417	10	56	3277	21	130	3498	12	12	93.6821		190.3	197	0.883		0.1074	0.0026	0.00357	0.0001	0.28083	4.6e-05	4.8e-05	1.46719	5.7e-05		3498	12	0.280589	2.55408	1.6974
YIPI_004_025	ok		37.09	0.38	2.1	0.7362	0.0066	0.039	0.56401		1.35833	0.071957	0.3709	0.0024	0.0024	0.11819		3693	10	56	3554	25	140	3794	10	10	93.6742		190.3	197.6	0.904		0.03003	0.00081	0.001101	3.2e-05	0.280288	4e-05	4.3e-05	1.46723	5.7e-05		3794	10	0.280207	-3.97675	1.52059
YIPI_004_026	ok		27.58	0.55	1.6	0.687	0.011	0.037	0.50792		1.4556	0.078395	0.2914	0.0053	0.0053	0.30505		3402	20	58	3370	42	140	3421	28	28	98.5092		120.9	177	0.595		0.0134	0.0037	0.000431	9.3e-05	0.280518	5.2e-05	5.4e-05	1.46734	9.2e-05		3421	28	0.28049	-2.82909	1.90958
YIPI_004_030	ok		26.61	0.28	1.5	0.6885	0.0059	0.036	0.64939		1.45243	0.0759442	0.2818	0.0023	0.0023	0.16405		3368	10	56	3375	22	140	3371	12	12	100.119		105.2	88.7	1.036		0.01416	0.00032	0.000523	1.2e-05	0.280572	4.1e-05	4.3e-05	1.46719	4.8e-05		3371	12	0.280538	-2.29298	1.52059
YIPI_004_032	ok		25.84	0.46	1.5	0.662	0.0094	0.036	0.80078		1.51057	0.082146	0.2843	0.0032	0.0032	0.066281		3337	18	58	3272	37	140	3383	18	18	96.7189		141	118	1.22		0.0223	0.0031	0.000734	7.3e-05	0.280607	3.7e-05	4e-05	1.46728	4.9e-05		3383	18	0.280559	-1.25468	1.4145
YIPI_004_035	ok		35.52	0.64	2.1	0.711	0.012	0.039	0.89653		1.40647	0.0771481	0.3633	0.0029	0.0029	0.059554		3647	18	57	3456	45	150	3761	12	12	91.8905		236	122	2.183		0.0202	0.0025	0.000744	7.6e-05	0.280265	3.5e-05	3.8e-05	1.46725	4.5e-05		3761	12	0.280211	-4.63696	1.34378
YIPI_004_044	ok		28.62	0.4	1.6	0.6864	0.0086	0.037	0.84176		1.45688	0.0785321	0.3047	0.0025	0.0025	0.14265		3440	14	58	3375	31	130	3493	13	13	96.6218		159.6	109	1.667		0.02145	0.00042	0.0007951	9.8e-06	0.280581	3.6e-05	3.9e-05	1.46727	6.1e-05		3493	13	0.280527	0.237004	1.37914
YIPI_004_045	ok		24.82	0.65	1.5	0.619	0.016	0.036	0.93953		1.61551	0.0939553	0.2925	0.0025	0.0025	0.11077		3286	27	64	3091	65	150	3428	13	13	90.1692		135.8	258	1.104		0.0168	0.0017	0.000583	5.2e-05	0.280576	3.8e-05	4.1e-05	1.46728	6.4e-05		3428	13	0.280537	-0.955236	1.44986
YIPI_004_046	ok		29.13	0.36	1.7	0.7022	0.0075	0.037	0.59502		1.4241	0.0750378	0.3017	0.0031	0.0031	0.33246		3456	12	56	3431	27	140	3476	16	16	98.7054		121.7	92.7	1.399		0.047	0.011	0.00133	0.00026	0.280542	3.1e-05	3.4e-05	1.46726	5.5e-05		3476	16	0.280453	-2.82776	1.20233
YIPI_004_047	ok		26.44	0.32	1.5	0.6645	0.0074	0.035	0.7333		1.50489	0.0792644	0.2899	0.0025	0.0025	0.21727		3362	12	54	3282	29	140	3414	13	13	96.1336		128.1	107.9	1.341		0.012035	6.4e-05	0.0004364	5.1e-06	0.280554	3.5e-05	3.8e-05	1.46724	5.2e-05		3414	13	0.280525	-1.7233	1.34378
YIPI_004_050	ok		34.8	0.46	2	0.7416	0.0078	0.039	0.7403		1.34844	0.0709129	0.3424	0.003	0.003	0.097942		3630	13	57	3574	29	150	3670	13	13	97.3842		151.2	99.1	1.858		0.01911	0.00079	0.000663	2.2e-05	0.280279	3.1e-05	3.4e-05	1.46722	5e-05		3670	13	0.280232	-6.06556	1.20233
YIPI_004_051	ok		27.4	0.5	1.6	0.686	0.011	0.037	0.80611		1.45773	0.0786237	0.2905	0.0032	0.0032	0.16641		3393	18	59	3363	44	150	3417	17	17	98.4197		95.7	83.8	1.328		0.0347	0.0069	0.00109	0.0002	0.280474	4.2e-05	4.4e-05	1.46728	6.2e-05		3417	17	0.280402	-6.03863	1.55595
YIPI_004_052	ok		28.71	0.42	1.7	0.6814	0.0084	0.036	0.71182		1.46757	0.0775351	0.3064	0.0031	0.0031	0.18759		3441	14	56	3348	32	140	3500	16	16	95.6571		180.5	113	2.12		0.00798	0.00088	0.000243	2.3e-05	0.28049	2.7e-05	3.1e-05	1.46724	4.5e-05		3500	16	0.280474	-1.51482	1.09624
YIPI_004_054	ok		31.08	0.42	1.8	0.7039	0.0071	0.037	0.66199		1.42066	0.0746758	0.3216	0.0033	0.0033	0.17624		3519	13	57	3434	27	140	3575	16	16	96.0559		183.3	170.1	1.214		0.021	0.0015	0.000675	4.2e-05	0.28033	3.4e-05	3.7e-05	1.46723	6.4e-05		3575	16	0.280283	-6.50397	1.30841
YIPI_004_058	ok		23.32	0.29	1.3	0.64	0.0067	0.034	0.68006		1.5625	0.0830078	0.266	0.0025	0.0025	0.28648		3238	12	56	3187	26	130	3279	15	15	97.1943		151.7	176	1.001		0.0176	0.0013	0.000599	3.1e-05	0.280668	3.3e-05	3.6e-05	1.46727	6.3e-05		3279	15	0.28063	-1.1969	1.27305
YIPI_004_062	ok		32.33	0.59	1.9	0.698	0.01	0.038	0.8217		1.43267	0.0779961	0.3368	0.0035	0.0035	-0.019028		3556	18	59	3410	40	140	3645	16	16	93.5528		173.9	158	1.189		0.0202	0.004	0.00064	0.0001	0.280358	3.8e-05	4e-05	1.46722	4.4e-05		3645	16	0.280313	-3.77719	1.4145
YIPI_004_064	ok		23.92	0.43	1.4	0.618	0.012	0.034	0.88185		1.61812	0.089023	0.2852	0.0025	0.0025	0.17676		3261	18	58	3094	46	140	3389	13	13	91.2954		201.6	321	0.675		0.0263	0.0011	0.000973	3e-05	0.280624	3.5e-05	3.8e-05	1.46727	5e-05		3389	13	0.28056	-1.06541	1.34378
YIPI_004_070	ok		22.67	0.25	1.3	0.5973	0.0056	0.032	0.69982		1.6742	0.0896943	0.2765	0.0022	0.0022	0.24834		3211	11	55	3017	22	130	3340	13	13	90.3293		191.1	257	0.663		0.02423	0.00041	0.000838	1.5e-05	0.280467	3.9e-05	4.2e-05	1.46717	5e-05		3340	13	0.280413	-7.48304	1.48523
YIPI_004_074	ok		23.99	0.44	1.4	0.613	0.011	0.034	0.90295		1.63132	0.0904811	0.2849	0.0025	0.0025	0.16012		3263	18	59	3089	40	130	3387	14	14	91.2017		243	271	1.027		0.0421	0.0012	0.001487	2.5e-05	0.280714	5.9e-05	6.1e-05	1.46721	6.8e-05		3387	14	0.280617	0.900064	2.15712
YIPI_004_083	ok		25.04	0.27	1.4	0.6673	0.0054	0.035	0.54763		1.49858	0.0786006	0.2735	0.0025	0.0025	0.22724		3308	10	55	3294	21	140	3323	14	14	99.1273		140.2	131.1	0.8815		0.02002	0.00043	0.000761	1.8e-05	0.280619	4e-05	4.3e-05	1.46723	5.7e-05		3323	14	0.28057	-2.28513	1.52059
YIPI_004_084	ok		28	0.33	1.6	0.6991	0.0058	0.037	0.64035		1.43041	0.0757048	0.2915	0.0026	0.0026	0.067921		3418	11	55	3416	22	140	3422	14	14	99.8247		110.7	85.2	1.084		0.00619	0.00013	0.0002249	5.7e-06	0.280458	3.1e-05	3.4e-05	1.46727	5.2e-05		3422	14	0.280443	-4.45945	1.20233
YIPI_004_086	ok		34.73	0.39	2	0.7407	0.0065	0.039	0.7049		1.35007	0.0710853	0.3407	0.0028	0.0028	0.15567		3629	11	56	3575	25	150	3664	13	13	97.571		181.1	115.3	1.388		0.01493	0.00035	0.000523	1e-05	0.280294	2.9e-05	3.2e-05	1.46722	5.3e-05		3664	13	0.280257	-5.31794	1.1316
YIPI_004_087	ok		26.41	0.23	1.5	0.6862	0.0058	0.036	0.61052		1.4573	0.0764541	0.2815	0.002	0.002	0.26298		3361.1	8.5	55	3366	22	140	3369	11	11	99.911		203.3	98.9	1.7		0.005938	9.7e-05	0.0002582	3.8e-06	0.280569	3.1e-05	3.4e-05	1.46721	5.5e-05		3369	11	0.280552	-1.83413	1.20233
YIPI_004_092	ok		26.09	0.37	1.5	0.6534	0.0088	0.035	0.81509		1.53046	0.0819803	0.2918	0.0027	0.0027	0.26774		3346	14	57	3237	35	140	3423	14	14	94.5662		103.2	114.9	0.578		0.02143	0.00094	0.000748	3.5e-05	0.28055	3.6e-05	3.9e-05	1.46722	4.7e-05		3423	14	0.280501	-2.38713	1.37914
YIPI_004_095	ok		24.91	0.26	1.4	0.6677	0.006	0.035	0.60356		1.49768	0.0785064	0.2735	0.0023	0.0023	0.19169		3304	10	56	3295	23	140	3322	13	13	99.1872		144.7	65.4	1.19		0.02815	0.00054	0.001108	2.6e-05	0.280709	4.2e-05	4.4e-05	1.46721	5.2e-05		3322	13	0.280638	0.107473	1.55595
YIPI_004_097	ok		26.8	0.26	1.5	0.695	0.0051	0.036	0.58418		1.43885	0.0745303	0.2812	0.0022	0.0022	0.11103		3374	9.5	55	3400	19	140	3367	12	12	100.98		236.2	112.6	1.036		0.009441	9e-05	0.0003515	2.6e-06	0.280569	2.9e-05	3.3e-05	1.46724	6.2e-05		3367	12	0.280546	-2.09709	1.16696
YIPI_004_106	ok		26.97	0.65	1.6	0.678	0.015	0.038	0.74383		1.47493	0.0826655	0.2894	0.0051	0.0051	0.15422		3379	23	59	3337	54	140	3404	28	28	98.0317		28.6	23.1	0.662		0.00894	0.00065	0.000308	1.9e-05	0.28053	3.5e-05	3.8e-05	1.46726	6e-05		3404	28	0.28051	-2.51353	1.34378
YIPI_004_109	ok		24.54	0.31	1.4	0.631	0.0071	0.034	0.74924		1.58479	0.0853926	0.2827	0.0025	0.0025	0.22535		3287	12	56	3151	28	130	3375	14	14	93.363		152.6	221	0.347		0.0158	0.0014	0.000571	4.5e-05	0.280606	3.1e-05	3.5e-05	1.46721	5.6e-05		3375	14	0.280569	-1.09882	1.23769
YIPI_004_110	ok		27.45	0.3	1.6	0.7004	0.0064	0.037	0.6219		1.42776	0.075424	0.2859	0.0025	0.0025	0.22064		3397	11	56	3426	23	130	3392	13	13	101.002		132.5	74.4	0.911		0.0122	0.0014	0.000476	2.7e-05	0.280524	4.1e-05	4.3e-05	1.46726	7.1e-05		3392	13	0.280493	-3.40197	1.52059
YIPI_004_113	ok		35.49	0.49	2	0.7513	0.0078	0.04	0.77936		1.33103	0.0708652	0.3423	0.003	0.003	-0.044669		3649	14	57	3614	29	150	3670	13	13	98.4741		137.4	81	1.07		0.0157	0.003	0.00053	9.3e-05	0.280311	3.6e-05	3.9e-05	1.46728	7e-05		3670	13	0.280273	-4.58795	1.37914
YIPI_004_114	ok		37.38	0.37	2.1	0.7684	0.0064	0.04	0.71746		1.30141	0.0677462	0.3542	0.0025	0.0025	0.13116		3701.6	9.7	56	3673	23	150	3723	11	11	98.657		240.8	131	1.222		0.0088	0.00011	0.0003023	3.4e-06	0.280239	2.7e-05	3.1e-05	1.46722	4.5e-05		3723	11	0.280217	-5.32145	1.09624
YIPI_004_116	ok		24.44	0.21	1.4	0.6581	0.0054	0.035	0.57569		1.51953	0.0808136	0.2713	0.0019	0.0019	0.27599		3284.5	8.3	55	3258	21	130	3312	11	11	98.3696		275.2	284.7	0.697		0.01555	0.00018	0.0005801	4.6e-06	0.280638	3.1e-05	3.4e-05	1.46727	5e-05		3312	11	0.280601	-1.45255	1.20233
YIPI_004_119B	ok		23.37	0.53	1.4	0.626	0.021	0.039	0.79414		1.59744	0.0995213	0.2877	0.0031	0.0031	0.20901		3237	22	60	3124	83	150	3402	17	17	91.8283		210	609	0.312		0.077	0.012	0.00228	0.00029	0.280633	5.5e-05	5.7e-05	1.46722	7e-05		3402	17	0.280483	-3.49862	2.01567
YIPI_004_121	ok		24.5	0.52	1.5	0.729	0.026	0.046	0.79668		1.37174	0.0865571	0.2667	0.0028	0.0028	0.1281		3283	21	58	3512	97	170	3283	17	17	106.975		163.9	262	0.852		0.0278	0.0019	0.000937	4.8e-05	0.280652	4.1e-05	4.3e-05	1.46723	5.7e-05		3283	17	0.280593	-2.43489	1.52059
YIPI_004_123	ok		26.18	0.6	1.6	0.682	0.017	0.039	0.85388		1.46628	0.0838486	0.2835	0.0032	0.0032	0.11		3348	22	59	3340	65	150	3378	18	18	98.8751		147.1	142	1.83		0.03033	0.00084	0.001125	2.9e-05	0.28064	3.4e-05	3.7e-05	1.46722	4.2e-05		3378	18	0.280567	-1.10218	1.30841
YIPI_004_129	ok		25.66	0.25	1.5	0.6588	0.0049	0.035	0.61618		1.51791	0.0806419	0.2834	0.002	0.002	0.09958		3331.7	9.4	55	3261	19	130	3381	11	11	96.4508		236.1	162.2	1.516		0.0696	0.0011	0.002418	3.4e-05	0.280671	5.6e-05	5.8e-05	1.46725	6.2e-05		3381	11	0.280513	-2.93088	2.05103
YIPI_004_131	ok		21.92	0.31	1.3	0.5998	0.007	0.032	0.80793		1.66722	0.0889482	0.2656	0.0026	0.0026	0.10305		3178	14	57	3027	28	130	3277	15	15	92.3711		224	439	0.501		0.04242	0.00094	0.001406	2.1e-05	0.280551	4.3e-05	4.6e-05	1.46724	6.2e-05		3277	15	0.280462	-7.22633	1.62668
YIPI_004_136	ok		25.54	0.7	1.6	0.651	0.015	0.037	0.80883		1.5361	0.0873051	0.2844	0.0048	0.0048	0.1143		3325	27	60	3229	59	140	3384	26	26	95.4196		123.2	191	0.527		0.0287	0.0019	0.000978	5.1e-05	0.280667	5.1e-05	5.3e-05	1.46728	6.6e-05		3384	26	0.280603	0.339811	1.87422
YIPI_004_139	ok		34.18	0.53	2	0.7489	0.0092	0.04	0.79293		1.33529	0.0713202	0.3305	0.0031	0.0031	0.0095604		3611	15	56	3600	34	150	3616	14	14	99.5575		136.6	66.7	1.668		0.01367	0.00039	0.000485	1.5e-05	0.280306	3e-05	3.3e-05	1.46722	4.7e-05		3616	14	0.280272	-5.92612	1.16696
YIPI_004_141	ok		22.89	0.7	1.5	0.603	0.017	0.036	0.8675		1.65837	0.0990074	0.2755	0.0043	0.0043	0.080848		3215	31	64	3036	70	140	3333	24	24	91.0891		178.2	342	0.48		0.0303	0.0022	0.001041	7e-05	0.280688	3.9e-05	4.2e-05	1.46723	5.9e-05		3333	24	0.280621	-0.234534	1.48523
YIPI_004_142	ok		35.84	0.39	2	0.7671	0.0077	0.041	0.71798		1.30361	0.0696755	0.3391	0.0026	0.0026	0.26536		3660	11	56	3668	28	150	3660	11	11	100.219		137.4	70	1.513		0.0161	0.0014	0.000548	4.2e-05	0.280301	3.4e-05	3.7e-05	1.46724	5.2e-05		3660	11	0.280262	-5.22564	1.30841
YIPI_004_143	ok		25.76	0.51	1.5	0.651	0.012	0.036	0.79143		1.5361	0.0849455	0.287	0.0036	0.0036	0.17262		3335	19	58	3228	45	140	3398	19	19	94.9971		143.5	321	0.3265		0.0324	0.0073	0.00104	0.00017	0.280536	4.3e-05	4.5e-05	1.46719	5.8e-05		3398	19	0.280468	-4.14998	1.59131
YIPI_004_145	ok		24.37	0.53	1.5	0.62	0.013	0.035	0.89039		1.6129	0.091051	0.2851	0.0028	0.0028	0.1379		3277	21	58	3102	50	140	3388	16	16	91.5584		137.3	155.7	0.656		0.01459	0.00085	0.000545	3.4e-05	0.280608	5e-05	5.3e-05	1.46717	8.8e-05		3388	16	0.280572	-0.66275	1.87422
YIPI_004_151	ok		25.26	0.39	1.5	0.6634	0.0085	0.036	0.7245		1.50739	0.0817997	0.2773	0.003	0.003	0.2233		3313	15	56	3276	33	140	3344	17	17	97.9665		72.5	80.1	1.046		0.0107	0.0005	0.000399	1.4e-05	0.280614	3.6e-05	3.9e-05	1.4672	5.3e-05		3344	17	0.280588	-1.1441	1.37914
YIPI_004_153	ok		22.75	0.28	1.3	0.6001	0.007	0.032	0.77099		1.66639	0.0888593	0.2764	0.0022	0.0022	0.15984		3216	12	56	3027	28	130	3339	13	13	90.6559		193.7	426	0.547		0.01808	0.0003	0.000609	1.1e-05	0.280466	3.5e-05	3.8e-05	1.46726	4.9e-05		3339	13	0.280427	-7.01695	1.34378
YIPI_004_161	ok		23.55	0.49	1.4	0.626	0.011	0.034	0.85088		1.59744	0.0867621	0.2729	0.003	0.003	0.18079		3244	21	59	3129	45	140	3319	17	17	94.2754		144.9	202	0.827		0.01647	0.00093	0.000587	3.5e-05	0.280671	5.7e-05	5.9e-05	1.46725	8e-05		3319	17	0.280633	-0.128807	2.08639
YIPI_004_170	ok		25.71	0.36	1.4	0.6576	0.0078	0.031	0.69801		1.52068	0.0716866	0.2825	0.0029	0.004	0.22615		3333	14	53	3258	31	120	3374	16	22	96.5619		55.6	27.7	2.37		0.02399	0.0003	0.0008503	7.2e-06	0.280641	3.6e-05	4e-05	1.46725	4.9e-05		3374	22	0.280586	-0.522071	1.4145
YIPI_004_171	ok		32.49	0.45	1.7	0.7011	0.0089	0.033	0.93486		1.42633	0.0671358	0.3357	0.0017	0.0037	0.045862		3563	14	53	3419	35	130	3642	8.1	17	93.877		185.7	229	1.18		0.0145	0.0012	0.00049	2.6e-05	0.280278	3.3e-05	3.8e-05	1.46723	4.7e-05		3642	17	0.280244	-6.32412	1.34378
YIPI_004_173	ok		25.59	0.28	1.4	0.6728	0.0063	0.031	0.7158		1.48633	0.0684841	0.276	0.0022	0.0035	0.19328		3329	11	52	3315	24	120	3338	12	19	99.311		122.1	89.4	1.497		0.018735	9.7e-05	0.000636	4.3e-06	0.280528	3.2e-05	3.7e-05	1.46722	6.7e-05		3338	19	0.280487	-4.89281	1.30841
YIPI_004_174	ok		26.89	0.35	1.4	0.6767	0.0089	0.032	0.73596		1.47776	0.0698808	0.2891	0.0032	0.0042	0.32083		3378	13	53	3330	34	120	3410	17	23	97.654		128	141.5	0.981		0.0155	0.0029	0.000488	6.3e-05	0.280502	2.9e-05	3.4e-05	1.4672	6.9e-05		3410	23	0.28047	-3.79158	1.20233
YIPI_004_176	ok		26.3	1	1.7	0.634	0.022	0.036	0.93995		1.57729	0.089562	0.3038	0.0039	0.0049	0.0028724		3352	40	67	3154	90	150	3487	20	25	90.4502		165.1	480	0.471		0.0477	0.0025	0.001532	6.8e-05	0.280501	6.8e-05	7e-05	1.46728	6.5e-05		3487	25	0.280398	-4.52166	2.47538
YIPI_004_178	ok		25.18	0.37	1.4	0.6473	0.0075	0.03	0.60067		1.54488	0.0715995	0.2821	0.0035	0.0045	0.26938		3313	14	53	3216	29	120	3371	19	24	95.402		119.6	113.8	1.149		0.0145	0.0021	0.000495	5.9e-05	0.280579	3.6e-05	4e-05	1.46721	5e-05		3371	24	0.280547	-1.9787	1.4145
YIPI_004_180	ok		25.88	0.25	1.4	0.6661	0.0055	0.031	0.57993		1.50128	0.0698687	0.282	0.0024	0.0037	0.26588		3340	9.3	51	3289	21	120	3370	13	20	97.5964		94.4	91	1.096		0.0273	0.0012	0.001018	4.4e-05	0.280631	3.5e-05	3.9e-05	1.4672	5e-05		3370	20	0.280565	-1.35937	1.37914
YIPI_004_183	ok		32.94	0.34	1.7	0.6938	0.006	0.032	0.78491		1.44134	0.0664785	0.3447	0.0022	0.004	0.060524		3578	10	53	3395	23	120	3681.6	9.9	18	92.2153		211.5	322	0.721		0.02438	0.00083	0.000796	3.3e-05	0.280346	3.7e-05	4.1e-05	1.46723	4.8e-05		3681.6	18	0.280289	-3.74126	1.44986
YIPI_004_187	ok		25.38	0.3	1.3	0.6718	0.0068	0.031	0.61055		1.48854	0.0686881	0.2739	0.0026	0.0037	0.3311		3321	11	52	3311	26	120	3326	15	21	99.549		150.9	293	0.577		0.0208	0.0021	0.000687	4.6e-05	0.280621	3.8e-05	4.2e-05	1.46723	6.3e-05		3326	21	0.280577	-1.97521	1.48523
YIPI_004_189	ok		25.22	0.34	1.3	0.6315	0.0081	0.03	0.64682		1.58353	0.0752271	0.2907	0.0032	0.0043	0.37762		3315	13	53	3155	32	120	3419	17	23	92.2784		235.2	442	0.592		0.01073	0.00049	0.000352	1.5e-05	0.280526	2.9e-05	3.4e-05	1.46728	5.1e-05		3419	23	0.280503	-2.4054	1.20233
YIPI_004_190	ok		28.2	0.31	1.5	0.7029	0.0067	0.033	0.76366		1.42268	0.0667924	0.2909	0.0022	0.0036	0.17327		3423	11	52	3429	25	120	3419	12	19	100.292		116.4	159	0.86		0.01852	0.0004	0.000662	1.1e-05	0.280537	3.7e-05	4.1e-05	1.46725	4.8e-05		3419	19	0.280493	-2.74162	1.44986
YIPI_004_197	ok		34.61	0.84	2	0.702	0.017	0.036	0.92465		1.4245	0.0730514	0.3576	0.0032	0.0047	0.18537		3616	25	59	3413	66	140	3736	13	20	91.3544		72.6	185	0.624		0.01377	0.00015	0.0004433	1.7e-06	0.28024	4.2e-05	4.6e-05	1.46723	5.6e-05		3736	20	0.280208	-5.34022	1.62668
YIPI_004_198	ok		26.98	0.26	1.4	0.6848	0.0057	0.032	0.75696		1.46028	0.0682374	0.2857	0.0018	0.0033	0.17667		3381.5	9.6	52	3361	22	120	3391.9	9.8	18	99.089		153	343	0.553		0.01429	0.00031	0.000502	1.2e-05	0.280566	3.5e-05	3.9e-05	1.46722	5.8e-05		3391.9	18	0.280533	-1.96804	1.37914
YIPI_004_199	ok		53.66	0.58	2.8	0.8311	0.0069	0.038	0.70891		1.20322	0.0550145	0.4675	0.0034	0.0057	0.11929		4063	11	54	3898	24	140	4142	11	19	94.1091		220.7	364.4	0.738		0.01867	0.0004	0.000588	1.2e-05	0.280108	3.6e-05	4e-05	1.46726	8.7e-05		4142	19	0.280061	-0.815558	1.4145
YIPI_004_201	ok		25.82	0.82	1.6	0.639	0.02	0.035	0.87703		1.56495	0.0857169	0.2933	0.004	0.0049	0.22595		3334	31	60	3181	79	140	3438	23	29	92.5247		170.9	466	0.563		0.036	0.0069	0.00104	0.00017	0.280437	5.8e-05	6.1e-05	1.46731	6.9e-05		3438	29	0.280368	-6.75525	2.15712
YIPI_004_203	ok		24	0.32	1.3	0.6273	0.0083	0.03	0.85507		1.59413	0.0762379	0.2771	0.002	0.0034	0.19582		3265	13	52	3135	33	120	3344	12	19	93.75		150.4	387	0.577		0.01799	0.00032	0.0006178	8.2e-06	0.280464	3.5e-05	3.9e-05	1.4672	3.5e-05		3344	19	0.280424	-6.9917	1.37914
YIPI_004_207	ok		28.19	0.63	1.6	0.667	0.011	0.032	0.69124		1.49925	0.071928	0.3078	0.0051	0.0059	0.091401		3423	22	55	3291	44	130	3506	25	29	93.8677		104.6	244	0.546		0.0416	0.0033	0.001449	8.8e-05	0.280581	6.7e-05	6.9e-05	1.46717	7.8e-05		3506	29	0.280483	-1.0369	2.44002
YIPI_004_211	ok		24.56	0.4	1.3	0.6535	0.0089	0.031	0.77089		1.53022	0.0725889	0.2734	0.0028	0.0039	0.10424		3289	16	53	3240	35	120	3324	16	22	97.4729		200.4	191	1.35		0.057	0.017	0.00153	0.0004	0.280488	4.2e-05	4.5e-05	1.46726	7.3e-05		3324	22	0.28039	-8.68433	1.59131
YIPI_004_214	ok		26.91	0.54	1.5	0.639	0.012	0.031	0.86229		1.56495	0.0759207	0.3065	0.0031	0.0043	0.1758		3374	19	53	3176	47	120	3499	16	22	90.7688		71.2	268	0.419		0.01146	0.00038	0.0004378	9.7e-06	0.280453	3.5e-05	3.9e-05	1.46717	4.9e-05		3499	22	0.280423	-3.32631	1.37914
YIPI_004_215	ok		27.49	0.77	1.6	0.659	0.018	0.035	0.90168		1.51745	0.080593	0.3039	0.0037	0.0047	0.18501		3388	30	63	3243	73	140	3484	19	24	93.0827		37.7	103	0.633		0.00912	0.00069	0.000338	2.3e-05	0.28046	4.2e-05	4.6e-05	1.46721	7.9e-05		3484	24	0.280437	-3.19092	1.62668
YIPI_004_218	ok		27.35	0.24	1.4	0.6951	0.0055	0.032	0.62807		1.43864	0.0662301	0.2854	0.0021	0.0035	0.34391		3395.5	8.9	52	3401	21	120	3391	11	19	100.295		159.8	202.8	0.975		0.01728	0.00032	0.0006276	9.9e-06	0.280624	3.4e-05	3.9e-05	1.46731	6.4e-05		3391	19	0.280583	-0.214631	1.37914
YIPI_004_219	ok		23.68	0.38	1.3	0.6084	0.0093	0.029	0.80612		1.64366	0.0783465	0.2827	0.0027	0.0039	0.23105		3252	16	54	3060	38	120	3375	15	21	90.6667		162.1	380	0.548		0.0176	0.003	0.000578	8e-05	0.280556	4.4e-05	4.7e-05	1.4672	6.9e-05		3375	21	0.280518	-2.89694	1.66204
YIPI_004_231	ok		42.11	0.61	2.3	0.7905	0.0097	0.037	0.73556		1.26502	0.0592104	0.3861	0.0036	0.0052	0.14874		3819	14	53	3752	35	130	3855	15	21	97.3281		88.8	50.7	2.055		0.0149	0.0006	0.000529	1.5e-05	0.280306	4.3e-05	4.6e-05	1.46732	5.7e-05		3855	21	0.280267	-0.393824	1.62668
YIPI_004_233	ok		34.15	0.45	1.8	0.7102	0.0093	0.034	0.89918		1.40805	0.0674089	0.3485	0.002	0.004	0.27528		3611	13	53	3455	35	130	3698.4	8.9	17	93.4188		228.9	501	0.786		0.01425	0.0005	0.000474	1.2e-05	0.280278	3.7e-05	4.1e-05	1.46721	6.2e-05		3698.4	17	0.280244	-4.95253	1.44986
YIPI_004_236	ok		25.87	0.42	1.4	0.6728	0.0095	0.032	0.69433		1.48633	0.0706933	0.2789	0.0035	0.0044	0.26755		3339	16	52	3314	36	120	3355	20	25	98.7779		95.3	47.1	2.467		0.01096	0.00037	0.000378	1.5e-05	0.280606	3.7e-05	4.1e-05	1.46725	7.3e-05		3355	25	0.280582	-1.12218	1.44986
YIPI_004_237	ok		24.69	0.27	1.3	0.6376	0.0053	0.03	0.65937		1.56838	0.0737946	0.2809	0.0023	0.0036	0.13189		3294	11	52	3178	21	120	3365	13	20	94.4428		148.6	254.1	0.692		0.0426	0.0018	0.001526	6.7e-05	0.280712	5.1e-05	5.4e-05	1.46716	8.7e-05		3365	20	0.280613	0.237987	1.90958
YIPI_004_241	ok		27.32	0.21	1.4	0.6656	0.0047	0.031	0.60127		1.5024	0.0699737	0.2974	0.002	0.0035	0.29441		3394.8	7.5	50	3290	18	120	3454	10	18	95.2519		169.9	115	1.798		0.02852	0.00071	0.001017	2.6e-05	0.280523	3.5e-05	3.9e-05	1.46725	5.2e-05		3454	18	0.280455	-3.26573	1.37914
YIPI_004_242_A	ok		24.53	0.42	1.3	0.6332	0.0098	0.03	0.89459		1.57928	0.0748237	0.2812	0.0024	0.0037	0.048608		3286	18	56	3159	39	120	3367	13	20	93.8224		152.1	170	1.53		0.0197	0.0024	0.000704	6.7e-05	0.280594	3.5e-05	3.9e-05	1.46725	7e-05		3367	20	0.280548	-2.02118	1.37914
YIPI_004_246	ok		27.18	0.34	1.4	0.688	0.0077	0.032	0.84484		1.45349	0.0676041	0.2871	0.002	0.0035	0.10361		3391	12	52	3372	30	120	3399	11	19	99.2056		94.3	114.1	1.05		0.019372	6.2e-05	0.0006724	2.4e-06	0.280578	4.5e-05	4.9e-05	1.46726	6e-05		3399	19	0.280534	-1.77168	1.73277
YIPI_004_248	ok		25	0.34	1.3	0.6398	0.0079	0.03	0.84638		1.56299	0.073288	0.284	0.0021	0.0035	0.23053		3307	13	52	3185	31	120	3383	12	19	94.1472		164.5	119.6	1.89		0.018	0.0016	0.000496	3.6e-05	0.280544	3.2e-05	3.6e-05	1.46726	3.7e-05		3383	19	0.280512	-2.9469	1.27305
YIPI_004_253	ok		26.1	0.25	1.4	0.6764	0.0056	0.031	0.70793		1.47842	0.067757	0.2794	0.0019	0.0033	0.25903		3348.2	9.3	52	3329	22	120	3358	11	19	99.1364		110.9	105.3	1.251		0.01394	0.00011	0.0005441	5.3e-06	0.28059	4e-05	4.4e-05	1.46727	6.2e-05		3358	19	0.280555	-2.00475	1.55595
YIPI_004_260	ok		23.91	0.26	1.3	0.6297	0.0063	0.029	0.7715		1.58806	0.0731359	0.2753	0.0019	0.0033	0.20228		3262	11	52	3146	25	120	3334	11	19	94.3611		100.7	100.8	1.137		0.0313	0.001	0.001039	3.7e-05	0.280515	4.4e-05	4.7e-05	1.46721	6.9e-05		3334	19	0.280448	-6.37167	1.66204
YIPI_004_261	ok		33.57	0.6	1.8	0.72	0.015	0.036	0.85496		1.38889	0.0694444	0.3398	0.0057	0.0066	0.22084		3596	18	55	3495	56	140	3665	24	27	95.3615		153.7	135	1.42		0.00905	0.0005	0.000328	1.7e-05	0.280232	6.2e-05	6.5e-05	1.46727	0.00011		3665	27	0.280209	-7.01295	2.29857
YIPI_004_270	ok		25.7	0.42	1.4	0.679	0.01	0.033	0.85873		1.47275	0.0715772	0.2747	0.0022	0.0035	0.11896		3330	16	53	3337	39	120	3330	13	20	100.21		75.5	57.6	1.552		0.0239	0.002	0.000837	6.4e-05	0.280651	5e-05	5.3e-05	1.46721	4.9e-05		3330	20	0.280597	-1.15586	1.87422
YIPI_004_273	ok		29.56	0.37	1.6	0.7028	0.0075	0.033	0.81083		1.42288	0.0668114	0.3051	0.0022	0.0037	0.18582		3471	12	52	3429	28	120	3495	11	19	98.1116		91.9	74.8	1.437		0.0213	0.0011	0.000736	3.2e-05	0.280538	2.8e-05	3.3e-05	1.46725	6.1e-05		3495	19	0.280488	-1.1072	1.16696
YIPI_004_279	ok		26.58	0.34	1.4	0.6838	0.0076	0.032	0.76731		1.46242	0.0684371	0.2812	0.0022	0.0035	0.16504		3364	12	52	3356	29	120	3368	13	20	99.6437		52.2	28.9	2.56		0.02424	0.0005	0.000873	2e-05	0.280585	3.9e-05	4.2e-05	1.46718	6e-05		3368	20	0.280528	-2.70949	1.48523
YIPI_004_280	ok		25.59	0.25	1.3	0.6417	0.0068	0.03	0.70663		1.55836	0.0728546	0.2884	0.0025	0.0037	0.30421		3329.8	9.7	51	3194	27	120	3407	13	20	93.7482		156.2	78.2	2.146		0.0171	0.0043	0.00051	0.0001	0.280536	2.8e-05	3.3e-05	1.46727	5.1e-05		3407	20	0.280503	-2.70171	1.16696
YIPI_004_281	ok		27.14	0.57	1.5	0.69	0.013	0.034	0.87657		1.44928	0.0714136	0.2842	0.0032	0.0042	0.086194		3385	20	55	3379	49	130	3384	17	23	99.8522		94	61.5	1.719		0.0185	0.0012	0.000681	4.2e-05	0.28051	6.4e-05	6.7e-05	1.46725	7.9e-05		3384	23	0.280466	-4.56516	2.36929
YIPI_004_282	ok		25.63	0.4	1.4	0.6393	0.009	0.03	0.91484		1.56421	0.0734027	0.2912	0.0021	0.0035	0.026658		3333	15	52	3182	36	120	3422	11	19	92.9866		121.9	198.7	0.648		0.0396	0.0011	0.001235	2.8e-05	0.280511	4.1e-05	4.5e-05	1.46725	5.5e-05		3422	19	0.28043	-4.94561	1.59131
YIPI_004_283	ok		37.76	0.39	2	0.7709	0.0063	0.036	0.75437		1.29719	0.0605768	0.3552	0.0026	0.0043	0.10392		3713	10	53	3682	23	130	3727	11	18	98.7926		77.4	45.2	1.776		0.01299	0.00013	0.000427	3.5e-06	0.280259	4.3e-05	4.6e-05	1.46718	6.8e-05		3727	18	0.280228	-4.83358	1.62668
YIPI_004_284	ok		33.52	0.36	1.8	0.7041	0.0067	0.033	0.74379		1.42025	0.0665649	0.3436	0.0024	0.0041	0.23711		3594	11	52	3434	25	120	3678	11	19	93.366		84.7	111	0.794		0.01477	0.00025	0.000491	1e-05	0.280296	3.7e-05	4.1e-05	1.46725	6.3e-05		3678	19	0.280261	-4.83546	1.44986
YIPI_004_285	ok		26.87	0.24	1.4	0.6886	0.0054	0.032	0.66071		1.45222	0.0674864	0.2823	0.002	0.0034	0.34205		3377	8.6	51	3378	21	120	3373	11	19	100.148		75.2	32.84	2.363		0.01722	0.00043	0.000653	1.9e-05	0.280619	3.2e-05	3.7e-05	1.4672	6.8e-05		3373	19	0.280577	-0.872278	1.30841
YIPI_004_286	ok		26.67	0.28	1.4	0.6804	0.0058	0.032	0.75184		1.46972	0.0691228	0.2842	0.0021	0.0035	0.1767		3370	11	53	3344	22	120	3385	11	19	98.7888		81.9	48.1	1.763		0.007295	8.7e-05	0.0003188	3e-06	0.280542	4e-05	4.3e-05	1.46719	7.2e-05		3385	19	0.280521	-2.55928	1.52059
YIPI_004_287	ok		34.41	0.39	1.8	0.7353	0.0077	0.034	0.77224		1.35999	0.0628854	0.339	0.0026	0.0042	0.24533		3621	11	51	3551	29	130	3655	12	19	97.1546		55.1	43.8	1.368		0.0191	0.0016	0.000654	5.3e-05	0.280362	3.4e-05	3.8e-05	1.46719	5.2e-05		3655	19	0.280316	-3.43497	1.34378
YIPI_004_288	ok		27.89	0.29	1.5	0.6839	0.0062	0.032	0.84071		1.4622	0.0684171	0.2952	0.0016	0.0033	0.13056		3414	10	51	3357	24	120	3443	8.5	17	97.5022		125.2	39.2	3.406		0.01565	0.00018	0.000587	1.2e-05	0.280509	3.3e-05	3.7e-05	1.4672	6.8e-05		3443	17	0.28047	-3.00146	1.30841
YIPI_004_289	ok		25.26	0.36	1.4	0.6442	0.0088	0.031	0.80733		1.55231	0.0746999	0.2833	0.0024	0.0037	0.1334		3314	14	53	3202	35	120	3378	13	20	94.7898		92.8	116.7	0.882		0.0539	0.0038	0.00182	0.00013	0.280728	5.5e-05	5.8e-05	1.46725	8.3e-05		3378	20	0.28061	0.421584	2.05103
YIPI_004_293	ok		34.21	0.38	1.8	0.7231	0.0069	0.034	0.7978		1.38294	0.0650253	0.3424	0.0023	0.0041	0.067875		3614	11	52	3505	26	130	3671	10	18	95.4781		101.4	67.5	1.612		0.01344	0.00018	0.0004551	6e-06	0.280283	3e-05	3.5e-05	1.46727	5.7e-05		3671	18	0.280251	-5.37345	1.23769
YIPI_004_294	ok		39.62	0.6	2.1	0.745	0.011	0.036	0.69523		1.34228	0.0648619	0.3873	0.0046	0.0059	0.3359		3760	15	53	3586	40	130	3859	18	23	92.9256		140.8	88.3	1.601		0.0209	0.002	0.000683	5.1e-05	0.280149	4.4e-05	4.7e-05	1.46724	5.4e-05		3859	23	0.280098	-6.31126	1.66204
YIPI_004_297	ok		26.49	0.38	1.4	0.671	0.0085	0.032	0.68831		1.49031	0.071073	0.2861	0.0031	0.0042	0.27736		3367	13	49	3313	34	130	3393	17	23	97.6422		122	63.1	2.08		0.03663	0.00082	0.001239	1.7e-05	0.280646	5.4e-05	5.7e-05	1.46723	9.1e-05		3393	23	0.280565	-0.80881	2.01567
YIPI_004_298	ok		24.22	0.41	1.3	0.6154	0.0099	0.03	0.91916		1.62496	0.0792148	0.2851	0.0019	0.0034	0.097368		3271	17	54	3086	40	120	3389	11	19	91.0593		106.3	214	0.631		0.01243	0.00056	0.000423	1.6e-05	0.28054	4.1e-05	4.5e-05	1.46728	5.5e-05		3389	19	0.280512	-2.77879	1.59131
YIPI_004_023	ok	Large Hf error	29.48	0.62	1.8	0.7	0.013	0.039	0.85963		1.42857	0.0795918	0.3072	0.0037	0.0037	0.21549		3471	20	56	3417	49	150	3504	18	18	97.5171		152.2	145	1.086		0.0733	0.0018	0.002396	5e-05	0.280756	7.9e-05	8.1e-05	1.46723	9.6e-05		3504	18	0.280594	2.8736	2.86437
YIPI_004_003	Discordant		15.43	0.58	1	0.392	0.014	0.025	0.94762		2.55102	0.162693	0.286	0.0032	0.0032	0.12773		2830	37	65	2124	67	120	3393	17	17	62.5995		338	1020	0.627		0.0383	0.0037	0.00151	0.0001	0.280653	4.7e-05	4.9e-05	1.46719	6.7e-05		3393	17	0.280554	-1.19096	1.73277
YIPI_004_009	Discordant		5.45	0.27	0.41	0.1411	0.0099	0.012	0.95633		7.08717	0.602736	0.3078	0.0038	0.0038	0.085433		1877	39	59	846	54	68	3506	19	19	24.1301		738	4640	0.289		0.0849	0.0071	0.00228	0.00017	0.280678	4.5e-05	4.8e-05	1.46723	5.8e-05		3506	19	0.280524	0.41707	1.6974
YIPI_004_011	Discordant		31.12	0.85	1.9	0.652	0.018	0.038	0.93499		1.53374	0.0893899	0.3465	0.0035	0.0035	0.18752		3510	28	64	3221	71	150	3688	15	15	87.3373		81.9	186	0.834		0.02403	0.0008	0.000815	2.2e-05	0.28031	3.5e-05	3.8e-05	1.46718	5.7e-05		3688	15	0.280252	-4.9238	1.34378
YIPI_004_013	Discordant		8.36	0.29	0.55	0.2005	0.0068	0.012	0.93318		4.98753	0.298506	0.302	0.0038	0.0038	0.17204		2263	32	60	1176	37	67	3478	19	19	33.8125		689	6970	0.1344		0.072	0.013	0.00207	0.00033	0.28066	5.7e-05	5.9e-05	1.46717	5.8e-05		3478	19	0.280521	-0.345341	2.08639
YIPI_004_014	Discordant		7.72	0.22	0.48	0.1899	0.006	0.012	0.93379		5.26593	0.33276	0.2998	0.0029	0.0029	0.16678		2191	25	57	1118	32	62	3466	15	15	32.2562		537	5340	0.126		0.0551	0.0096	0.00157	0.00028	0.28062	4.5e-05	4.7e-05	1.46721	6.5e-05		3466	15	0.280515	-0.848368	1.66204
YIPI_004_016	Discordant		3.86	0.17	0.27	0.086	0.0038	0.0059	0.96103		11.6279	0.797728	0.3259	0.004	0.004	0.084744		1594	36	58	531	23	35	3595	19	19	14.7705		1267	24000	0.0523		0.13	0.023	0.00355	0.00057	0.280769	7.9e-05	8e-05	1.46725	8.7e-05		3595	19	0.280523	2.50102	2.829
YIPI_004_017	Discordant		15.02	0.52	0.98	0.382	0.014	0.024	0.9543		2.6178	0.164469	0.2881	0.0029	0.0029	0.19896		2807	33	63	2077	64	110	3403	16	16	61.0344		273	1350	0.259		0.0453	0.0023	0.001539	5.3e-05	0.280676	4e-05	4.3e-05	1.46723	5.9e-05		3403	16	0.280575	-0.211541	1.52059
YIPI_004_019	Discordant		9	0.13	0.52	0.2091	0.0023	0.011	0.73144		4.7824	0.251585	0.3161	0.0027	0.0027	0.077662		2336	13	52	1224	12	59	3549	13	13	34.4886		525	4849	0.1008		0.0527	0.003	0.001408	7.1e-05	0.280336	3.8e-05	4.1e-05	1.4672	5.8e-05		3549	13	0.28024	-8.6889	1.44986
YIPI_004_020	Discordant		6.17	0.23	0.41	0.1472	0.005	0.0091	0.86359		6.79348	0.419977	0.3038	0.0056	0.0056	0.16051		1994	32	58	885	28	51	3486	28	28	25.3873		658	10500	0.0585		0.1047	0.0079	0.00302	0.00018	0.28074	4.6e-05	4.8e-05	1.46723	6.4e-05		3486	28	0.280537	0.408231	1.6974
YIPI_004_024	Discordant		14.8	0.36	0.9	0.3747	0.0089	0.021	0.91477		2.6688	0.149573	0.2864	0.0028	0.0028	0.12422		2798	23	58	2046	42	100	3396	15	15	60.2473		248	1850	0.1296		0.0348	0.0016	0.00107	3.9e-05	0.280653	6.8e-05	6.9e-05	1.46713	7.2e-05		3396	15	0.280583	-0.0962612	2.44002
YIPI_004_027	Discordant		15.23	0.28	0.89	0.3748	0.007	0.021	0.88667		2.66809	0.149493	0.2951	0.0027	0.0027	0.24565		2824	18	57	2049	33	97	3441	14	14	59.5466		275	1670	0.166		0.0393	0.0035	0.001273	8.3e-05	0.280632	4.5e-05	4.7e-05	1.4672	7.2e-05		3441	14	0.280548	-0.286544	1.66204
YIPI_004_028	Discordant		11.33	0.62	0.89	0.269	0.016	0.021	0.98103		3.71747	0.290212	0.3072	0.0035	0.0035	0.42594		2517	53	75	1525	79	110	3504	18	18	43.5217		652	4400	0.1486		0.0584	0.0073	0.00182	0.00018	0.280648	3.7e-05	4e-05	1.46726	5.3e-05		3504	18	0.280525	0.411743	1.4145
YIPI_004_029	Discordant		9.76	0.21	0.58	0.2413	0.0047	0.013	0.78604		4.14422	0.223269	0.2936	0.004	0.004	0.17581		2410	20	55	1393	24	69	3434	21	21	40.5649		604	6180	0.0851		0.0744	0.0083	0.00207	0.00019	0.280615	6.2e-05	6.3e-05	1.46725	8.5e-05		3434	21	0.280478	-2.93397	2.22784
YIPI_004_031	Discordant		19.3	0.35	1.1	0.4717	0.0087	0.026	0.91786		2.11999	0.116853	0.298	0.0022	0.0022	0.29162		3051	18	57	2486	38	110	3457	12	12	71.9121		262.9	659	0.396		0.028	0.0017	0.000879	4.5e-05	0.280582	3.6e-05	3.9e-05	1.46716	5.6e-05		3457	12	0.280523	-0.765366	1.37914
YIPI_004_033	Discordant		13.72	0.68	1	0.357	0.018	0.026	0.94182		2.80112	0.204003	0.2798	0.0046	0.0046	0.32069		2716	50	75	1961	87	130	3358	26	26	58.3979		421	1930	0.233		0.0859	0.0088	0.00233	0.00023	0.280627	4.6e-05	4.9e-05	1.46718	7e-05		3358	26	0.280476	-4.80397	1.73277
YIPI_004_034	Discordant		18.96	0.82	1.3	0.44	0.019	0.03	0.97826		2.27273	0.154959	0.3142	0.0026	0.0026	0.32006		3005	44	71	2326	88	140	3540	13	13	65.7062		324	1200	0.35		0.104	0.0052	0.00328	0.00013	0.28069	6.8e-05	6.9e-05	1.46734	7.6e-05		3540	13	0.280466	-0.83399	2.44002
YIPI_004_036	Discordant		5.81	0.35	0.48	0.1397	0.0084	0.011	0.97235		7.1582	0.563638	0.3045	0.0042	0.0042	0.22789		1929	50	69	841	47	62	3490	21	21	24.0974		916	8570	0.1069		0.062	0.012	0.0018	0.00029	0.28071	5.5e-05	5.7e-05	1.46727	6.1e-05		3490	21	0.280589	2.3538	2.01567
YIPI_004_037	Discordant		6.01	0.46	0.57	0.1401	0.0099	0.012	0.98817		7.13776	0.611371	0.3058	0.0031	0.0031	-0.080933		1931	57	71	839	54	67	3499	16	16	23.9783		1460	11900	0.1195		0.097	0.011	0.00257	0.00028	0.280584	7.5e-05	7.6e-05	1.46719	9.2e-05		3499	16	0.280411	-3.78757	2.68755
YIPI_004_038	Discordant		20.85	0.36	1.2	0.5309	0.0094	0.029	0.90159		1.88359	0.10289	0.2875	0.0021	0.0021	0.15128		3125	17	58	2740	40	120	3401	12	12	80.5645		242	654	0.413		0.0295	0.002	0.000986	6e-05	0.280557	4.4e-05	4.6e-05	1.46727	5.9e-05		3401	12	0.280492	-3.20614	1.62668
YIPI_004_039	Discordant		8.62	0.25	0.54	0.2046	0.0063	0.012	0.95022		4.88759	0.286662	0.3072	0.0028	0.0028	0.39755		2288	26	56	1197	33	66	3504	14	14	34.161		585	5940	0.097		0.0836	0.0056	0.00227	0.00014	0.280677	4.5e-05	4.7e-05	1.46722	6.7e-05		3504	14	0.280524	0.361009	1.66204
YIPI_004_040	Discordant		4.68	0.11	0.28	0.1	0.0021	0.0056	0.70977		10	0.56	0.34	0.0063	0.0063	0.19594		1762	21	51	614	12	33	3659	28	28	16.7805		1597	27100	0.05797		0.1476	0.0034	0.003803	8.9e-05	0.280732	3.8e-05	4.1e-05	1.46723	4.8e-05		3659	28	0.280463	1.91421	1.44986
YIPI_004_041	Discordant		5.59	0.22	0.38	0.1307	0.0054	0.0087	0.97227		7.65111	0.509293	0.3117	0.0029	0.0029	0.35862		1894	35	60	789	31	50	3526	14	14	22.3766		1248	10900	0.1158		0.1084	0.0055	0.00286	0.00014	0.280729	4.5e-05	4.7e-05	1.46725	5.3e-05		3526	14	0.280534	1.27349	1.66204
YIPI_004_043	Discordant		7.6	0.15	0.45	0.1792	0.0037	0.01	0.89415		5.58036	0.311404	0.3086	0.0028	0.0028	0.36184		2179	17	52	1061	20	55	3511	14	14	30.2193		727	9210	0.0803		0.086	0.0052	0.00229	0.00012	0.280686	5.1e-05	5.3e-05	1.46725	6.1e-05		3511	14	0.280531	0.789405	1.87422
YIPI_004_048	Discordant		9.62	0.29	0.61	0.2452	0.0079	0.015	0.96712		4.0783	0.249488	0.2893	0.0023	0.0023	0.1518		2392	27	58	1414	41	78	3413	12	12	41.4298		558	3270	0.1899		0.037	0.0058	0.00103	0.00014	0.280468	4.9e-05	5.1e-05	1.46729	7.5e-05		3413	12	0.2804	-6.20395	1.80349
YIPI_004_049	Discordant		11.75	0.23	0.69	0.3268	0.0064	0.018	0.41991		3.05998	0.168542	0.2857	0.0032	0.0032	-0.024321		2580	18	55	1821	31	88	3391	17	17	53.701		366	2020	0.214		0.1083	0.0097	0.00269	0.00023	0.280679	5.1e-05	5.3e-05	1.46726	5.5e-05		3391	17	0.280503	-3.05837	1.87422
YIPI_004_053	Discordant		9.26	0.22	0.56	0.217	0.0043	0.012	0.88069		4.6083	0.254837	0.3114	0.0038	0.0038	-0.18573		2364	23	58	1265	23	64	3525	19	19	35.8865		835	5860	0.1575		0.1236	0.0059	0.00385	0.00015	0.280813	6.3e-05	6.5e-05	1.46722	6.4e-05		3525	19	0.280551	1.84538	2.29857
YIPI_004_055	Discordant		29.83	0.33	1.7	0.6299	0.006	0.033	0.75604		1.58755	0.0831708	0.3442	0.0026	0.0026	0.14712		3479	11	56	3148	24	130	3679	12	12	85.5667		224.3	470	0.533		0.02013	0.00042	0.000659	1.1e-05	0.280316	3.2e-05	3.5e-05	1.46724	5.9e-05		3679	12	0.280269	-4.52459	1.23769
YIPI_004_056	Discordant		7.28	0.23	0.47	0.1483	0.0045	0.0089	0.94245		6.74309	0.404676	0.3567	0.0038	0.0038	-0.078247		2141	30	60	890	26	51	3733	16	16	23.8414		1348	9890	0.1514		0.0965	0.0035	0.002422	7.7e-05	0.280419	6e-05	6.2e-05	1.46718	9.5e-05		3733	16	0.280244	-4.1209	2.19248
YIPI_004_057	Discordant		15.7	1.1	1.4	0.354	0.024	0.03	0.99309		2.82486	0.239395	0.3241	0.0024	0.0024	0.18491		2772	67	87	1910	110	140	3587	11	11	53.2478		494	3110	0.278		0.0459	0.0086	0.00122	0.0002	0.28034	3.6e-05	3.9e-05	1.46723	5.6e-05		3587	11	0.280255	-7.21234	1.37914
YIPI_004_059	Discordant		11.04	0.4	0.74	0.275	0.01	0.017	0.9268		3.63636	0.224793	0.2924	0.0042	0.0042	0.17878		2520	33	61	1565	50	88	3427	22	22	45.6668		275	2270	0.1367		0.0358	0.0057	0.00111	0.00016	0.280578	4.4e-05	4.6e-05	1.4672	5.2e-05		3427	22	0.280505	-2.14846	1.62668
YIPI_004_060	Discordant		20.36	0.65	1.3	0.53	0.017	0.033	0.96939		1.88679	0.11748	0.2799	0.0021	0.0021	0.20475		3088	33	66	2725	74	140	3360	12	12	81.1012		172.5	472	0.732		0.0327	0.0024	0.00127	0.0001	0.280677	3.8e-05	4e-05	1.46725	5.9e-05		3360	12	0.280595	-0.532286	1.4145
YIPI_004_061	Discordant		6.75	0.11	0.39	0.1477	0.0026	0.0081	0.9009		6.77048	0.371299	0.3331	0.0026	0.0026	0.29311		2075	15	52	887	14	45	3629	12	12	24.442		950	9310	0.0983		0.1407	0.0073	0.00388	0.00019	0.280779	4.9e-05	5.1e-05	1.4672	5.9e-05		3629	12	0.280507	2.76056	1.80349
YIPI_004_063	Discordant		6.16	0.21	0.4	0.1422	0.0049	0.0089	0.94412		7.03235	0.44014	0.3155	0.004	0.004	0.21856		1992	28	55	856	27	50	3545	20	20	24.1467		629	9580	0.062		0.101	0.013	0.00286	0.0003	0.280705	6.4e-05	6.6e-05	1.46727	5.4e-05		3545	20	0.280509	0.833185	2.33393
YIPI_004_065	Discordant		12.44	0.59	0.91	0.307	0.015	0.022	0.98002		3.25733	0.233424	0.2956	0.0029	0.0029	0.14675		2600	45	70	1710	72	110	3444	15	15	49.6516		330	1390	0.247		0.0393	0.0025	0.001236	7.2e-05	0.280597	3.4e-05	3.7e-05	1.46725	4.9e-05		3444	15	0.280515	-1.37767	1.30841
YIPI_004_066	Discordant		8.53	0.19	0.51	0.2053	0.0047	0.012	0.90191		4.87092	0.28471	0.303	0.003	0.003	0.31295		2284	20	54	1202	25	62	3482	15	15	34.5204		668	7200	0.085		0.097	0.014	0.00262	0.00037	0.280728	6.1e-05	6.3e-05	1.46722	7e-05		3482	15	0.280552	0.851328	2.22784
YIPI_004_067	Discordant		19.74	0.67	1.3	0.524	0.018	0.033	0.9007		1.9084	0.120185	0.2747	0.0041	0.0041	0.25606		3072	35	66	2709	78	140	3330	23	23	81.3514		245.6	435	0.625		0.072	0.014	0.00187	0.00035	0.280658	4.7e-05	4.9e-05	1.46727	6.2e-05		3330	23	0.280538	-3.26758	1.73277
YIPI_004_068	Discordant		6.91	0.23	0.45	0.1645	0.0055	0.01	0.96052		6.07903	0.369546	0.306	0.0029	0.0029	0.13964		2086	30	57	979	31	56	3498	15	15	27.9874		1013	11300	0.0783		0.0937	0.0095	0.00237	0.00024	0.280623	4.8e-05	5e-05	1.46721	6.1e-05		3498	15	0.280463	-1.93815	1.76813
YIPI_004_069	Discordant		19.14	0.51	1.2	0.523	0.014	0.031	0.95252		1.91205	0.113334	0.2667	0.0021	0.0021	0.12079		3039	25	57	2709	57	130	3284	13	13	82.4909		158.7	258	0.552		0.01518	0.00032	0.0005369	8.6e-06	0.280471	3.2e-05	3.5e-05	1.46718	6.8e-05		3284	13	0.280437	-7.95947	1.23769
YIPI_004_071	Discordant		20.51	0.55	1.3	0.508	0.014	0.03	0.95153		1.9685	0.11625	0.2942	0.0024	0.0024	0.18464		3100	28	65	2638	60	130	3437	13	13	76.753		281.4	1160	0.233		0.0298	0.0019	0.000935	4.9e-05	0.280601	3.2e-05	3.5e-05	1.46721	5.9e-05		3437	13	0.280539	-0.684826	1.23769
YIPI_004_072	Discordant		19.89	0.52	1.2	0.495	0.013	0.029	0.93409		2.0202	0.118355	0.2926	0.0027	0.0027	0.22602		3076	25	59	2583	56	120	3429	14	14	75.3281		296	996	0.239		0.0311	0.0091	0.00099	0.00022	0.280571	4.3e-05	4.5e-05	1.46725	7.3e-05		3429	14	0.280506	-2.0691	1.59131
YIPI_004_073	Discordant		21.26	0.38	1.2	0.5271	0.0096	0.029	0.9059		1.89717	0.104379	0.2952	0.0023	0.0023	0.13854		3148	17	56	2723	41	120	3442	12	12	79.111		224	833	0.239		0.02582	0.00062	0.000866	1e-05	0.280542	3.6e-05	3.8e-05	1.46723	4.9e-05		3442	12	0.280485	-2.50868	1.34378
YIPI_004_075	Discordant		6.58	0.096	0.38	0.1523	0.0021	0.0082	0.84011		6.56599	0.35352	0.3143	0.0026	0.0026	0.17775		2054	13	50	914	12	46	3540	13	13	25.8192		894	11340	0.0664		0.1019	0.0015	0.00279	3.4e-05	0.28084	7.6e-05	7.8e-05	1.46721	6.5e-05		3540	13	0.280649	5.70741	2.75828
YIPI_004_076	Discordant		11.22	0.29	0.69	0.2695	0.0073	0.016	0.94827		3.71057	0.220294	0.3054	0.0024	0.0024	0.14631		2528	25	59	1533	37	80	3496	12	12	43.8501		549	5780	0.0838		0.0551	0.0034	0.001537	7.5e-05	0.280605	5.3e-05	5.5e-05	1.46724	6e-05		3496	12	0.280501	-0.621334	1.94494
YIPI_004_077	Discordant		21.4	0.37	1.2	0.5323	0.0081	0.029	0.85797		1.87864	0.102349	0.2934	0.0025	0.0025	0.085335		3151	17	57	2747	34	120	3432	13	13	80.0408		227	554	0.374		0.0158	0.0019	0.000546	5.5e-05	0.280533	6.1e-05	6.3e-05	1.46726	6.5e-05		3432	13	0.280497	-2.30692	2.22784
YIPI_004_078	Discordant		29.21	0.74	1.8	0.608	0.014	0.035	0.93217		1.64474	0.0946806	0.3494	0.0031	0.0031	-0.047694		3453	25	61	3052	57	140	3701	14	14	82.4642		240	702	0.339		0.0313	0.0057	0.00094	0.00015	0.280305	4.1e-05	4.4e-05	1.46722	6e-05		3701	14	0.280238	-5.11716	1.55595
YIPI_004_079	Discordant		13.3	1.1	1.3	0.282	0.024	0.028	0.98835		3.5461	0.352095	0.3418	0.0042	0.0042	0.08359		2637	88	110	1580	120	140	3668	19	19	43.0752		519	7700	0.0704		0.039	0.0093	0.00109	0.00023	0.280389	5.2e-05	5.4e-05	1.4672	5.2e-05		3668	19	0.280312	-3.26896	1.90958
YIPI_004_080	Discordant		16.25	0.93	1.3	0.407	0.024	0.032	0.98666		2.457	0.19318	0.2915	0.0027	0.0027	0.26266		2833	62	87	2170	110	150	3424	15	15	63.3762		230	1460	0.172		0.0739	0.0049	0.00242	0.00013	0.280718	6.3e-05	6.4e-05	1.46729	8e-05		3424	15	0.280558	-0.309946	2.2632
YIPI_004_081	Discordant		9.13	0.16	0.53	0.2165	0.0031	0.012	0.76303		4.61894	0.256015	0.3077	0.0036	0.0036	0.1794		2348	16	53	1263	16	62	3506	18	18	36.024		711.3	6310	0.093		0.0786	0.0029	0.002271	8.2e-05	0.280635	7e-05	7.1e-05	1.46713	7.1e-05		3506	18	0.280481	-1.09414	2.51074
YIPI_004_082	Discordant		10.69	0.71	0.92	0.265	0.018	0.023	0.98854		3.77359	0.327519	0.2952	0.003	0.003	0.2618		2435	68	88	1497	94	120	3442	16	16	43.4922		531	5510	0.092		0.0719	0.0051	0.00217	0.00012	0.280722	5.3e-05	5.5e-05	1.46721	7.1e-05		3442	16	0.280578	0.822258	1.94494
YIPI_004_085	Discordant		4.381	0.082	0.26	0.1026	0.0016	0.0056	0.88593		9.74659	0.531978	0.3113	0.0028	0.0028	-0.026792		1704	16	49	629.1	9.2	33	3524	14	14	17.8519		1429	14690	0.083		0.1363	0.0092	0.00354	0.00024	0.280709	4.7e-05	5e-05	1.46724	7.1e-05		3524	14	0.280468	-1.13186	1.76813
YIPI_004_088	Discordant		18.71	0.56	1.2	0.485	0.014	0.029	0.96853		2.06186	0.123286	0.2822	0.002	0.002	0.20382		3007	30	63	2536	63	130	3372	11	11	75.2076		298.9	1190	0.349		0.0138	0.002	0.000424	4.6e-05	0.280481	3.6e-05	3.9e-05	1.46731	6.5e-05		3372	11	0.280453	-5.28333	1.37914
YIPI_004_089	Discordant		4.313	0.06	0.25	0.0987	0.0014	0.0053	0.75323		10.1317	0.544053	0.3186	0.0032	0.0032	0.24651		1696	11	45	606.9	8	31	3560	15	15	17.0478		1534	20130	0.0632		0.203	0.0038	0.00524	0.00016	0.280978	9.7e-05	9.8e-05	1.46726	6e-05		3560	15	0.280618	5.06304	3.46553
YIPI_004_091	Discordant		14.4	1.1	1.4	0.351	0.028	0.033	0.98656		2.849	0.267855	0.2988	0.0035	0.0035	0.22599		2727	75	92	1920	130	160	3461	18	18	55.4753		639	2970	0.184		0.071	0.016	0.00191	0.00039	0.280558	6.3e-05	6.5e-05	1.46725	6e-05		3461	18	0.280431	-3.98104	2.29857
YIPI_004_093	Discordant		6.7	0.11	0.39	0.1529	0.0038	0.0088	0.79139		6.54022	0.376416	0.331	0.0027	0.0027	0.33612		2069	14	52	915	21	49	3619	13	13	25.2832		944	11090	0.04868		0.1278	0.0075	0.0034	0.00019	0.280743	5.8e-05	6e-05	1.46723	6e-05		3619	13	0.280505	2.46152	2.12175
YIPI_004_094	Discordant		15.4	0.22	0.89	0.3869	0.0054	0.021	0.8032		2.58465	0.140288	0.29	0.0026	0.0026	0.23753		2836	14	56	2106	25	97	3414	14	14	61.6872		364	1255	0.1745		0.0399	0.0021	0.001296	4.9e-05	0.280616	3.9e-05	4.2e-05	1.46722	4.9e-05		3414	14	0.280531	-1.52992	1.48523
YIPI_004_096	Discordant		13.3	1.3	1.5	0.283	0.029	0.032	0.9915		3.53357	0.399556	0.3416	0.0042	0.0042	0.13896		2610	110	120	1580	140	160	3667	19	19	43.087		826	4900	0.0949		0.081	0.011	0.00215	0.00025	0.280365	3.6e-05	3.9e-05	1.46725	5.1e-05		3667	19	0.280213	-6.82676	1.37914
YIPI_004_098	Discordant		18.83	0.55	1.2	0.489	0.02	0.032	0.88451		2.04499	0.133824	0.2976	0.0032	0.0032	0.31821		3025	30	64	2555	87	140	3455	17	17	73.9508		294	965	0.1465		0.069	0.012	0.00195	0.00028	0.280671	5e-05	5.2e-05	1.46722	6.3e-05		3455	17	0.280541	-0.183097	1.83885
YIPI_004_099	Discordant		19.81	0.46	1.2	0.4182	0.0093	0.024	0.92039		2.3912	0.137228	0.3443	0.0031	0.0031	0.13855		3075	23	59	2249	42	110	3679	14	14	61.1307		491.1	1819	0.1255		0.0259	0.0023	0.000716	6.4e-05	0.280287	4e-05	4.3e-05	1.46727	6.9e-05		3679	14	0.280236	-5.70338	1.52059
YIPI_004_100	Discordant		21.3	0.89	1.5	0.541	0.023	0.036	0.96948		1.84843	0.123001	0.287	0.0028	0.0028	0.13948		3130	44	73	2768	97	150	3399	15	15	81.4357		366	890	0.334		0.0416	0.0024	0.001276	5.3e-05	0.280655	3.3e-05	3.6e-05	1.4672	5.7e-05		3399	15	0.280571	-0.436802	1.27305
YIPI_004_101	Discordant		23.23	0.62	1.4	0.573	0.015	0.034	0.91239		1.7452	0.103555	0.2948	0.0034	0.0034	0.25508		3233	26	60	2914	64	140	3439	18	18	84.7339		349	479	0.32		0.062	0.011	0.0019	0.00027	0.280594	4.7e-05	4.9e-05	1.46723	5.6e-05		3439	18	0.280468	-3.16884	1.73277
YIPI_004_102	Discordant		12.22	0.42	0.8	0.298	0.011	0.019	0.9475		3.3557	0.213954	0.2987	0.0034	0.0034	0.31519		2606	33	62	1676	54	94	3459	18	18	48.4533		566	3160	0.0863		0.0683	0.0065	0.00194	0.00016	0.28061	4.5e-05	4.7e-05	1.46725	5.5e-05		3459	18	0.280481	-2.2438	1.66204
YIPI_004_103	Discordant		20.2	1.2	1.6	0.432	0.025	0.034	0.99038		2.31481	0.182184	0.3386	0.0027	0.0027	0.099367		3034	61	83	2280	110	150	3655	12	12	62.3803		450	2150	0.133		0.067	0.011	0.00185	0.0003	0.280321	3.6e-05	3.9e-05	1.46722	4.6e-05		3655	12	0.28019	-7.90919	1.37914
YIPI_004_104	Discordant		19.81	0.92	1.4	0.492	0.024	0.035	0.98421		2.03252	0.14459	0.2939	0.0025	0.0025	0.29905		3039	48	74	2550	100	150	3435	13	13	74.2358		388	1440	0.254		0.0453	0.0025	0.001445	6e-05	0.280538	3.3e-05	3.6e-05	1.46721	5.2e-05		3435	13	0.280442	-4.18066	1.27305
YIPI_004_105	Discordant		6.271	0.091	0.36	0.1304	0.0017	0.007	0.75573		7.66871	0.411664	0.3486	0.0038	0.0038	0.3014		2013	13	50	789.9	9.8	40	3698	17	17	21.3602		1617	12050	0.0552		0.151	0.013	0.00448	0.00027	0.280851	6.3e-05	6.4e-05	1.46722	5.4e-05		3698	17	0.280531	5.26145	2.2632
YIPI_004_107	Discordant		11.52	0.33	0.72	0.3026	0.0088	0.018	0.94046		3.30469	0.196578	0.2778	0.0027	0.0027	0.1892		2556	28	61	1700	44	90	3348	15	15	50.7766		605	3230	0.0871		0.0413	0.0045	0.00115	0.00011	0.280559	5.1e-05	5.3e-05	1.46721	6.4e-05		3348	15	0.280485	-4.73625	1.87422
YIPI_004_108	Discordant		15.32	0.65	1.1	0.386	0.017	0.026	0.95865		2.59067	0.174501	0.2908	0.0031	0.0031	0.19026		2809	44	72	2089	80	120	3421	17	17	61.064		331	1710	0.1158		0.0365	0.0035	0.001217	9.6e-05	0.280683	3.7e-05	4e-05	1.46722	5.8e-05		3421	17	0.280603	1.20415	1.4145
YIPI_004_111	Discordant		21.27	0.9	1.5	0.481	0.019	0.032	0.97497		2.079	0.138312	0.321	0.003	0.003	-0.0341		3118	39	64	2510	82	130	3572	14	14	70.2688		215.4	1590	0.127		0.0233	0.0024	0.000726	6.6e-05	0.280406	3.8e-05	4e-05	1.46724	5e-05		3572	14	0.280356	-3.98985	1.4145
YIPI_004_112	Discordant		20.49	0.95	1.5	0.487	0.023	0.034	0.97681		2.05339	0.143358	0.3065	0.003	0.003	0.20044		3080	51	80	2530	100	150	3502	15	15	72.2444		419	1730	0.201		0.06	0.012	0.00178	0.00031	0.280564	4.5e-05	4.8e-05	1.4673	6e-05		3502	15	0.280444	-2.53157	1.6974
YIPI_004_115	Discordant		7.4	0.9	0.99	0.174	0.024	0.026	0.98875		5.74713	0.858766	0.3172	0.0068	0.0068	0.68241		2097	93	100	1020	130	140	3557	31	31	28.6759		1050	12900	0.0646		0.069	0.014	0.00201	0.00033	0.280584	6.3e-05	6.5e-05	1.46719	6.4e-05		3557	31	0.280446	-1.13759	2.29857
YIPI_004_117	Discordant		8.08	0.29	0.53	0.1902	0.0068	0.012	0.95391		5.25762	0.331711	0.3089	0.0034	0.0034	0.17433		2227	34	64	1120	37	66	3512	17	17	31.8907		934	13690	0.0526		0.0968	0.008	0.00264	0.00017	0.28066	5e-05	5.2e-05	1.46721	5.9e-05		3512	17	0.280481	-0.960778	1.83885
YIPI_004_118	Discordant		11.49	0.3	0.71	0.2793	0.0064	0.016	0.93899		3.58038	0.205106	0.2981	0.0026	0.0026	-0.13747		2554	24	56	1585	32	79	3458	14	14	45.8357		645	6380	0.0839		0.053	0.004	0.0017	0.00012	0.280657	3.5e-05	3.8e-05	1.46723	5e-05		3458	14	0.280544	-0.020432	1.34378
YIPI_004_119A	Discordant		5.83	0.11	0.34	0.1276	0.0018	0.0069	0.75926		7.83699	0.423787	0.3313	0.004	0.004	-0.042149		1949	16	51	774	10	39	3621	19	19	21.3753		1721	19990	0.0749		0.077	0.012	0.00228	0.00029	0.280633	5.5e-05	5.7e-05	1.46722	7e-05		3621	19	0.280474	1.3754	2.01567
YIPI_004_120	Discordant		14.86	0.34	0.9	0.3412	0.0073	0.019	0.80618		2.93083	0.163206	0.3158	0.0045	0.0045	0.28356		2804	22	58	1892	35	92	3547	22	22	53.3409		879	4030	0.2049		0.0625	0.0069	0.00168	0.00016	0.280634	4.4e-05	4.6e-05	1.46724	5.4e-05		3547	22	0.280519	1.22588	1.62668
YIPI_004_122	Discordant		17.33	0.56	1.1	0.364	0.012	0.022	0.96614		2.74725	0.166043	0.3453	0.0028	0.0028	0.071577		2937	32	63	1994	55	110	3684	12	12	54.126		619	4040	0.239		0.0373	0.0035	0.001046	7.7e-05	0.280345	3.6e-05	3.9e-05	1.46719	7.4e-05		3684	12	0.280271	-4.35563	1.37914
YIPI_004_124	Discordant		11.72	0.7	0.96	0.267	0.015	0.02	0.96576		3.74532	0.280548	0.3183	0.0049	0.0049	-0.1062		2556	57	78	1517	76	100	3558	24	24	42.6363		564	5000	0.1397		0.107	0.012	0.00309	0.00033	0.280759	9.8e-05	9.9e-05	1.46721	7.6e-05		3558	24	0.280547	2.47952	3.50089
YIPI_004_125	Discordant		17.86	0.34	1.1	0.4366	0.0079	0.024	0.90233		2.29043	0.125905	0.2977	0.0023	0.0023	0.13634		2976	18	56	2332	35	110	3455	12	12	67.4964		418.5	2019	0.2501		0.0404	0.0022	0.001273	6e-05	0.280617	3.5e-05	3.8e-05	1.4672	5.8e-05		3455	12	0.280532	-0.500014	1.34378
YIPI_004_126	Discordant		20.14	0.73	1.3	0.532	0.02	0.034	0.95773		1.8797	0.120131	0.2753	0.0028	0.0028	0.25128		3080	36	66	2733	83	140	3333	16	16	81.9982		241.3	730	0.503		0.0233	0.002	0.000788	5.5e-05	0.280679	3.3e-05	3.6e-05	1.46714	4.9e-05		3333	16	0.280628	0.0235875	1.27305
YIPI_004_127	Discordant		8.97	0.22	0.55	0.2027	0.0052	0.012	0.92808		4.9334	0.292061	0.3218	0.0032	0.0032	0.33868		2328	22	56	1188	28	63	3575	15	15	33.2308		786	8940	0.0978		0.0777	0.0064	0.00215	0.00015	0.280651	5.1e-05	5.3e-05	1.46719	5.2e-05		3575	15	0.280503	1.31128	1.87422
YIPI_004_128	Discordant		16.47	0.4	1	0.3889	0.0096	0.022	0.94024		2.57136	0.145461	0.3078	0.0026	0.0026	0.18724		2893	24	60	2112	45	100	3507	13	13	60.2224		389	2700	0.1744		0.041	0.003	0.001379	7.8e-05	0.280586	3.6e-05	3.9e-05	1.46725	5.6e-05		3507	13	0.280493	-0.666947	1.37914
YIPI_004_130	Discordant		7.98	0.26	0.51	0.1744	0.0055	0.011	0.97152		5.73395	0.361659	0.3321	0.0025	0.0025	-3.9634e-05		2212	29	59	1033	30	58	3624	12	12	28.5044		1254	11180	0.1157		0.1075	0.0095	0.00277	0.00025	0.280416	4.9e-05	5.1e-05	1.46719	6e-05		3624	12	0.280222	-7.51883	1.80349
YIPI_004_132	Discordant		7.72	0.12	0.45	0.1754	0.0023	0.0094	0.74815		5.70125	0.30554	0.32	0.0034	0.0034	0.19267		2197	14	52	1042	13	51	3567	16	16	29.2122		1163	14230	0.0767		0.1094	0.0066	0.0029	0.00019	0.280664	6.2e-05	6.4e-05	1.46722	9.3e-05		3567	16	0.280464	-0.24573	2.2632
YIPI_004_133	Discordant		6.86	0.13	0.4	0.1736	0.0032	0.0096	0.64394		5.76037	0.318546	0.2972	0.0029	0.0029	0.1926		2090	17	52	1031	17	52	3453	15	15	29.8581		896	8660	0.0914		0.1017	0.0033	0.002917	8.3e-05	0.280778	5.4e-05	5.6e-05	1.46728	6.5e-05		3453	15	0.280584	1.29067	1.9803
YIPI_004_137	Discordant		17.94	0.51	1.1	0.456	0.013	0.027	0.95986		2.19298	0.129848	0.286	0.0023	0.0023	0.22416		2973	27	59	2410	58	120	3393	13	13	71.0286		452.4	653	0.547		0.05	0.0011	0.001636	3.4e-05	0.280689	3.8e-05	4.1e-05	1.46726	5.5e-05		3393	13	0.280582	-0.201604	1.44986
YIPI_004_138	Discordant		16.3	2.3	2.5	0.386	0.054	0.058	0.99439		2.59067	0.389272	0.3052	0.004	0.004	-0.034115		2790	150	160	2050	250	270	3495	20	20	58.6552		810	4800	0.297		0.084	0.014	0.0022	0.00035	0.280521	6.2e-05	6.3e-05	1.46724	6.6e-05		3495	20	0.280373	-5.23219	2.22784
YIPI_004_140	Discordant		21.64	0.77	1.4	0.533	0.02	0.034	0.95248		1.87617	0.119681	0.2948	0.0033	0.0033	0.30663		3156	35	65	2745	84	140	3440	17	17	79.7965		412	455	0.756		0.0576	0.0064	0.00177	0.00013	0.280593	4.8e-05	5.1e-05	1.46724	6e-05		3440	17	0.280476	-2.87464	1.80349
YIPI_004_144	Discordant		7.01	0.11	0.41	0.1638	0.0015	0.0086	0.4423		6.10501	0.320532	0.3091	0.0046	0.0046	0.20972		2111	14	52	977.7	8.2	48	3513	23	23	27.8309		1345	10710	0.0922		0.0913	0.0093	0.00249	0.0002	0.280753	5e-05	5.2e-05	1.46716	6.2e-05		3513	23	0.280584	2.73913	1.83885
YIPI_004_146	Discordant		10.12	0.38	0.68	0.2301	0.009	0.015	0.97335		4.34594	0.283307	0.325	0.0027	0.0027	0.37261		2431	33	59	1329	46	77	3591	13	13	37.0092		593	5370	0.0869		0.108	0.011	0.0032	0.00029	0.280678	5e-05	5.2e-05	1.46727	5.4e-05		3591	13	0.280456	0.03608	1.83885
YIPI_004_147	Discordant		16.7	1.1	1.5	0.35	0.024	0.03	0.99101		2.85714	0.244898	0.3495	0.0028	0.0028	0.25433		2845	61	79	1900	110	140	3702	12	12	51.3236		514	3150	0.153		0.0391	0.0061	0.00103	0.00015	0.280317	4.3e-05	4.5e-05	1.46727	7e-05		3702	12	0.280243	-4.89558	1.59131
YIPI_004_148	Discordant		5.36	0.18	0.35	0.1181	0.0043	0.0075	0.9255		8.4674	0.537726	0.3297	0.0044	0.0044	0.31875		1872	30	56	719	25	43	3613	21	21	19.9004		1658	20500	0.0646		0.118	0.015	0.00315	0.00037	0.280718	7.1e-05	7.2e-05	1.46726	5e-05		3613	21	0.280498	2.06304	2.5461
YIPI_004_149	Discordant		24.77	0.9	1.6	0.523	0.018	0.033	0.97103		1.91205	0.120645	0.3426	0.003	0.003	-0.029347		3282	35	64	2707	78	140	3672	13	13	73.72		384	1610	0.344		0.0333	0.0043	0.00102	0.00011	0.280353	4.2e-05	4.5e-05	1.46729	7.6e-05		3672	13	0.280281	-4.28299	1.59131
YIPI_004_150	Discordant		19.74	0.32	1.1	0.5349	0.0076	0.029	0.78936		1.86951	0.101357	0.2686	0.0026	0.0026	0.17887		3075	16	56	2759	32	120	3294	15	15	83.7583		194	361	0.4317		0.03236	0.00097	0.001114	3.5e-05	0.280696	3.1e-05	3.4e-05	1.46719	6e-05		3294	15	0.280625	-1.01307	1.20233
YIPI_004_152	Discordant		22.4	1.3	1.8	0.557	0.03	0.042	0.95535		1.79533	0.135375	0.2908	0.0048	0.0048	0.085384		3185	59	82	2840	130	180	3419	26	26	83.0652		371	620	0.72		0.054	0.018	0.00169	0.00048	0.280662	9.4e-05	9.6e-05	1.4672	0.00011		3419	26	0.280551	-0.70148	3.39481
YIPI_004_155	Discordant		10.42	0.47	0.75	0.24	0.01	0.016	0.93683		4.16667	0.277778	0.3164	0.0049	0.0049	0.15497		2462	42	68	1384	54	84	3549	23	23	38.9969		666	5330	0.138		0.074	0.006	0.0022	0.00015	0.280674	5.5e-05	5.7e-05	1.46717	7e-05		3549	23	0.280523	1.42737	2.01567
YIPI_004_156	Discordant		8.54	0.41	0.63	0.213	0.01	0.015	0.94451		4.69484	0.330622	0.2906	0.0046	0.0046	0.26712		2280	47	73	1242	56	82	3418	25	25	36.337		555	4280	0.1346		0.0771	0.0049	0.00218	0.00012	0.280656	7.4e-05	7.6e-05	1.46723	7.1e-05		3418	25	0.280512	-2.08876	2.68755
YIPI_004_157	Discordant		16.5	0.29	0.96	0.4096	0.0071	0.022	0.88471		2.44141	0.13113	0.2919	0.0024	0.0024	0.18379		2902	17	55	2210	32	100	3425	13	13	64.5255		318	1413	0.2297		0.0465	0.0028	0.001632	8.7e-05	0.280637	5.1e-05	5.3e-05	1.46719	5.7e-05		3425	13	0.280529	-1.32023	1.87422
YIPI_004_159	Discordant		7.86	0.23	0.49	0.167	0.0042	0.0097	0.86347		5.98802	0.347807	0.3406	0.0049	0.0049	0.053298		2211	25	55	995	23	53	3663	22	22	27.1635		950	8790	0.1072		0.117	0.015	0.00363	0.00037	0.280993	9e-05	9.1e-05	1.46719	9.9e-05		3663	22	0.280736	11.7438	3.21799
YIPI_004_160	Discordant		9.81	0.17	0.57	0.2661	0.0041	0.014	0.75025		3.75799	0.197714	0.2671	0.0032	0.0032	0.21223		2414	16	54	1520	21	74	3286	19	19	46.2568		658	3720	0.1736		0.0567	0.0025	0.001611	5.3e-05	0.280644	4.5e-05	4.7e-05	1.46724	5.4e-05		3286	19	0.280542	-4.17008	1.66204
YIPI_004_162	Discordant		3.99	0.15	0.27	0.0919	0.0036	0.006	0.96417		10.8814	0.710428	0.315	0.0033	0.0033	0.21905		1619	29	52	566	21	35	3542	16	16	15.9797		1907	25910	0.07295		0.192	0.02	0.005	0.00048	0.280814	6.2e-05	6.3e-05	1.46724	5.9e-05		3542	16	0.280472	-0.562243	2.22784
YIPI_004_163	Discordant		17.02	0.41	1	0.3566	0.0083	0.02	0.94744		2.80426	0.157278	0.3457	0.0026	0.0026	0.029839		2924	25	62	1961	40	98	3686	12	12	53.2013		516	3090	0.1731		0.0591	0.0076	0.00166	0.00021	0.280422	6.4e-05	6.6e-05	1.46718	7e-05		3686	12	0.280304	-3.12307	2.33393
YIPI_004_164	Discordant		8.94	0.32	0.59	0.222	0.0081	0.014	0.96863		4.5045	0.284068	0.2923	0.0027	0.0027	0.26966		2314	32	60	1287	43	74	3427	14	14	37.5547		811	7340	0.118		0.0537	0.0066	0.00147	0.00015	0.280503	3.9e-05	4.2e-05	1.46719	5.8e-05		3427	14	0.280406	-5.66944	1.48523
YIPI_004_165	Discordant		2.693	0.063	0.16	0.05127	0.00093	0.0028	0.89357		19.5046	1.0652	0.3786	0.0043	0.0043	-0.029577		1324	17	44	322.3	5.7	17	3824	17	17	8.42835		2010	36500	0.0539		0.178	0.02	0.00422	0.00051	0.28072	9.8e-05	9.9e-05	1.46721	7.4e-05		3824	17	0.280408	3.89759	3.50089
YIPI_004_166	Discordant		6.064	0.073	0.32	0.1421	0.0015	0.0067	0.69183		7.0373	0.331808	0.3103	0.0029	0.0042	0.2592		1986	10	44	856.3	8.7	38	3520	14	21	24.3267		1045	9800	0.1228		0.147	0.012	0.00405	0.00023	0.280913	6.4e-05	6.6e-05	1.46727	6.8e-05		3520	21	0.280638	4.82034	2.33393
YIPI_004_167	Discordant		27.61	0.35	1.5	0.6261	0.0074	0.029	0.79145		1.59719	0.0739794	0.3195	0.0026	0.0041	0.23735		3403	12	52	3136	28	110	3565	13	20	87.9663		128.2	271	0.582		0.0223	0.0012	0.000728	3.5e-05	0.280231	6.5e-05	6.7e-05	1.46726	7.1e-05		3565	20	0.280181	-10.3979	2.36929
YIPI_004_168	Discordant		28.6	1.4	2	0.597	0.028	0.039	0.98499		1.67504	0.109425	0.3479	0.0026	0.0043	0.18138		3381	59	87	2970	120	170	3696	12	19	80.3571		148	1120	0.425		0.0354	0.0057	0.00109	0.00014	0.280373	4.8e-05	5.1e-05	1.4672	5.1e-05		3696	19	0.280295	-3.19056	1.80349
YIPI_004_169	Discordant		13.2	0.62	0.92	0.329	0.015	0.021	0.9789		3.03951	0.194012	0.2917	0.0024	0.0037	0.18462		2663	43	64	1821	74	100	3424	13	20	53.1834		258	769	0.407		0.0275	0.0026	0.000854	6.6e-05	0.28065	7.3e-05	7.5e-05	1.46721	6.4e-05		3424	20	0.280594	0.950975	2.65219
YIPI_004_172	Discordant		4.58	0.12	0.26	0.1014	0.0022	0.0051	0.91696		9.86193	0.496014	0.3287	0.0037	0.0049	-0.11174		1747	22	51	622	13	30	3609	17	23	17.2347		1246	21600	0.0634		0.2383	0.008	0.00609	0.00021	0.28089	0.00019	0.00019	1.46718	9.8e-05		3609	23	0.280466	0.802295	6.71889
YIPI_004_175	Discordant		4.83	0.23	0.34	0.1143	0.0052	0.0073	0.97185		8.74891	0.558767	0.3067	0.0034	0.0045	-0.13783		1773	41	61	696	30	43	3502	17	23	19.8744		1348	22090	0.06556		0.164	0.013	0.00429	0.00034	0.280805	9.7e-05	9.9e-05	1.46725	8.2e-05		3502	23	0.280515	0.0139845	3.50089
YIPI_004_177	Discordant		29.16	0.59	1.6	0.634	0.011	0.031	0.73542		1.57729	0.0771229	0.3349	0.0047	0.0057	0.16626		3457	20	54	3163	44	120	3638	21	26	86.9434		224.8	620	0.394		0.0386	0.0012	0.001238	4e-05	0.280372	3.6e-05	4e-05	1.46721	0.00016		3638	26	0.280285	-4.94104	1.4145
YIPI_004_179	Discordant		34.8	1.2	2.1	0.688	0.022	0.039	0.96053		1.45349	0.0823925	0.3674	0.0035	0.005	-0.025992		3620	36	66	3363	88	150	3778	15	21	89.0154		57.2	78	0.815		0.0371	0.0034	0.00122	0.00012	0.28044	6.1e-05	6.3e-05	1.46721	7e-05		3778	21	0.280351	0.763683	2.22784
YIPI_004_181	Discordant		13.34	0.16	0.71	0.3278	0.0035	0.015	0.83311		3.05064	0.139596	0.2952	0.0019	0.0035	0.13171		2702	11	50	1827	17	74	3443	10	18	53.0642		397	3249	0.1313		0.04922	0.00083	0.001402	2.3e-05	0.280597	4.1e-05	4.4e-05	1.46725	6.3e-05		3443	18	0.280504	-1.79347	1.55595
YIPI_004_182	Discordant		8.11	0.11	0.43	0.1955	0.0025	0.0092	0.83863		5.11509	0.24071	0.2995	0.0024	0.0038	0.17667		2241	13	48	1150	13	50	3465	13	20	33.189		526	7420	0.076		0.0613	0.004	0.001662	8.5e-05	0.280713	3.2e-05	3.7e-05	1.46725	6.1e-05		3465	20	0.280602	2.22477	1.30841
YIPI_004_184	Discordant		20.4	0.79	1.3	0.501	0.019	0.03	0.95341		1.99601	0.119521	0.2951	0.0034	0.0044	0.078481		3099	40	66	2608	83	130	3442	18	23	75.7699		169.1	577	0.343		0.0631	0.0069	0.00196	0.00016	0.28067	6.3e-05	6.5e-05	1.46727	7.9e-05		3442	23	0.28054	-0.534407	2.29857
YIPI_004_185	Discordant		21.16	0.21	1.1	0.4727	0.0043	0.022	0.76055		2.11551	0.0984581	0.3247	0.0022	0.0038	0.19749		3145.1	9.6	50	2494	19	96	3590	10	18	69.4708		216.9	1552	0.1526		0.02083	0.00058	0.000649	1.7e-05	0.280468	2.8e-05	3.3e-05	1.46725	4.3e-05		3590	18	0.280423	-1.16786	1.16696
YIPI_004_186	Discordant		4.66	0.11	0.27	0.1099	0.0025	0.0056	0.91167		9.09918	0.463653	0.3079	0.0031	0.0043	0.022779		1759	19	45	672	14	32	3508	15	22	19.1562		1488	27510	0.05875		0.1454	0.0072	0.00354	0.00017	0.280752	4.1e-05	4.4e-05	1.46731	8.8e-05		3508	22	0.280512	0.0592729	1.55595
YIPI_004_188	Discordant		7.26	0.28	0.47	0.1502	0.0056	0.0089	0.96757		6.65779	0.394503	0.3503	0.0035	0.0049	0.021599		2134	35	59	901	32	50	3706	15	21	24.3119		979	18700	0.0577		0.159	0.012	0.00404	0.00031	0.280531	5.7e-05	6e-05	1.46728	8.7e-05		3706	21	0.280242	-4.86112	2.12175
YIPI_004_191	Discordant		3.228	0.068	0.18	0.0831	0.0016	0.0041	0.94966		12.0337	0.59372	0.2819	0.0019	0.0033	-0.015551		1460	17	44	514.3	9.6	25	3373	10	18	15.2476		2384	34100	0.0781		0.1494	0.002	0.003724	5.6e-05	0.280865	5.9e-05	6.2e-05	1.46719	5.9e-05		3373	18	0.280623	0.780885	2.19248
YIPI_004_192	Discordant		17.39	0.24	0.93	0.4253	0.0057	0.02	0.89903		2.35128	0.110571	0.296	0.0018	0.0034	0.16327		2952	13	51	2282	25	91	3447.2	9.4	18	66.1987		352	2130	0.2007		0.0707	0.0039	0.002167	9.8e-05	0.28065	5.8e-05	6.1e-05	1.46724	7.7e-05		3447.2	18	0.280506	-1.62101	2.15712
YIPI_004_193	Discordant		10.04	0.33	0.61	0.2436	0.0084	0.014	0.94108		4.10509	0.235925	0.2995	0.0032	0.0044	0.30355		2432	29	54	1403	43	71	3469	16	21	40.4439		540	9200	0.0682		0.0465	0.0043	0.001228	8.5e-05	0.280677	5e-05	5.3e-05	1.46721	8e-05		3469	21	0.280595	2.06736	1.87422
YIPI_004_194	Discordant		7.3	0.28	0.47	0.1699	0.0065	0.01	0.96408		5.88582	0.346428	0.3127	0.0031	0.0044	0.059657		2139	35	58	1010	36	56	3532	15	22	28.5957		1043	22510	0.05311		0.114	0.014	0.00297	0.00037	0.280728	6e-05	6.2e-05	1.46718	7.3e-05		3532	22	0.280526	1.10166	2.19248
YIPI_004_195	Discordant		15.82	0.54	0.98	0.333	0.011	0.019	0.98224		3.003	0.171343	0.3465	0.0024	0.0041	0.04152		2854	30	54	1844	54	89	3690	11	18	49.9729		531	3800	0.194		0.0563	0.005	0.00152	0.00012	0.280351	3.7e-05	4.1e-05	1.46721	5.4e-05		3690	18	0.280243	-5.20806	1.44986
YIPI_004_196	Discordant		3.678	0.082	0.21	0.0805	0.0018	0.0041	0.9582		12.4224	0.632692	0.3314	0.0021	0.0039	0.11144		1563	18	45	499	11	24	3621.7	9.7	18	13.7781		1819	43600	0.04978		0.169	0.014	0.00401	0.00032	0.280594	4.8e-05	5.2e-05	1.4672	5.3e-05		3621.7	18	0.280313	-4.31524	1.83885
YIPI_004_200	Discordant		4.192	0.095	0.24	0.0955	0.0019	0.0047	0.9437		10.4712	0.515337	0.3184	0.0023	0.0038	-0.16206		1667	18	45	588	11	28	3560	11	19	16.5169		2003	26400	0.0917		0.1122	0.0025	0.002822	6.4e-05	0.280715	6.2e-05	6.4e-05	1.46723	7e-05		3560	19	0.280521	1.61084	2.2632
YIPI_004_204	Discordant		11.85	0.15	0.63	0.2881	0.0033	0.014	0.88085		3.47102	0.168671	0.2981	0.0017	0.0034	0.030209		2589	12	50	1631	16	68	3458.4	9	18	47.1605		656	9830	0.0828		0.0424	0.0018	0.001093	4.8e-05	0.280497	3.3e-05	3.8e-05	1.4672	5.2e-05		3458.4	18	0.280424	-4.27146	1.34378
YIPI_004_205	Discordant		11.29	0.89	1.1	0.268	0.021	0.025	0.99043		3.73134	0.348073	0.3066	0.0033	0.0044	0.19355		2500	73	87	1520	110	120	3501	17	22	43.4162		688	8300	0.126		0.0386	0.0085	0.00107	0.0002	0.280676	5.2e-05	5.5e-05	1.46724	5.3e-05		3501	22	0.280604	3.14814	1.94494
YIPI_004_206	Discordant		4.474	0.088	0.25	0.0998	0.0017	0.0049	0.82471		10.02	0.491966	0.3246	0.0036	0.0048	0.12509		1724	16	45	613	10	28	3590	17	23	17.0752		1280	20400	0.0781		0.1249	0.0066	0.00328	0.00015	0.280742	9.4e-05	9.6e-05	1.46719	8.3e-05		3590	23	0.280515	2.0987	3.39481
YIPI_004_209	Discordant		26.4	2.1	2.5	0.512	0.041	0.047	0.99474		1.95312	0.179291	0.3764	0.003	0.0048	0.27989		3283	79	95	2600	170	200	3817	12	20	68.1163		235.9	552	0.525		0.0503	0.0019	0.00269	0.00071	0.280359	7.2e-05	7.4e-05	1.4671	0.00012		3817	20	0.28016	-5.09672	2.61683
YIPI_004_210	Discordant		9.53	0.22	0.54	0.2377	0.0059	0.012	0.90073		4.20698	0.212385	0.2921	0.0032	0.0043	0.36701		2388	21	52	1374	31	64	3427	17	23	40.0934		1037	10200	0.1276		0.0889	0.003	0.002489	7.6e-05	0.28061	0.00011	0.00011	1.46729	0.00011		3427	23	0.280446	-4.25546	3.88988
YIPI_004_213	Discordant		6.83	0.17	0.39	0.1331	0.0032	0.0069	0.9451		7.51315	0.389487	0.3736	0.003	0.0047	0.051706		2085	23	52	805	18	39	3805	12	19	21.1564		1650	37900	0.0559		0.1184	0.0098	0.00297	0.00023	0.28027	5.9e-05	6.2e-05	1.46718	8.1e-05		3805	19	0.280051	-9.2723	2.19248
YIPI_004_216	Discordant		12.91	0.49	0.83	0.312	0.012	0.019	0.96019		3.20513	0.195184	0.3008	0.0032	0.0043	0.2528		2661	34	58	1747	59	91	3472	16	22	50.3168		562	5980	0.118		0.046	0.0035	0.00123	9.1e-05	0.280559	5.3e-05	5.6e-05	1.46722	6.6e-05		3472	22	0.280477	-2.07469	1.9803
YIPI_004_217	Discordant		23.89	0.7	1.4	0.596	0.017	0.032	0.95482		1.67785	0.090086	0.2904	0.0024	0.0037	0.099653		3251	29	58	3003	69	130	3419	13	21	87.8327		205	746	0.537		0.0273	0.0023	0.000914	6.8e-05	0.280613	4.8e-05	5.1e-05	1.46717	5.3e-05		3419	21	0.280553	-0.624874	1.80349
YIPI_004_220	Discordant		21.6	1.1	1.6	0.525	0.025	0.035	0.93634		1.90476	0.126984	0.2981	0.0055	0.0062	-0.053376		3156	51	73	2720	110	150	3458	29	33	78.6582		241.9	1020	0.53		0.025	0.01	0.00077	0.00027	0.280563	4.9e-05	5.2e-05	1.46719	8e-05		3458	33	0.280512	-1.16028	1.83885
YIPI_004_221	Discordant		22.77	0.26	1.2	0.5869	0.0058	0.027	0.66945		1.70387	0.0783855	0.2807	0.0025	0.0037	0.21522		3215	11	52	2979	24	110	3364	14	21	88.5553		168.8	440	0.484		0.0123	0.0012	0.000403	2.9e-05	0.280485	3.3e-05	3.7e-05	1.46725	5e-05		3364	21	0.280459	-5.28022	1.30841
YIPI_004_222	Discordant		19	0.62	1.2	0.451	0.016	0.026	0.9561		2.2173	0.127826	0.307	0.0033	0.0045	0.36188		3035	31	59	2396	70	120	3504	17	23	68.379		411.4	2130	0.241		0.0437	0.005	0.00146	0.00014	0.280633	3.7e-05	4.1e-05	1.46722	8.8e-05		3504	23	0.280534	0.744651	1.44986
YIPI_004_223	Discordant		21.85	0.4	1.2	0.5703	0.0094	0.028	0.85865		1.75346	0.0860897	0.2766	0.0026	0.0038	0.15515		3174	18	52	2906	39	110	3341	15	21	86.9799		192.5	625	0.427		0.02103	0.00076	0.000719	1.9e-05	0.280509	5.5e-05	5.8e-05	1.46731	8.1e-05		3341	21	0.280463	-5.69025	2.05103
YIPI_004_224	Discordant		7.12	0.17	0.41	0.1737	0.0042	0.009	0.9536		5.75705	0.298293	0.2974	0.0021	0.0036	0.13897		2123	21	50	1031	23	49	3454	11	19	29.8494		839	12460	0.0834		0.0802	0.0048	0.00216	0.00011	0.28067	5.2e-05	5.5e-05	1.46724	6.5e-05		3454	19	0.280526	-0.739815	1.94494
YIPI_004_225	Discordant		15.45	0.35	0.87	0.3398	0.0078	0.017	0.94646		2.94291	0.147232	0.3301	0.0025	0.0041	0.1769		2838	23	56	1887	39	86	3615	12	19	52.1992		509	4300	0.1536		0.0415	0.0036	0.001161	8e-05	0.280401	4.4e-05	4.7e-05	1.46725	5.4e-05		3615	19	0.28032	-4.24521	1.66204
YIPI_004_226	Discordant		16.78	0.64	1.1	0.418	0.015	0.024	0.91896		2.39234	0.137359	0.2922	0.0042	0.0051	0.20696		2919	36	61	2250	70	110	3428	22	27	65.6359		588	1500	0.455		0.076	0.0026	0.002294	3.4e-05	0.280797	9.9e-05	0.0001	1.46733	3.3e-05		3428	27	0.280645	2.8911	3.53626
YIPI_004_227	Discordant		9.96	0.23	0.56	0.2247	0.0046	0.011	0.87067		4.45038	0.217864	0.3237	0.0031	0.0044	0.11628		2429	21	53	1306	24	59	3586	15	21	36.4194		848	8530	0.1154		0.0837	0.0028	0.002357	6.5e-05	0.28071	7.7e-05	7.9e-05	1.46718	0.00011		3586	21	0.280547	3.15016	2.79364
YIPI_004_230	Discordant		7.47	0.15	0.41	0.1691	0.0031	0.0083	0.83945		5.91366	0.290262	0.3213	0.0036	0.0048	0.13271		2167	18	50	1007	17	46	3574	17	23	28.1757		1122	15100	0.0883		0.1047	0.0063	0.00285	0.00016	0.28081	0.00011	0.00011	1.46706	0.00011		3574	23	0.280613	5.23581	3.88988
YIPI_004_232	Discordant		5.674	0.092	0.31	0.1166	0.0019	0.0056	0.85973		8.57633	0.411899	0.3524	0.003	0.0046	0.27355		1926	14	47	711	11	33	3716	13	20	19.1335		1143	16590	0.0814		0.1483	0.0064	0.00365	0.00015	0.280651	8.2e-05	8.4e-05	1.46714	8.4e-05		3716	20	0.280389	0.629081	2.97045
YIPI_004_234	Discordant		2.87	0.11	0.18	0.0669	0.0028	0.0041	0.96594		14.9477	0.916076	0.3131	0.0033	0.0045	0.39106		1369	27	46	417	17	25	3534	16	22	11.7997		2463	32700	0.0888		0.19	0.013	0.00464	0.0003	0.280859	8.9e-05	9.1e-05	1.4672	7.9e-05		3534	22	0.280543	1.75477	3.21799
YIPI_004_238	Discordant		3.61	0.11	0.22	0.0857	0.0025	0.0046	0.97241		11.6686	0.62632	0.3031	0.002	0.0036	-0.042454		1541	24	48	530	15	28	3484	10	18	15.2124		1909	24860	0.09054		0.2024	0.0072	0.005	0.00017	0.280892	4.6e-05	4.9e-05	1.46727	5.1e-05		3484	18	0.280556	1.0395	1.73277
YIPI_004_239	Discordant		1.975	0.071	0.12	0.0518	0.0017	0.0029	0.93202		19.305	1.08078	0.2768	0.003	0.004	0.02762		1102	24	42	326	11	18	3346	16	21	9.74298		3274	34300	0.1137		0.1801	0.0031	0.004709	7e-05	0.280796	4.1e-05	4.4e-05	1.46723	5.3e-05		3346	21	0.280492	-4.51212	1.55595
YIPI_004_240	Discordant		20.2	0.39	1.1	0.4949	0.0093	0.024	0.85981		2.02061	0.0979888	0.2946	0.0029	0.0041	0.18332		3097	19	54	2589	40	110	3442	15	21	75.2179		142.4	606	0.276		0.06	0.0069	0.00176	0.00015	0.280657	4.4e-05	4.8e-05	1.46724	6.3e-05		3442	21	0.28054	-0.524627	1.6974
YIPI_004_242_B	Discordant		10.07	0.19	0.55	0.2417	0.0043	0.012	0.89092		4.13736	0.205413	0.2992	0.0026	0.0039	0.21332		2437	17	50	1394	22	61	3463	14	20	40.2541		357	2970	0.1494		0.0833	0.0072	0.00241	0.00011	0.280857	7.4e-05	7.6e-05	1.46727	8e-05		3463	20	0.280696	5.53155	2.68755
YIPI_004_243	Discordant		4.629	0.096	0.26	0.1137	0.0018	0.0055	0.75186		8.79508	0.425443	0.2951	0.004	0.0049	0.042246		1753	18	47	694	10	32	3442	21	26	20.1627		1606	20210	0.0961		0.1425	0.006	0.00361	0.00016	0.280892	9.7e-05	9.9e-05	1.46727	6.8e-05		3442	26	0.280652	3.47502	3.50089
YIPI_004_244	Discordant		6.205	0.096	0.33	0.1476	0.002	0.007	0.82503		6.77507	0.321311	0.3036	0.003	0.0042	0.19602		2006	13	44	887	11	39	3486	15	21	25.4446		822	7690	0.1284		0.1019	0.0054	0.00246	0.00012	0.280715	4.9e-05	5.2e-05	1.46721	9e-05		3486	21	0.28055	0.859492	1.83885
YIPI_004_245	Discordant		18.64	0.67	1.2	0.509	0.017	0.029	0.89941		1.96464	0.111934	0.2664	0.0039	0.0047	0.021583		3017	36	62	2649	72	120	3282	23	27	80.713		176.1	647	0.347		0.0397	0.0048	0.00123	0.00012	0.280513	3.4e-05	3.8e-05	1.46725	9.6e-05		3282	27	0.280435	-8.07026	1.34378
YIPI_004_247	Discordant		14.99	0.36	0.85	0.3056	0.0072	0.016	0.95191		3.27225	0.171322	0.3557	0.0035	0.005	0.45176		2808	23	56	1716	36	78	3729	15	21	46.0177		216	1643	0.1583		0.0839	0.0083	0.00226	0.0002	0.280378	4.6e-05	5e-05	1.4672	6.4e-05		3729	21	0.280215	-5.25568	1.76813
YIPI_004_249	Discordant		12.68	0.25	0.7	0.3131	0.006	0.015	0.80192		3.19387	0.153012	0.2937	0.0035	0.0046	0.21242		2654	19	53	1755	29	76	3435	19	24	51.0917		361	1980	0.221		0.0409	0.0042	0.00115	0.00011	0.280619	6.1e-05	6.4e-05	1.4672	9.2e-05		3435	24	0.280543	-0.59716	2.2632
YIPI_004_250	Discordant		24.54	0.51	1.4	0.608	0.013	0.031	0.89763		1.64474	0.0838599	0.2922	0.0027	0.0039	0.26538		3286	20	54	3059	51	120	3427	14	21	89.2617		137.7	142.5	1.34		0.0096	0.0011	0.000355	2.4e-05	0.280515	4.6e-05	4.9e-05	1.46731	5.6e-05		3427	21	0.280492	-2.6159	1.73277
YIPI_004_251	Discordant		23.38	0.27	1.2	0.5811	0.0065	0.027	0.81302		1.72087	0.079958	0.2918	0.002	0.0035	0.20428		3241	11	52	2951	26	110	3425	11	19	86.1606		200.2	254	0.961		0.0344	0.00048	0.001222	1.6e-05	0.280638	4.2e-05	4.6e-05	1.46723	7.2e-05		3425	19	0.280557	-0.319617	1.62668
YIPI_004_252	Discordant		22.2	0.78	1.4	0.53	0.019	0.031	0.96364		1.88679	0.11036	0.3023	0.0027	0.004	0.28721		3176	36	64	2729	83	130	3480	14	20	78.4195		144	434	0.632		0.0524	0.0054	0.00164	0.00013	0.280558	4.9e-05	5.2e-05	1.46727	5.9e-05		3480	20	0.280448	-2.90758	1.83885
YIPI_004_254	Discordant		13.72	0.24	0.75	0.2996	0.0046	0.014	0.86215		3.33778	0.155971	0.3322	0.003	0.0044	0.092714		2727	17	52	1688	23	71	3625	14	20	46.5655		414	2950	0.1715		0.0665	0.0053	0.00186	0.00014	0.280542	4.9e-05	5.2e-05	1.46721	7.8e-05		3625	20	0.280412	-0.731632	1.83885
YIPI_004_258	Discordant		6.52	0.42	0.54	0.154	0.01	0.012	0.9855		6.49351	0.505988	0.3081	0.0033	0.0045	0.15168		2011	56	72	916	56	68	3508	17	23	26.1117		518	4650	0.1278		0.079	0.011	0.00203	0.00027	0.280758	4e-05	4.4e-05	1.46718	8.7e-05		3508	23	0.280621	3.91677	1.55595
YIPI_004_259	Discordant		6.82	0.11	0.37	0.1625	0.0026	0.0078	0.90256		6.15385	0.295385	0.3046	0.0022	0.0037	0.22923		2085	14	48	970	14	43	3492	11	19	27.7778		580	6500	0.1068		0.1455	0.0056	0.00388	0.00012	0.280901	6.6e-05	6.8e-05	1.46728	7.1e-05		3492	19	0.28064	4.21257	2.40465
YIPI_004_262	Discordant		11.86	0.11	0.62	0.2597	0.0021	0.012	0.66915		3.8506	0.177925	0.3311	0.0023	0.004	0.19774		2592.8	8.7	50	1488	11	61	3621	10	18	41.0936		418	1968	0.241		0.0551	0.0011	0.001472	3.3e-05	0.280338	3.7e-05	4.1e-05	1.46722	5.7e-05		3621	18	0.280235	-7.12879	1.44986
YIPI_004_263	Discordant		15.62	0.81	1.1	0.402	0.021	0.028	0.9613		2.48756	0.173263	0.2828	0.0036	0.0046	0.26089		2841	54	77	2160	100	130	3375	20	25	64		190	760	0.336		0.0325	0.0038	0.00107	0.0001	0.280796	5.1e-05	5.4e-05	1.46726	0.00011		3375	25	0.280726	4.51579	1.90958
YIPI_004_264	Discordant		6.16	0.11	0.34	0.1445	0.0024	0.007	0.86279		6.92042	0.335245	0.3097	0.0027	0.0041	0.084579		1997	15	48	870	13	39	3518	14	20	24.73		900	10270	0.0974		0.0969	0.0017	0.002438	4.2e-05	0.280564	4.7e-05	5e-05	1.46724	6.3e-05		3518	20	0.280398	-3.76231	1.76813
YIPI_004_265	Discordant		9.25	0.21	0.52	0.2214	0.0053	0.011	0.89492		4.51671	0.224408	0.3041	0.0032	0.0044	0.35418		2360	20	51	1288	28	60	3489	17	23	36.916		473	2720	0.2015		0.0534	0.0045	0.001682	9.6e-05	0.280652	6e-05	6.2e-05	1.46726	6.1e-05		3489	23	0.280539	0.546767	2.19248
YIPI_004_266	Discordant		28.74	0.95	1.8	0.629	0.02	0.035	0.96384		1.58983	0.088464	0.3314	0.0029	0.0044	-0.13979		3431	36	66	3135	82	140	3622	14	20	86.5544		147.8	78.4	2.17		0.0177	0.0022	0.000574	6.4e-05	0.280393	5e-05	5.3e-05	1.46718	8.4e-05		3622	20	0.280353	-2.90438	1.87422
YIPI_004_267	Discordant		6.86	0.11	0.37	0.1539	0.0025	0.0074	0.81653		6.49773	0.312431	0.3229	0.0031	0.0044	0.27281		2092	14	48	922	14	41	3581	15	21	25.747		580	5100	0.126		0.1434	0.0092	0.0039	0.00022	0.280867	7.4e-05	7.6e-05	1.46714	7.5e-05		3581	21	0.280597	4.83286	2.68755
YIPI_004_268	Discordant		6.22	0.67	0.74	0.125	0.014	0.015	0.99273		8	0.96	0.3652	0.005	0.0061	0.28805		1946	96	110	751	79	85	3769	21	25	19.9257		1000	10700	0.1068		0.25	0.036	0.00589	0.00083	0.28061	0.00011	0.00011	1.46716	0.00011		3769	25	0.280181	-5.5249	3.88988
YIPI_004_269	Discordant		4.74	0.38	0.46	0.119	0.01	0.011	0.99417		8.40336	0.776781	0.2895	0.0022	0.0036	0.23291		1724	55	65	719	55	62	3412	12	19	21.0727		997	6970	0.1673		0.1186	0.0095	0.00314	0.00024	0.280862	7.2e-05	7.4e-05	1.46721	6.5e-05		3412	19	0.280655	2.86912	2.61683
YIPI_004_271	Discordant		6.4	0.18	0.37	0.1497	0.0041	0.008	0.92107		6.68003	0.356982	0.3094	0.0035	0.0046	0.17778		2029	24	50	899	23	44	3516	17	23	25.5688		608	6300	0.1047		0.085	0.025	0.00235	0.00063	0.280828	9.5e-05	9.7e-05	1.46728	0.00012		3516	23	0.280669	5.81784	3.43017
YIPI_004_272	Discordant		3.556	0.069	0.2	0.088	0.0017	0.0044	0.92455		11.3636	0.568182	0.2932	0.0022	0.0036	0.13969		1536	16	45	543	10	26	3432	12	19	15.8217		1306	11170	0.1266		0.18	0.014	0.00454	0.00035	0.280889	4.7e-05	5e-05	1.46725	6.4e-05		3432	19	0.280589	0.961727	1.76813
YIPI_004_274	Discordant		14.77	0.58	0.96	0.398	0.016	0.024	0.97697		2.51256	0.151511	0.2692	0.0021	0.0033	0.24574		2778	38	63	2148	73	110	3299	12	20	65.1106		238	1620	0.244		0.0625	0.0032	0.001874	6.4e-05	0.2807	4.6e-05	4.9e-05	1.46721	6.1e-05		3299	20	0.280581	-2.47599	1.73277
YIPI_004_275	Discordant		23.57	0.25	1.2	0.5852	0.0055	0.027	0.65511		1.70882	0.0788415	0.2923	0.0025	0.0038	0.27177		3249	10	51	2969	22	110	3428	13	20	86.6103		153.4	154.6	1.067		0.0262	0.0011	0.000864	3.1e-05	0.280588	4.7e-05	5e-05	1.46713	6.8e-05		3428	20	0.280531	-1.18949	1.76813
YIPI_004_276	Discordant		19	1.2	1.5	0.483	0.031	0.038	0.98571		2.07039	0.162888	0.2866	0.0029	0.004	0.050241		3000	64	83	2510	130	160	3396	16	22	73.9105		156.2	515	0.79		0.0146	0.0026	0.000498	7.3e-05	0.280636	4.7e-05	5e-05	1.46728	7.3e-05		3396	22	0.280603	0.632254	1.76813
YIPI_004_277	Discordant		12.11	0.53	0.82	0.313	0.014	0.02	0.9839		3.19489	0.204146	0.2812	0.0022	0.0035	0.14479		2575	47	72	1740	70	100	3367	13	20	51.6781		202.3	1175	0.1856		0.0292	0.0013	0.000877	3.7e-05	0.280627	4e-05	4.4e-05	1.46723	6.2e-05		3367	20	0.28057	-1.24515	1.55595
YIPI_004_278	Discordant		22.29	0.72	1.4	0.586	0.019	0.033	0.93279		1.70649	0.096099	0.276	0.0031	0.0041	0.24706		3182	34	64	2960	80	140	3340	18	24	88.6228		81.8	99	1.72		0.00784	0.00085	0.000276	2.3e-05	0.28056	4.9e-05	5.2e-05	1.46715	6.8e-05		3340	24	0.280542	-2.8804	1.83885
YIPI_004_290	Discordant		3.893	0.077	0.22	0.0881	0.0018	0.0044	0.86491		11.3507	0.566893	0.3211	0.0032	0.0045	0.23435		1610	16	44	544	10	26	3573	16	22	15.2253		1146	15010	0.0763		0.198	0.011	0.00489	0.00027	0.280923	6.6e-05	6.8e-05	1.4672	6.9e-05		3573	22	0.280586	4.22536	2.40465
YIPI_004_291	Discordant		3.67	0.077	0.2	0.0766	0.0017	0.0039	0.84513		13.0548	0.664671	0.3499	0.0054	0.0064	0.43881		1563	17	44	475.5	9.9	23	3704	23	28	12.8375		826	8560	0.1003		0.1875	0.0074	0.00511	0.00016	0.28096	0.00014	0.00014	1.46732	0.00012		3704	28	0.280594	7.66494	4.95076
YIPI_004_292	Discordant		12.87	0.17	0.69	0.316	0.0038	0.015	0.83672		3.16456	0.150216	0.2944	0.0024	0.0038	0.29677		2670	12	51	1769	18	73	3439	13	20	51.4394		344	1833	0.1889		0.0474	0.0023	0.001452	5.5e-05	0.280649	3.6e-05	4e-05	1.46725	4.6e-05		3439	20	0.280553	-0.149567	1.4145
YIPI_004_295	Discordant		12.08	0.35	0.71	0.3009	0.0088	0.016	0.95072		3.32336	0.176716	0.2909	0.0027	0.004	0.20093		2600	27	55	1691	43	80	3421	14	21	49.43		208.9	1447	0.1531		0.0398	0.0051	0.00109	0.00014	0.280677	4.2e-05	4.5e-05	1.46725	7.3e-05		3421	21	0.280605	1.28884	1.59131
YIPI_004_296	Discordant		27.78	0.86	1.7	0.51	0.015	0.028	0.95436		1.96078	0.107651	0.3957	0.0036	0.0053	-0.033199		3403	29	57	2649	63	120	3891	14	20	68.0802		115.2	165.9	0.692		0.0363	0.0021	0.001084	5.4e-05	0.280241	2.6e-05	3.2e-05	1.46726	7.4e-05		3891	20	0.280159	-3.35275	1.1316
YIPI_004_299	Discordant		5.72	0.16	0.34	0.1368	0.004	0.0074	0.97108		7.30994	0.395421	0.3037	0.0021	0.0036	0.24548		1925	23	48	825	23	42	3487	11	19	23.6593		747	8330	0.0905		0.121	0.012	0.00295	0.00028	0.280609	5.1e-05	5.4e-05	1.46722	8.9e-05		3487	19	0.280411	-4.07201	1.90958
YIPI_005
YIPI_005_002	ok		24.58	0.31	1.3	0.6558	0.0071	0.031	0.5885		1.52486	0.0720807	0.2721	0.003	0.003	0.33161		3289	12	51	3249	28	120	3314	17	17	98.0386		100.2	72.2	1.586		0.01494	0.00034	0.000544	1e-05	0.280579	3.9e-05	4e-05	1.46721	6.2e-05		3314	17	0.280544	-3.42605	1.4145
YIPI_005_003	ok		34.26	0.29	1.8	0.7535	0.0052	0.036	0.58371		1.32714	0.0634068	0.3302	0.0024	0.0024	0.29544		3616.8	8.5	52	3619	19	130	3615	11	11	100.111		140.5	73.1	2.158		0.01593	0.00022	0.0005801	9.7e-06	0.280344	3.5e-05	3.6e-05	1.46721	4.9e-05		3615	11	0.280303	-4.83145	1.27305
YIPI_005_006	ok		29.39	0.39	1.5	0.6856	0.0075	0.033	0.67424		1.45858	0.0702057	0.3101	0.0031	0.0031	0.19209		3464	13	51	3363	29	130	3517	15	15	95.6213		41.9	42.2	1.088		0.02517	0.00048	0.00085	2e-05	0.280503	4.7e-05	4.8e-05	1.46722	6.6e-05		3517	15	0.280445	-2.11705	1.6974
YIPI_005_008	ok		28.96	0.37	1.5	0.6825	0.0075	0.033	0.76702		1.4652	0.0708449	0.3067	0.0025	0.0025	0.11665		3450	12	51	3351	29	130	3502	13	13	95.6882		74.2	86.5	0.921		0.01708	0.00062	0.00058	1.5e-05	0.280411	5.2e-05	5.2e-05	1.46722	8.1e-05		3502	13	0.280372	-5.09541	1.83885
YIPI_005_010	ok		47.44	0.52	2.5	0.837	0.0076	0.04	0.71845		1.19474	0.0570964	0.4098	0.0032	0.0032	0.21269		3938	11	52	3921	27	140	3942	12	12	99.4673		115.9	44.8	2.732		0.02065	0.00017	0.00072	2.7e-06	0.280233	3.6e-05	3.7e-05	1.46725	5.5e-05		3942	12	0.280178	-1.45789	1.30841
YIPI_005_011	ok		25.22	0.39	1.3	0.6701	0.009	0.033	0.73199		1.49232	0.0734911	0.273	0.0031	0.0031	0.21508		3312	15	52	3302	34	120	3319	17	17	99.4878		49.1	37	1.361		0.00721	0.00029	0.0002628	9.7e-06	0.280512	3.6e-05	3.7e-05	1.4672	5.5e-05		3319	17	0.280495	-5.056	1.30841
YIPI_005_013	ok		23.83	0.23	1.2	0.6365	0.0051	0.03	0.65995		1.57109	0.0740499	0.2714	0.002	0.002	0.23568		3260.7	9.1	50	3174	20	120	3311	11	11	95.8623		137.8	159	0.905		0.01414	0.00019	0.0004909	5.5e-06	0.280577	3.1e-05	3.2e-05	1.4672	5.7e-05		3311	11	0.280546	-3.44682	1.1316
YIPI_005_014	ok		34.35	0.31	1.8	0.7491	0.0056	0.035	0.62841		1.33493	0.0623718	0.3325	0.0025	0.0025	0.26301		3618.3	9	51	3603	21	130	3626	11	11	99.3657		123.8	57.5	2.152		0.01364	0.00019	0.0005014	8.1e-06	0.280315	2.7e-05	2.9e-05	1.46722	5e-05		3626	11	0.28028	-5.41041	1.02551
YIPI_005_017	ok		29.99	0.31	1.6	0.6571	0.0062	0.031	0.62261		1.52184	0.0717958	0.3318	0.0028	0.0028	0.27662		3486	11	53	3254	24	120	3623	13	13	89.8151		87.3	89.7	0.899		0.01901	0.0004	0.000645	1.6e-05	0.28032	4.2e-05	4.3e-05	1.46725	4.6e-05		3623	13	0.280275	-5.66116	1.52059
YIPI_005_020	ok		34.45	0.3	1.8	0.7447	0.0052	0.035	0.6619		1.34282	0.063111	0.3359	0.0023	0.0023	0.17996		3622.1	8.6	52	3586	19	130	3641	10	10	98.4894		201.2	70	2.598		0.0203	0.001	0.000822	4.2e-05	0.280422	4.1e-05	4.1e-05	1.46721	5.3e-05		3641	10	0.280364	-2.04536	1.44986
YIPI_005_021	ok		34.52	0.35	1.8	0.7474	0.0056	0.035	0.59673		1.33797	0.0626559	0.3339	0.0027	0.0027	0.18621		3623	10	51	3597	21	130	3633	12	12	99.0091		97.2	62.4	1.402		0.00711	0.00031	0.0002546	8.8e-06	0.280293	3.5e-05	3.6e-05	1.46726	4.7e-05		3633	12	0.280275	-5.41229	1.27305
YIPI_005_023	ok		34.8	0.38	1.8	0.7561	0.0061	0.036	0.68344		1.32258	0.0629715	0.3332	0.0027	0.0027	0.11872		3632	11	52	3628	22	130	3629	12	12	99.9724		100.4	71.01	1.27		0.01725	0.00064	0.000627	2.4e-05	0.280336	3.1e-05	3.2e-05	1.4672	5.4e-05		3629	12	0.280292	-4.90483	1.1316
YIPI_005_024	ok		32.87	0.3	1.7	0.7413	0.0053	0.035	0.63663		1.34898	0.0636913	0.3212	0.0023	0.0023	0.17877		3575.6	9.1	52	3574	19	130	3574	11	11	100		128.6	58.3	2.052		0.01599	0.00025	0.0006044	9.6e-06	0.280452	3.9e-05	4e-05	1.46721	6e-05		3574	11	0.28041	-2.00379	1.4145
YIPI_005_026	ok		34.56	0.34	1.8	0.7533	0.0053	0.036	0.68011		1.32749	0.0634405	0.3323	0.0024	0.0024	0.048441		3623.9	9.8	51	3622	20	130	3625	11	11	99.9172		123	68.7	1.601		0.01443	0.0002	0.0005261	8.8e-06	0.280341	2.9e-05	3e-05	1.46725	5.5e-05		3625	11	0.280304	-4.5685	1.06088
YIPI_005_027	ok		29.02	0.28	1.5	0.6642	0.0058	0.032	0.68892		1.50557	0.0725358	0.3167	0.0023	0.0023	0.23526		3452.8	9.9	52	3282	23	120	3551	11	11	92.4247		135.2	129.7	0.96		0.0171	0.00044	0.000594	1.4e-05	0.280396	3.1e-05	3.2e-05	1.46721	5.6e-05		3551	11	0.280355	-4.51472	1.1316
YIPI_005_030	ok		28.61	0.29	1.5	0.6612	0.0053	0.031	0.73098		1.5124	0.0709081	0.3156	0.0021	0.0021	0.16071		3439.3	9.6	49	3270	20	120	3547	11	11	92.1906		121.9	142.3	0.772		0.01489	0.00033	0.000514	1.3e-05	0.280354	2.7e-05	2.9e-05	1.46724	5.4e-05		3547	11	0.280319	-5.91071	1.02551
YIPI_005_031	ok		32.79	0.36	1.7	0.7435	0.0065	0.035	0.69482		1.34499	0.0633149	0.3192	0.0026	0.0026	0.18546		3571	11	51	3584	25	130	3562	12	12	100.618		86.2	56.5	1.541		0.01591	0.00074	0.000579	2.1e-05	0.280475	3.4e-05	3.5e-05	1.46722	5.6e-05		3562	12	0.280435	-1.40314	1.23769
YIPI_005_033	ok		33.99	0.3	1.8	0.7436	0.005	0.035	0.65803		1.34481	0.0632979	0.3314	0.0022	0.0022	0.16251		3608.9	8.6	50	3582	18	130	3621	10	10	98.9229		212.2	140.9	1.46		0.01267	0.00032	0.0004435	8.5e-06	0.28036	2.9e-05	3e-05	1.4673	5.5e-05		3621	10	0.280329	-3.77917	1.06088
YIPI_005_034	ok		40.8	0.47	2.1	0.8076	0.0075	0.039	0.66821		1.23824	0.059796	0.3663	0.0031	0.0031	0.21412		3787	11	51	3814	27	140	3772	13	13	101.113		74.1	64.2	1.132		0.0188	0.0006	0.000697	1.6e-05	0.280342	4.5e-05	4.6e-05	1.46729	5.9e-05		3772	13	0.280291	-1.50979	1.62668
YIPI_005_038	ok		22.74	0.39	1.2	0.6073	0.0099	0.03	0.897		1.64663	0.081342	0.2712	0.0022	0.0022	0.11454		3209	17	53	3053	40	120	3311	13	13	92.2078		143.6	167	0.986		0.01552	0.00065	0.00055	1.8e-05	0.280558	4.1e-05	4.2e-05	1.4672	4.9e-05		3311	13	0.280523	-4.25813	1.48523
YIPI_005_040	ok		34.76	0.49	1.8	0.7263	0.0095	0.035	0.85386		1.37684	0.0663492	0.3467	0.0026	0.0026	0.075061		3628	14	54	3516	36	130	3690	11	11	95.2846		133.6	171.9	0.804		0.01921	0.00051	0.000675	2.1e-05	0.280352	4e-05	4e-05	1.46726	6.4e-05		3690	11	0.280304	-3.02302	1.4145
YIPI_005_042	ok		47.48	0.47	2.5	0.8396	0.0069	0.04	0.62552		1.19104	0.0567434	0.4117	0.0032	0.0032	0.23331		3940	10	53	3927	24	140	3949	12	12	99.4429		59.2	37.8	1.673		0.024859	4.6e-05	0.0008743	7.5e-06	0.280226	5.4e-05	5.5e-05	1.46723	4.7e-05		3949	12	0.280159	-1.96397	1.94494
YIPI_005_043	ok		36.59	2	0.77	0.7044	0.034	0.0088	0.5238		1.41965	0.0685236	0.3756	0.0067	0.0067	0.10909		3680	21	54	3436	33	130	3810	27	27	90.1837		180.7	148.2	1.328		0.01316	0.00044	0.00047	1.2e-05	0.280224	5.6e-05	5.6e-05	1.46722	6.6e-05		3810	27	0.280189	-4.2287	1.9803
YIPI_005_046	ok		26.88	0.23	1.4	0.6696	0.0039	0.032	0.5442		1.49343	0.0713706	0.2919	0.0021	0.0021	0.14415		3377.3	8.2	50	3303	15	120	3426	11	11	96.4098		169.4	221.7	0.922		0.0322	0.0012	0.001126	4.6e-05	0.280613	5.7e-05	5.8e-05	1.46727	6.3e-05		3426	11	0.280539	-0.961694	2.05103
YIPI_005_047	ok		32.49	0.63	1.8	0.765	0.013	0.038	0.63669		1.30719	0.0649323	0.3081	0.0048	0.0048	0.29798		2548	19	54	3656	46	140	3508	24	24	104.219		19.15	21.51	1.134		0.0161	0.0019	0.000561	6.6e-05	0.280454	3.1e-05	3.2e-05	1.4672	6e-05		3508	24	0.280416	-3.37594	1.1316
YIPI_005_048	ok		32.47	0.33	1.7	0.7406	0.006	0.035	0.61107		1.35026	0.0638118	0.3184	0.0027	0.0027	0.23376		1904	9.9	51	3571	22	130	3558	13	13	100.365		84.7	72.6	1.436		0.01826	0.0008	0.000656	2.6e-05	0.280495	3.2e-05	3.3e-05	1.46725	6e-05		3558	13	0.28045	-0.972582	1.16696
YIPI_005_050	ok		24.67	0.38	1.3	0.6681	0.0072	0.032	0.74676		1.49678	0.0716914	0.267	0.0028	0.0028	-0.10383		3293	15	53	3297	28	120	3286	16	16	100.335		396	358	1.447		0.03266	0.00064	0.001109	1.9e-05	0.280687	5.3e-05	5.4e-05	1.46721	7.2e-05		3286	16	0.280617	-1.50629	1.90958
YIPI_005_052	ok		29.4	0.41	1.6	0.6802	0.0094	0.033	0.84011		1.47016	0.0713248	0.3136	0.0024	0.0024	0.21782		3462	14	52	3340	36	130	3535	12	12	94.4837		88.2	118.8	1.101		0.044	0.004	0.00163	0.00015	0.280586	4.5e-05	4.5e-05	1.46722	5.8e-05		3535	12	0.280475	-0.636194	1.59131
YIPI_005_054	ok		24.65	0.27	1.3	0.6497	0.0061	0.031	0.72097		1.53917	0.0734406	0.2749	0.0021	0.0021	0.19416		3292	11	51	3225	24	120	3331	12	12	96.8178		153.7	299	0.6707		0.02083	0.00092	0.000716	2.9e-05	0.280571	3.2e-05	3.3e-05	1.46726	5e-05		3331	12	0.280525	-3.70675	1.16696
YIPI_005_056	ok		26.77	0.52	1.5	0.666	0.011	0.033	0.82681		1.5015	0.0743987	0.2928	0.0033	0.0033	0.16188		3374	19	53	3296	42	120	3429	17	17	96.1213		118.3	180	1.136		0.0384	0.0069	0.00107	0.00018	0.280507	3.5e-05	3.6e-05	1.46723	5.1e-05		3429	17	0.280436	-4.53874	1.27305
YIPI_005_059	ok		28.23	0.45	1.5	0.6434	0.009	0.031	0.89115		1.55424	0.0748858	0.3179	0.0024	0.0024	-0.057876		3424	15	52	3198	36	120	3557	11	11	89.9072		235.2	306	1.249		0.0178	0.0025	0.000566	5.9e-05	0.280367	3.5e-05	3.6e-05	1.46714	6.9e-05		3557	11	0.280328	-5.33932	1.27305
YIPI_005_062	ok		22.69	0.37	1.2	0.6171	0.0078	0.03	0.72293		1.62048	0.078779	0.2708	0.003	0.003	-0.080648		3213	16	54	3096	31	120	3308	17	17	93.5913		156.8	233	0.861		0.0403	0.0061	0.00116	0.00013	0.280623	4.5e-05	4.6e-05	1.46724	6.6e-05		3308	17	0.280549	-3.39689	1.62668
YIPI_005_070	ok		24.1	0.32	1.3	0.6406	0.0066	0.031	0.75521		1.56104	0.0755419	0.2737	0.0025	0.0025	-0.0089087		3271	12	50	3189	26	120	3324	15	15	95.9386		197.5	262.6	0.884		0.01557	0.00027	0.0005256	5.9e-06	0.280522	4.7e-05	4.7e-05	1.4672	7.3e-05		3324	15	0.280488	-5.1813	1.66204
YIPI_005_072	ok		25.15	0.27	1.3	0.6684	0.0057	0.032	0.60828		1.49611	0.0716271	0.2727	0.0025	0.0025	0.28874		3312	10	51	3298	22	120	3318	14	14	99.3972		87.4	54.4	1.862		0.01049	0.0003	0.000378	1.1e-05	0.28057	3.5e-05	3.6e-05	1.46725	6.8e-05		3318	14	0.280546	-3.27519	1.27305
YIPI_005_001	Discordant		21.53	0.78	1.3	0.498	0.017	0.029	0.9705		2.00803	0.116934	0.3124	0.0027	0.0027	-0.22611		3141	36	62	2591	72	120	3530	14	14	73.3994		199.6	588	0.454		0.0186	0.0015	0.000596	4e-05	0.280446	5.8e-05	5.8e-05	1.46722	7.2e-05		3530	14	0.280405	-3.22967	2.05103
YIPI_005_004	Discordant		21.88	0.3	1.2	0.5685	0.0068	0.027	0.7972		1.75901	0.0835416	0.2807	0.0023	0.0023	0.18777		3175	13	51	2899	28	110	3363	13	13	86.2028		117.7	117.7	1.18		0.00797	0.00021	0.0002976	5.6e-06	0.280632	2.9e-05	3e-05	1.46723	4.7e-05		3363	13	0.280613	0.178305	1.06088
YIPI_005_005	Discordant		25.9	1.2	1.8	0.577	0.026	0.038	0.98108		1.7331	0.114138	0.3241	0.0031	0.0031	-0.38022		3302	52	75	2910	110	160	3586	15	15	81.1489		152.4	592	0.533		0.0205	0.0035	0.000596	8.6e-05	0.280346	3.9e-05	4e-05	1.46725	7.5e-05		3586	15	0.280305	-5.48084	1.4145
YIPI_005_007	Discordant		10.95	0.47	0.73	0.2563	0.0096	0.015	0.96663		3.90168	0.228346	0.3091	0.0036	0.0036	-0.27997		2501	37	58	1466	48	77	3513	18	18	41.7307		582	3900	0.1719		0.0662	0.0059	0.00181	0.00015	0.280495	5.5e-05	5.5e-05	1.46724	6.6e-05		3513	18	0.280372	-4.81523	1.94494
YIPI_005_009	Discordant		27.98	0.41	1.5	0.6143	0.0082	0.03	0.87794		1.62787	0.0794987	0.3299	0.0023	0.0023	0.002217		3414	14	52	3083	33	120	3614	11	11	85.3071		217.5	323	1.08		0.01539	0.00047	0.000509	1e-05	0.280387	2.9e-05	3e-05	1.46724	4.7e-05		3614	11	0.280351	-3.14468	1.06088
YIPI_005_012	Discordant		20.45	0.56	1.2	0.451	0.011	0.024	0.954		2.2173	0.117994	0.3278	0.0027	0.0027	-0.20105		3097	27	58	2392	50	110	3603	13	13	66.3891		221.4	679	0.351		0.0341	0.0015	0.001055	4.2e-05	0.280378	4.1e-05	4.2e-05	1.46724	5.6e-05		3603	13	0.280305	-5.07941	1.48523
YIPI_005_015	Discordant		7.68	0.72	0.82	0.209	0.02	0.022	0.99473		4.78469	0.503652	0.2671	0.0022	0.0022	0.0015757		2056	96	110	1190	110	120	3286	13	13	36.2142		856	5280	0.1737		0.0718	0.0089	0.00181	0.00019	0.280607	4e-05	4.1e-05	1.46725	4.9e-05		3286	13	0.280492	-5.93702	1.44986
YIPI_005_016	Discordant		27.08	0.49	1.5	0.581	0.01	0.029	0.91777		1.72117	0.0859104	0.3382	0.0024	0.0024	0.11541		3378	18	54	2947	41	120	3652	11	11	80.6955		213.3	414	0.586		0.0359	0.0012	0.001247	3.5e-05	0.280385	3.4e-05	3.5e-05	1.46726	5.9e-05		3652	11	0.280297	-4.17735	1.23769
YIPI_005_018	Discordant		18.98	0.41	1	0.5151	0.0096	0.026	0.90603		1.94137	0.0979919	0.2664	0.0025	0.0025	-0.16072		3031	21	55	2673	41	110	3283	14	14	81.4194		126	286	0.435		0.02204	0.0006	0.00072	1.9e-05	0.280647	4.9e-05	4.9e-05	1.46727	6e-05		3283	14	0.280601	-2.12431	1.73277
YIPI_005_019	Discordant		17.1	0.76	1.2	0.4	0.017	0.025	0.98954		2.5	0.15625	0.3087	0.0021	0.0021	-0.28232		2899	43	64	2148	78	120	3512	10	10	61.1617		277.3	988	0.305		0.035	0.0034	0.001041	9.2e-05	0.280491	5.5e-05	5.5e-05	1.46719	5.3e-05		3512	10	0.28042	-3.12262	1.94494
YIPI_005_025	Discordant		16.8	1.3	1.5	0.374	0.026	0.032	0.985		2.6738	0.228774	0.3246	0.0039	0.0039	-0.32294		2873	74	89	2020	120	150	3592	19	19	56.2361		311	1670	0.23		0.0466	0.0084	0.00136	0.00021	0.280371	6.1e-05	6.2e-05	1.46719	9.3e-05		3592	19	0.280277	-6.33808	2.19248
YIPI_005_028	Discordant		5.974	0.079	0.31	0.1538	0.0017	0.0074	0.85751		6.50195	0.312838	0.2826	0.002	0.002	0.0042863		1972	11	46	922.1	9.6	41	3375	11	11	27.3215		845	7680	0.0976		0.07636	0.00053	0.001863	1.2e-05	0.280471	3.5e-05	3.6e-05	1.46719	4.6e-05		3375	11	0.28035	-8.9046	1.27305
YIPI_005_029	Discordant		17.85	0.77	1.2	0.405	0.016	0.025	0.98563		2.46914	0.152416	0.3196	0.0024	0.0024	-0.26996		2916	53	82	2162	78	120	3564	11	11	60.6622		242	988	0.265		0.0279	0.0027	0.000877	7.4e-05	0.280431	5.4e-05	5.5e-05	1.46717	6.2e-05		3564	11	0.280371	-3.65597	1.94494
YIPI_005_032	Discordant		6.97	0.18	0.4	0.2593	0.0073	0.014	0.93904		3.85654	0.20822	0.1952	0.002	0.002	0.33962		2099	24	52	1483	37	73	2783	17	17	53.2878		320.5	7560	0.0423		0.0241	0.0021	0.000773	5.7e-05	0.281002	3.1e-05	3.2e-05	1.46719	5.6e-05		2783	17	0.280961	-1.14827	1.1316
YIPI_005_035	Discordant		20.09	0.41	1.1	0.4696	0.0079	0.023	0.91285		2.12947	0.104297	0.3107	0.0027	0.0027	-0.10708		3092	20	54	2479	35	100	3521	14	14	70.4061		192.2	646	0.2992		0.0224	0.0017	0.000741	5.3e-05	0.280516	3.6e-05	3.7e-05	1.46725	5.9e-05		3521	14	0.280466	-1.29647	1.30841
YIPI_005_036	Discordant		17.02	0.46	0.98	0.402	0.011	0.022	0.96319		2.48756	0.136135	0.3089	0.0023	0.0023	0.083059		2926	26	56	2168	50	99	3513	12	12	61.7136		290	1023	0.298		0.0358	0.0014	0.00107	2.9e-05	0.280417	3.6e-05	3.7e-05	1.46721	5.4e-05		3513	12	0.280344	-5.80765	1.30841
YIPI_005_037	Discordant		6.38	0.27	0.42	0.1725	0.0069	0.011	0.97526		5.7971	0.36967	0.2678	0.0024	0.0024	-0.089079		2010	36	56	1021	38	58	3290	14	14	31.0334		812	5990	0.1372		0.0713	0.0066	0.00184	0.00015	0.280607	5e-05	5.1e-05	1.46721	7.3e-05		3290	14	0.28049	-5.91485	1.80349
YIPI_005_039	Discordant		14.01	0.51	0.88	0.349	0.012	0.02	0.97098		2.86533	0.164202	0.2909	0.0024	0.0024	-0.11364		2727	36	62	1919	59	98	3419	13	13	56.1275		412	2150	0.2184		0.0514	0.0042	0.001525	9.5e-05	0.280599	5.3e-05	5.3e-05	1.46714	9e-05		3419	13	0.280498	-2.55927	1.87422
YIPI_005_041	Discordant		26.15	0.73	1.5	0.605	0.016	0.032	0.97104		1.65289	0.0874257	0.3144	0.002	0.002	-0.060959		3327	30	62	3030	64	130	3541.7	9.8	9.8	85.5521		165.3	417	0.602		0.0189	0.0018	0.000602	4.4e-05	0.280369	3.4e-05	3.5e-05	1.46721	4.6e-05		3541.7	9.8	0.280328	-5.71503	1.23769
YIPI_005_044	Discordant		29.36	0.6	1.6	0.638	0.013	0.032	0.93398		1.5674	0.0786156	0.3334	0.0024	0.0024	0.086275		3456	21	56	3172	51	130	3630	11	11	87.3829		156	443	0.499		0.0299	0.0034	0.000983	9.7e-05	0.280402	5e-05	5.1e-05	1.46718	6.1e-05		3630	11	0.280333	-3.41799	1.80349
YIPI_005_045	Discordant		19.55	0.79	1.3	0.54	0.02	0.032	0.97678		1.85185	0.109739	0.2616	0.0023	0.0023	-0.31884		3042	41	65	2762	85	140	3255	14	14	84.8541		164.8	392	0.82		0.0234	0.0016	0.000791	4.7e-05	0.280708	4e-05	4.1e-05	1.46723	5.5e-05		3255	14	0.280658	-0.760286	1.44986
YIPI_005_049	Discordant		6	0.38	0.49	0.153	0.01	0.012	0.9879		6.53595	0.512623	0.2879	0.0024	0.0024	0.19116		1935	49	63	910	55	67	3403	13	13	26.7411		853	11190	0.0986		0.1001	0.0091	0.00247	0.0002	0.280575	6.4e-05	6.4e-05	1.46723	6.7e-05		3403	13	0.280413	-5.98776	2.2632
YIPI_005_051	Discordant		22.22	0.56	1.3	0.507	0.013	0.027	0.93864		1.97239	0.105038	0.317	0.0028	0.0028	0.12838		3180	27	61	2637	56	120	3551	14	14	74.2608		104.7	240	0.581		0.02314	0.00091	0.000774	2.7e-05	0.280481	3.9e-05	4e-05	1.46716	5.5e-05		3551	14	0.280428	-1.92411	1.4145
YIPI_005_053	Discordant		23.94	0.35	1.3	0.5349	0.0067	0.026	0.84242		1.86951	0.0908716	0.3241	0.0025	0.0025	-0.0026521		3261	14	52	2759	28	110	3588	12	12	76.8952		203.7	878	0.3043		0.0287	0.0017	0.000928	3.9e-05	0.280429	4.6e-05	4.7e-05	1.46721	6.6e-05		3588	12	0.280365	-3.29458	1.66204
YIPI_005_055	Discordant		22.85	0.45	1.2	0.566	0.011	0.029	0.84026		1.76678	0.0905243	0.2928	0.0031	0.0031	0.18054		3216	19	54	2889	45	120	3429	17	17	84.252		119.6	487	0.3307		0.0369	0.0055	0.00115	0.00014	0.280509	3.5e-05	3.6e-05	1.46725	5.1e-05		3429	17	0.280433	-4.65597	1.27305
YIPI_005_057	Discordant		25.8	0.69	1.5	0.596	0.015	0.032	0.9384		1.67785	0.090086	0.3139	0.0028	0.0028	-0.027144		3326	29	62	3002	63	130	3537	14	14	84.8742		161.4	570	0.463		0.0273	0.0027	0.00087	5.9e-05	0.280508	4.5e-05	4.6e-05	1.4672	6.6e-05		3537	14	0.280449	-1.52191	1.62668
YIPI_005_058	Discordant		5.23	0.36	0.44	0.1395	0.0091	0.011	0.98957		7.16846	0.565255	0.2708	0.0025	0.0025	-0.17679		1810	58	73	836	51	63	3308	15	15	25.2721		994	14200	0.0949		0.0919	0.0082	0.00242	0.00016	0.280678	4.7e-05	4.8e-05	1.46721	6.3e-05		3308	15	0.280524	-4.29736	1.6974
YIPI_005_060	Discordant		12.48	0.29	0.7	0.2893	0.0063	0.015	0.93878		3.45662	0.179223	0.3119	0.0024	0.0024	0.0097612		2630	22	54	1634	32	75	3529	12	12	46.3021		450	4650	0.1352		0.0555	0.003	0.001633	7.2e-05	0.280537	3.7e-05	3.8e-05	1.4672	6.2e-05		3529	12	0.280426	-2.52675	1.34378
YIPI_005_061	Discordant		25.42	0.59	1.4	0.563	0.013	0.029	0.93059		1.7762	0.0914916	0.3277	0.0028	0.0028	0.18809		3316	23	54	2872	53	120	3603	13	13	79.7114		254	847	0.451		0.02119	0.00084	0.000667	2.4e-05	0.280347	2.8e-05	2.9e-05	1.46719	4.9e-05		3603	13	0.280301	-5.22212	1.02551
YIPI_005_063	Discordant		30.14	0.56	1.6	0.6203	0.0098	0.031	0.86763		1.61212	0.0805672	0.3523	0.0032	0.0032	-0.011998		3487	18	54	3108	39	120	3714	14	14	83.6834		204.7	574	0.526		0.0197	0.0012	0.000652	2.8e-05	0.280353	3.5e-05	3.6e-05	1.4672	6.7e-05		3714	14	0.280306	-2.36477	1.27305
YIPI_005_064	Discordant		15.38	0.68	1	0.408	0.018	0.026	0.98296		2.45098	0.15619	0.2729	0.0021	0.0021	0.024958		2801	45	69	2187	83	120	3320	12	12	65.8735		324	1960	0.338		0.055	0.0081	0.00153	0.00019	0.280613	4.7e-05	4.8e-05	1.46728	5.5e-05		3320	12	0.280515	-4.32089	1.6974
YIPI_005_066	Discordant		18.41	0.78	1.2	0.49	0.02	0.031	0.97757		2.04082	0.129113	0.2721	0.0023	0.0023	-0.065602		2986	43	67	2549	89	130	3317	13	13	76.8465		252.5	728	0.561		0.0542	0.0071	0.00155	0.00018	0.280663	4.2e-05	4.3e-05	1.46718	6.8e-05		3317	13	0.280564	-2.65283	1.52059
YIPI_005_067A	Discordant		13.1	1.1	1.3	0.293	0.024	0.027	0.99115		3.41297	0.314506	0.322	0.0038	0.0038	-0.2455		1670	88	100	1650	120	140	3578	18	18	46.1151		610	4110	0.193		0.0588	0.0081	0.00144	0.00017	0.280396	3.5e-05	3.6e-05	1.46719	5.2e-05		3578	18	0.280297	-5.9648	1.27305
YIPI_005_067B	Discordant		4.27	0.19	0.29	0.1047	0.0043	0.0065	0.98274		9.5511	0.592953	0.2924	0.0025	0.0025	-0.16984		2650	36	54	647	26	40	3428	13	13	18.874		1026	10250	0.121		0.0588	0.0081	0.00144	0.00017	0.280396	3.5e-05	3.6e-05	1.46719	5.2e-05		3428	13	0.280301	-9.38973	1.27305
YIPI_005_068	Discordant		29.12	0.6	1.6	0.635	0.012	0.032	0.93271		1.5748	0.0793602	0.3318	0.0025	0.0025	-0.033216		3449	20	54	3164	47	130	3623	12	12	87.3309		264	664	0.677		0.02921	0.00096	0.000992	2e-05	0.280411	4e-05	4.1e-05	1.46727	5.3e-05		3623	12	0.280342	-3.28211	1.44986
YIPI_005_069	Discordant		9.11	0.59	0.75	0.238	0.016	0.019	0.99057		4.20168	0.335428	0.2768	0.0024	0.0024	-0.092379		2273	61	78	1357	79	98	3341	13	13	40.6166		574	4170	0.1765		0.066	0.007	0.00176	0.00015	0.280571	5.1e-05	5.2e-05	1.46718	6.2e-05		3341	13	0.280458	-5.86849	1.83885
YIPI_005_071	Discordant		4.063	0.096	0.23	0.1106	0.0022	0.0056	0.8941		9.04159	0.457802	0.2665	0.0029	0.0029	-0.043753		1643	19	45	676	13	33	3282	17	17	20.5972		1237	12670	0.1124		0.1072	0.0043	0.002573	9.9e-05	0.280485	5.8e-05	5.9e-05	1.46722	7.6e-05		3282	17	0.280322	-12.0917	2.08639
YIPI_005_074	Discordant		11.46	0.49	0.76	0.302	0.014	0.02	0.9638		3.31126	0.219289	0.2718	0.0034	0.0034	-0.068912		2548	44	68	1710	65	93	3314	20	20	51.5993		340	1620	0.2357		0.093	0.02	0.00249	0.00049	0.280682	6.7e-05	6.8e-05	1.46728	7.9e-05		3314	20	0.280523	-4.1817	2.40465
YIPI_005_075	Discordant		5.54	0.17	0.33	0.1593	0.005	0.009	0.94196		6.27746	0.354659	0.2544	0.003	0.003	0.1233		1904	27	51	952	28	49	3209	19	19	29.6666		788	5150	0.1747		0.0568	0.0074	0.00162	0.00017	0.280706	6.6e-05	6.7e-05	1.46729	9e-05		3209	19	0.280606	-3.72107	2.36929
YIPI_006A
YIPI_006A_006	ok		27.19	0.33	1.5	0.6977	0.0072	0.037	0.67781		1.43328	0.0760089	0.2831	0.0025	0.0025	0.19556		3387	12	56	3412	28	140	3376	14	14	101.066		104.4	61.5	1.629		0.0122	0.00011	0.0004689	4e-06	0.280599	3.5e-05	3.8e-05	1.4673	6.1e-05		3376	14	0.280568	-1.08816	1.34378
YIPI_006A_007	ok		25.75	0.6	1.6	0.649	0.015	0.037	0.91936		1.54083	0.0878441	0.2892	0.0025	0.0025	0.014103		3333	23	60	3223	58	140	3411	14	14	94.4884		153	154	1.307		0.02036	0.00085	0.000753	1.9e-05	0.280564	4.1e-05	4.3e-05	1.46728	5.6e-05		3411	14	0.280514	-2.17941	1.52059
YIPI_006A_008	ok		35.18	0.45	2	0.7455	0.0082	0.04	0.77662		1.34138	0.0719722	0.3416	0.003	0.003	0.1536		3643	12	55	3594	29	140	3667	13	13	98.0093		266.6	95.2	2.72		0.0269	0.0054	0.00083	0.00013	0.280362	4.1e-05	4.3e-05	1.46722	4.6e-05		3667	13	0.280303	-3.59798	1.52059
YIPI_006A_009	ok		25.67	0.26	1.5	0.6462	0.0055	0.034	0.64245		1.54751	0.0814226	0.2884	0.0022	0.0022	0.15834		3331.8	9.9	55	3212	21	130	3406	12	12	94.3042		161.2	44.15	3.47		0.0126	0.0015	0.000477	5.7e-05	0.280554	3.8e-05	4.1e-05	1.46723	5.5e-05		3406	12	0.280523	-2.00642	1.44986
YIPI_006A_015	ok		27.96	0.98	1.8	0.641	0.021	0.04	0.8933		1.56006	0.0973518	0.3154	0.0047	0.0047	0.19046		3401	36	67	3213	82	150	3541	23	23	90.7371		41.4	36.2	1.44		0.007307	8.5e-05	0.00027031	7.5e-07	0.280248	2.8e-05	3.2e-05	1.46722	5e-05		3541	23	0.28023	-9.23714	1.1316
YIPI_006A_016	ok		35.07	0.36	2	0.7489	0.0053	0.039	0.63347		1.33529	0.0695372	0.34	0.0029	0.0029	0.082166		3638	10	56	3602	20	150	3660	13	13	98.4153		163.9	61.9	2.23		0.01593	0.00042	0.000568	1.7e-05	0.280323	2.9e-05	3.3e-05	1.46721	5.5e-05		3660	13	0.280283	-4.49151	1.16696
YIPI_006A_019	ok		29.82	0.31	1.7	0.7146	0.0058	0.038	0.65559		1.39938	0.0744145	0.3016	0.0024	0.0024	0.20941		3479	10	55	3475	22	140	3476	12	12	99.9712		504	176.6	2.361		0.02813	0.00095	0.000993	2.8e-05	0.280514	2.9e-05	3.2e-05	1.4672	4.2e-05		3476	12	0.280447	-3.02042	1.1316
YIPI_006A_020	ok		35.4	0.44	2	0.7259	0.0066	0.038	0.78208		1.3776	0.0721157	0.3531	0.0027	0.0027	-0.062772		3647	12	56	3516	25	140	3718	12	12	94.567		282.6	125.5	1.852		0.01536	0.00059	0.000501	1.7e-05	0.280262	3.8e-05	4.1e-05	1.4672	4.6e-05		3718	12	0.280226	-5.12931	1.44986
YIPI_006A_026	ok		25.75	0.23	1.5	0.688	0.0044	0.036	0.66912		1.45349	0.0760546	0.2715	0.0018	0.0018	0.059876		3335.4	8.8	55	3374	17	140	3312	11	11	101.872		671	320	1.792		0.02076	0.00068	0.00076	1.9e-05	0.280465	2.6e-05	3e-05	1.4672	5.5e-05		3312	11	0.280417	-8.02589	1.06088
YIPI_006A_029	ok		24.82	0.42	1.4	0.651	0.011	0.035	0.84401		1.5361	0.0825859	0.2774	0.0025	0.0025	0.19112		3298	16	56	3232	41	140	3345	14	14	96.6218		104.6	213.2	0.425		0.01032	0.00048	0.000379	1.4e-05	0.280579	3.2e-05	3.5e-05	1.46723	5.2e-05		3345	14	0.280555	-2.3219	1.23769
YIPI_006A_030	ok		27.16	0.31	1.5	0.6777	0.0068	0.036	0.72186		1.47558	0.078384	0.2913	0.0024	0.0024	0.021668		3389	11	54	3333	26	140	3421	13	13	97.4277		159.5	233	0.593		0.0243	0.0011	0.000919	4.3e-05	0.280555	4.7e-05	4.9e-05	1.46722	5.3e-05		3421	13	0.280494	-2.65749	1.73277
YIPI_006A_034	ok		26.79	0.33	1.5	0.6879	0.0069	0.036	0.68983		1.4537	0.0760767	0.2829	0.0025	0.0025	0.14299		3373	12	55	3372	26	140	3375	14	14	99.9111		103	34.3	2.563		0.016322	6e-05	0.0006487	5.2e-06	0.280628	3.4e-05	3.7e-05	1.46729	5e-05		3375	14	0.280586	-0.494879	1.30841
YIPI_006A_038	ok		25.99	0.42	1.5	0.668	0.0079	0.036	0.81706		1.49701	0.080677	0.2842	0.0024	0.0024	-0.054374		3342	16	57	3295	31	140	3382	13	13	97.4276		121.5	156	0.716		0.0184	0.0018	0.000697	6.3e-05	0.280596	3.2e-05	3.5e-05	1.46723	5.8e-05		3382	13	0.280551	-1.58405	1.23769
YIPI_006A_042	ok		25.92	0.34	1.5	0.6679	0.0078	0.036	0.79268		1.49723	0.0807011	0.2815	0.0023	0.0023	0.14459		3340	13	56	3295	30	140	3368	13	13	97.8325		274	136.5	1.644		0.0545	0.001	0.001866	2.5e-05	0.280679	4.1e-05	4.3e-05	1.46721	5.3e-05		3368	13	0.280558	-1.65624	1.52059
YIPI_006A_048	ok		22.31	0.28	1.3	0.5962	0.0064	0.032	0.74765		1.67729	0.0900256	0.2711	0.0023	0.0023	0.16884		3195	12	55	3013	26	130	3309	13	13	91.0547		262	111	3.6		0.0073	0.0014	0.000306	4.8e-05	0.28054	2.7e-05	3e-05	1.46729	4.8e-05		3309	13	0.28052	-4.3922	1.06088
YIPI_006A_049	ok		25.36	0.33	1.5	0.6399	0.007	0.034	0.7483		1.56274	0.0830338	0.2868	0.0025	0.0025	0.1839		3319	13	57	3190	28	140	3397	13	13	93.9064		210	195	1.39		0.00949	0.00067	0.000344	2.9e-05	0.280519	3.3e-05	3.6e-05	1.46727	6e-05		3397	13	0.280496	-3.15477	1.27305
YIPI_006A_052	ok		24.53	0.25	1.4	0.653	0.0048	0.034	0.62244		1.53139	0.0797357	0.2735	0.0021	0.0021	0.19914		3287.7	9.8	55	3239	19	130	3323	12	12	97.4722		221.9	160.2	1.415		0.0132	0.0014	0.000459	4.4e-05	0.280581	2.5e-05	2.9e-05	1.46727	4.7e-05		3323	12	0.280552	-2.95042	1.02551
YIPI_006A_059	ok		23.6	0.48	1.4	0.622	0.012	0.034	0.81027		1.60772	0.0878816	0.2746	0.0033	0.0033	0.17613		3245	20	59	3112	48	140	3330	20	20	93.4535		117.6	112.7	1.178		0.0227	0.002	0.000766	5.5e-05	0.280669	4.6e-05	4.8e-05	1.46725	5.9e-05		3330	20	0.28062	-0.352159	1.6974
YIPI_006A_060	ok		39.5	0.41	2.2	0.8067	0.007	0.043	0.66663		1.23962	0.0660761	0.3558	0.0027	0.0027	0.14745		3756	10	55	3811	25	150	3732	12	12	102.117		135.9	82.1	1.866		0.010619	7.4e-05	0.00036323	9.9e-07	0.280242	2.8e-05	3.2e-05	1.46726	6.3e-05		3732	12	0.280216	-5.15744	1.1316
YIPI_006A_064	ok		23.56	0.49	1.4	0.607	0.011	0.033	0.79042		1.64745	0.0895646	0.2816	0.0037	0.0037	0.16259		3246	21	58	3055	44	130	3368	20	20	90.7067		155.6	370	0.602		0.02648	0.00087	0.000897	2.9e-05	0.280546	4.5e-05	4.7e-05	1.46726	5.5e-05		3368	20	0.280488	-4.15486	1.66204
YIPI_006A_069	ok		26.66	0.43	1.5	0.6647	0.0097	0.036	0.81688		1.50444	0.08148	0.291	0.0028	0.0028	0.091865		3366	16	56	3281	37	140	3418	15	15	95.9918		88.5	150	0.999		0.01991	0.0008	0.000669	2.3e-05	0.280441	3.3e-05	3.6e-05	1.46724	5.4e-05		3418	15	0.280397	-6.20301	1.27305
YIPI_006A_071	ok		35.72	0.4	2	0.7464	0.0072	0.039	0.75582		1.33976	0.0700038	0.3462	0.0028	0.0028	0.14268		3657	11	57	3592	27	150	3688	12	12	97.397		231.8	258.9	1.057		0.0177	0.0015	0.000614	3.8e-05	0.280327	3.5e-05	3.8e-05	1.46723	5.3e-05		3688	12	0.280283	-3.80652	1.34378
YIPI_006A_074	ok		26.38	0.36	1.5	0.6841	0.0077	0.036	0.84175		1.46178	0.0769243	0.2792	0.0021	0.0021	0.0014402		3357	14	57	3357	30	140	3356	12	12	100.03		381	204.4	2.113		0.022	0.0013	0.000776	3.6e-05	0.280572	3.6e-05	3.9e-05	1.46722	5.7e-05		3356	12	0.280522	-3.22739	1.37914
YIPI_006A_001	Discordant		21.18	0.53	1.3	0.549	0.015	0.032	0.93436		1.82149	0.106171	0.2835	0.0022	0.0022	0.21408		3133	24	60	2809	62	130	3379	12	12	83.1311		294	286	1.152		0.0284	0.0017	0.001074	4.7e-05	0.280562	4.2e-05	4.5e-05	1.46721	5.9e-05		3379	12	0.280492	-3.7406	1.59131
YIPI_006A_002	Discordant		3.73	0.11	0.23	0.0805	0.0024	0.0048	0.94914		12.4224	0.740712	0.3394	0.0028	0.0028	0.15373		1569	22	49	499	14	29	3657	13	13	13.6451		1798	5020	0.356		0.0701	0.0044	0.001736	8.5e-05	0.280601	3.4e-05	3.7e-05	1.46722	5.6e-05		3657	13	0.280478	2.40865	1.30841
YIPI_006A_003	Discordant		19.64	0.48	1.2	0.4114	0.0095	0.023	0.95178		2.43072	0.135894	0.3485	0.0031	0.0031	0.061462		3064	26	65	2215	45	110	3697	14	14	59.9134		166	374	0.48		0.0251	0.0024	0.000824	7.3e-05	0.280323	3.3e-05	3.6e-05	1.46722	5.5e-05		3697	14	0.280264	-4.27269	1.27305
YIPI_006A_004	Discordant		12.93	0.45	0.85	0.311	0.011	0.019	0.96427		3.21543	0.196441	0.301	0.0028	0.0028	0.12685		2657	32	60	1738	53	95	3473	14	14	50.0432		435	1550	0.353		0.0298	0.0037	0.0009	0.00011	0.280602	3.3e-05	3.7e-05	1.46724	5.6e-05		3473	14	0.280542	0.269091	1.30841
YIPI_006A_005	Discordant		20.75	0.68	1.3	0.529	0.017	0.032	0.96716		1.89036	0.114351	0.2877	0.0023	0.0023	0.13662		3113	35	69	2726	74	140	3402	12	12	80.1293		241	147.9	1.596		0.03095	0.00047	0.001068	1.3e-05	0.280607	4.1e-05	4.3e-05	1.46724	5.9e-05		3402	12	0.280537	-1.59266	1.52059
YIPI_006A_010	Discordant		8.67	0.12	0.5	0.2053	0.0023	0.011	0.51201		4.87092	0.260985	0.3098	0.0034	0.0034	0.22841		2302	12	52	1203	12	58	3516	17	17	34.215		753	2900	0.2548		0.056	0.0021	0.001553	5.6e-05	0.280621	4.2e-05	4.5e-05	1.46723	5.6e-05		3516	17	0.280516	0.366021	1.59131
YIPI_006A_011	Discordant		4.173	0.097	0.25	0.0932	0.0026	0.0055	0.83729		10.7296	0.633185	0.3314	0.0037	0.0037	0.35379		1668	18	47	574	15	32	3621	17	17	15.852		1708	9030	0.1791		0.0905	0.0088	0.00239	0.0002	0.280694	4.6e-05	4.8e-05	1.46724	5.1e-05		3621	17	0.280527	3.27625	1.6974
YIPI_006A_012	Discordant		7.14	0.1	0.41	0.1496	0.0017	0.008	0.73538		6.68449	0.357459	0.3474	0.0035	0.0035	0.039528		2127	13	51	898.4	9.4	45	3693	15	15	24.3271		1275	5840	0.2072		0.113	0.008	0.00313	0.00021	0.280822	4.4e-05	4.6e-05	1.46718	5e-05		3693	15	0.280599	7.56006	1.62668
YIPI_006A_013	Discordant		21.24	0.63	1.3	0.557	0.016	0.033	0.90614		1.79533	0.106366	0.2764	0.0034	0.0034	0.17654		3139	29	62	2845	68	140	3338	20	20	85.2307		159.4	111	1.421		0.0217	0.0014	0.000732	4.2e-05	0.280448	3.6e-05	3.9e-05	1.46723	6.3e-05		3338	20	0.280401	-7.96357	1.37914
YIPI_006A_014	Discordant		3.606	0.077	0.22	0.0849	0.0019	0.0048	0.87295		11.7786	0.665926	0.3076	0.0033	0.0033	0.32016		1548	17	49	525	11	29	3507	17	17	14.9701		2241	7560	0.291		0.172	0.014	0.00417	0.00033	0.280696	6.7e-05	6.8e-05	1.46725	6.4e-05		3507	17	0.280414	-3.47817	2.40465
YIPI_006A_017	Discordant		14.03	0.26	0.82	0.3392	0.0063	0.019	0.92552		2.94811	0.165136	0.2984	0.0026	0.0026	0.2522		2750	18	56	1881	30	89	3461	13	13	54.3485		607	447	1.17		0.0496	0.0031	0.001673	6.9e-05	0.2807	3.2e-05	3.5e-05	1.46725	6.3e-05		3461	13	0.280588	1.64449	1.23769
YIPI_006A_018	Discordant		19.55	0.38	1.2	0.4949	0.0099	0.028	0.88601		2.02061	0.11432	0.2865	0.0027	0.0027	0.30762		3062	19	59	2587	43	120	3395	15	15	76.2003		289	1010	0.2543		0.0494	0.0017	0.001781	6.7e-05	0.280658	3.9e-05	4.2e-05	1.46722	4.6e-05		3395	15	0.280541	-1.59927	1.48523
YIPI_006A_021	Discordant		5.96	0.1	0.35	0.143	0.0022	0.0078	0.86777		6.99301	0.381437	0.3025	0.0026	0.0026	0.065272		1969	15	52	861	12	44	3481	13	13	24.7343		1313	5170	0.2073		0.0552	0.0026	0.001632	5.1e-05	0.280709	4.1e-05	4.3e-05	1.46728	4.2e-05		3481	13	0.280599	2.51695	1.52059
YIPI_006A_022	Discordant		21.38	0.42	1.3	0.5501	0.0098	0.03	0.92083		1.81785	0.0991375	0.2811	0.0021	0.0021	-0.019703		3150	19	58	2821	41	130	3367	12	12	83.7838		590	197.2	2.519		0.0379	0.0018	0.001411	7.6e-05	0.280616	4.1e-05	4.3e-05	1.46724	4.7e-05		3367	12	0.280524	-2.87185	1.52059
YIPI_006A_023	Discordant		6.7	0.41	0.55	0.164	0.01	0.013	0.97879		6.09756	0.483343	0.2975	0.0039	0.0039	0.3234		2055	52	70	974	57	74	3454	20	20	28.1992		1327	3270	0.342		0.105	0.015	0.00263	0.00032	0.280638	5.9e-05	6.1e-05	1.46721	4.8e-05		3454	20	0.280463	-2.99637	2.15712
YIPI_006A_024	Discordant		6.82	0.18	0.42	0.146	0.0042	0.0087	0.92411		6.84931	0.408144	0.3387	0.0037	0.0037	0.36002		2084	24	54	878	24	49	3655	17	17	24.0219		1152	4000	0.2363		0.0759	0.0038	0.002162	8.4e-05	0.280602	3.7e-05	4e-05	1.46724	4.8e-05		3655	17	0.280449	1.32601	1.4145
YIPI_006A_025	Discordant		23.3	0.85	1.5	0.599	0.022	0.038	0.95866		1.66945	0.105908	0.285	0.0027	0.0027	0.20339		3227	38	70	2997	92	160	3386	15	15	88.5115		181	317	1.2		0.0236	0.0031	0.00093	0.00011	0.280618	4.1e-05	4.3e-05	1.46722	5.6e-05		3386	15	0.280557	-1.24861	1.52059
YIPI_006A_027	Discordant		13.68	0.34	0.83	0.3366	0.0075	0.019	0.89592		2.97088	0.167697	0.2963	0.0031	0.0031	0.22911		2721	23	57	1868	36	91	3448	16	16	54.1763		472.1	1095	0.3607		0.0403	0.0033	0.001206	8.1e-05	0.280558	3.6e-05	3.9e-05	1.46728	4.2e-05		3448	16	0.280478	-2.60483	1.37914
YIPI_006A_028	Discordant		7.99	0.2	0.49	0.182	0.0044	0.01	0.89002		5.49451	0.301896	0.3172	0.0032	0.0032	0.19604		2224	22	55	1077	24	57	3554	16	16	30.3039		912	4810	0.1619		0.1163	0.0072	0.00323	0.00017	0.280657	4.4e-05	4.7e-05	1.46721	6.4e-05		3554	16	0.280435	-1.58638	1.66204
YIPI_006A_031	Discordant		17.65	0.5	1.1	0.465	0.013	0.027	0.92083		2.15054	0.12487	0.2748	0.0031	0.0031	0.10537		2961	28	62	2457	57	120	3330	17	17	73.7838		407.6	619	0.61		0.0251	0.0028	0.000769	7.5e-05	0.280411	3.9e-05	4.2e-05	1.46725	4.5e-05		3330	17	0.280362	-9.55262	1.48523
YIPI_006A_032	Discordant		17.65	0.51	1.1	0.3662	0.0098	0.021	0.92734		2.73075	0.156597	0.3521	0.0038	0.0038	0.21336		2969	28	60	2008	47	100	3713	16	16	54.0803		378	1134	0.296		0.0617	0.0059	0.00183	0.00013	0.280492	5e-05	5.2e-05	1.46723	5.2e-05		3713	16	0.280361	-0.446513	1.83885
YIPI_006A_033	Discordant		18.88	0.52	1.2	0.464	0.013	0.027	0.95153		2.15517	0.125409	0.2948	0.0025	0.0025	0.12194		3022	28	62	2449	56	120	3440	13	13	71.1919		304	760	0.357		0.02488	0.00088	0.000817	2.1e-05	0.280549	3.6e-05	3.9e-05	1.46721	5.9e-05		3440	13	0.280495	-2.18977	1.37914
YIPI_006A_035	Discordant		5.39	0.1	0.32	0.1206	0.0027	0.0068	0.82088		8.29187	0.467535	0.3294	0.0038	0.0038	0.30948		1880	16	51	733	15	39	3614	18	18	20.2822		1221	7230	0.143		0.0756	0.0078	0.00206	0.00019	0.280608	4e-05	4.3e-05	1.46719	5.3e-05		3614	18	0.280464	0.875346	1.52059
YIPI_006A_036	Discordant		29.09	0.5	1.7	0.5973	0.0089	0.032	0.90948		1.6742	0.0896943	0.3544	0.0024	0.0024	-0.010055		3452	17	57	3014	36	130	3723	10	10	80.9562		460	205	1.995		0.0181	0.00076	0.000565	2.2e-05	0.280266	3.2e-05	3.5e-05	1.46721	5.7e-05		3723	10	0.280225	-5.03288	1.23769
YIPI_006A_037	Discordant		17.7	0.37	1.1	0.4598	0.0094	0.026	0.92355		2.17486	0.12298	0.2798	0.0024	0.0024	0.23179		2964	21	59	2433	42	110	3359	13	13	72.4323		319.2	141	2.23		0.0158	0.0013	0.000582	4.3e-05	0.280464	3.2e-05	3.5e-05	1.46729	5.1e-05		3359	13	0.280426	-6.55896	1.23769
YIPI_006A_039	Discordant		10.98	0.26	0.67	0.2553	0.0042	0.014	0.68098		3.91696	0.214796	0.3099	0.005	0.005	-0.0064867		2518	22	56	1465	21	72	3523	27	27	41.5839		657	2830	0.1928		0.064	0.01	0.00174	0.00022	0.280635	4.7e-05	4.9e-05	1.46715	5.5e-05		3523	27	0.280517	0.57135	1.73277
YIPI_006A_040	Discordant		28.96	0.52	1.7	0.6054	0.0098	0.033	0.85972		1.6518	0.0900387	0.3456	0.0031	0.0031	0.13562		3452	17	57	3048	40	140	3685	14	14	82.7137		252	124.6	1.668		0.0462	0.0075	0.0013	0.00019	0.280338	4.2e-05	4.5e-05	1.4672	4.9e-05		3685	14	0.280245	-5.22724	1.59131
YIPI_006A_041	Discordant		7.24	0.34	0.53	0.1686	0.0086	0.012	0.97921		5.9312	0.422149	0.3144	0.003	0.003	0.32003		2123	40	62	999	46	66	3539	15	15	28.2283		1247	4910	0.2066		0.0485	0.0087	0.00127	0.0002	0.280613	3.6e-05	3.9e-05	1.46724	4.6e-05		3539	15	0.280526	1.294	1.37914
YIPI_006A_044	Discordant		16.39	0.43	1	0.422	0.012	0.025	0.88923		2.36967	0.140383	0.2827	0.0033	0.0033	0.31888		2896	24	57	2263	53	110	3374	18	18	67.0717		351.2	429	0.753		0.0327	0.0029	0.000979	7.9e-05	0.280586	3.8e-05	4.1e-05	1.46729	6.4e-05		3374	18	0.280522	-2.78037	1.44986
YIPI_006A_045	Discordant		3.048	0.048	0.18	0.07	0.001	0.0038	0.8865		14.2857	0.77551	0.3159	0.0022	0.0022	0.059205		1417	12	44	436.2	6.2	23	3547	11	11	12.2977		2583	11440	0.1889		0.1191	0.0022	0.002882	5.7e-05	0.280664	4.5e-05	4.8e-05	1.46724	4.4e-05		3547	11	0.280467	-0.638543	1.6974
YIPI_006A_046	Discordant		24.31	0.33	1.4	0.5972	0.0068	0.032	0.80211		1.67448	0.0897244	0.2949	0.0025	0.0025	0.081644		3278	13	57	3016	28	130	3441	13	13	87.6489		227	154	1.489		0.0268	0.0017	0.000907	4.9e-05	0.280609	3.7e-05	4e-05	1.46727	5.6e-05		3441	13	0.280549	-0.240748	1.4145
YIPI_006A_047	Discordant		2.941	0.076	0.18	0.0643	0.0016	0.0037	0.95357		15.5521	0.894911	0.3316	0.0026	0.0026	0.15739		1386	19	46	401.2	9.9	23	3624	12	12	11.0706		2794	8890	0.2878		0.1326	0.0033	0.003222	7.3e-05	0.280675	5.6e-05	5.7e-05	1.46718	6.4e-05		3624	12	0.280449	0.588609	2.01567
YIPI_006A_050	Discordant		21.29	0.27	1.2	0.5639	0.0068	0.03	0.74052		1.77336	0.0943446	0.2752	0.0024	0.0024	0.1736		3148	12	56	2880	28	120	3332	13	13	86.4346		197	151.6	1.23		0.01518	0.00068	0.000566	1.5e-05	0.28064	3.4e-05	3.7e-05	1.46724	4.6e-05		3332	13	0.280604	-0.881633	1.30841
YIPI_006A_051	Discordant		6.61	0.25	0.44	0.1596	0.0058	0.01	0.95758		6.26566	0.392585	0.2979	0.0032	0.0032	0.20851		2052	31	56	953	32	56	3457	17	17	27.5673		1332	4310	0.3007		0.0773	0.0051	0.00209	0.00013	0.280795	4.9e-05	5.1e-05	1.46724	6.3e-05		3457	17	0.280656	3.9491	1.80349
YIPI_006A_053	Discordant		5.67	0.12	0.34	0.1158	0.0024	0.0065	0.86647		8.63558	0.484726	0.3547	0.0039	0.0039	0.238		1923	18	52	706	14	37	3724	17	17	18.9581		1581	4970	0.3181		0.0854	0.0047	0.00211	0.00012	0.280641	3.9e-05	4.1e-05	1.46726	4.2e-05		3724	17	0.280489	4.39834	1.44986
YIPI_006A_054	Discordant		18.67	0.24	1.1	0.4912	0.0051	0.026	0.73204		2.03583	0.10776	0.2759	0.0024	0.0024	0.081934		3025	12	54	2574	22	110	3336	14	14	77.1583		255.2	293.4	0.892		0.01128	0.00017	0.0003986	6.3e-06	0.280611	2.3e-05	2.7e-05	1.46728	4.4e-05		3336	14	0.280585	-1.43814	0.954789
YIPI_006A_055	Discordant		15.16	0.19	0.86	0.3676	0.0047	0.02	0.79898		2.72035	0.148006	0.3003	0.0025	0.0025	0.32653		2824	12	56	2016	22	93	3469	13	13	58.1147		347	251	1.485		0.04208	0.00076	0.001445	1.8e-05	0.280679	4.1e-05	4.3e-05	1.46722	6e-05		3469	13	0.280582	1.62109	1.52059
YIPI_006A_056	Discordant		23.31	0.43	1.4	0.5617	0.0096	0.031	0.89544		1.78031	0.0982546	0.3011	0.0024	0.0024	0.066047		3233	19	59	2868	40	130	3473	12	12	82.5799		180.2	344	0.586		0.0746	0.0013	0.0026	3.8e-05	0.280723	3.3e-05	3.6e-05	1.46726	5.5e-05		3473	12	0.280549	0.52283	1.27305
YIPI_006A_057	Discordant		14.59	0.28	0.86	0.361	0.0064	0.02	0.82811		2.77008	0.153467	0.2928	0.0033	0.0033	0.18487		2786	18	57	1985	31	95	3430	18	18	57.8717		567	1102	0.551		0.0271	0.0057	0.00074	0.00013	0.280559	3.1e-05	3.4e-05	1.4672	5.4e-05		3430	18	0.28051	-1.88439	1.20233
YIPI_006A_058	Discordant		15.8	0.47	1	0.4042	0.0099	0.023	0.91707		2.47402	0.140778	0.2873	0.004	0.004	-0.044698		2856	29	61	2185	46	110	3399	21	21	64.2836		270	166.3	1.815		0.067	0.013	0.00198	0.00034	0.280677	5e-05	5.2e-05	1.46718	4e-05		3399	21	0.280547	-1.29656	1.83885
YIPI_006A_061	Discordant		19.75	0.27	1.1	0.4859	0.0051	0.026	0.6942		2.05804	0.110123	0.2946	0.0029	0.0029	0.074247		3075	13	56	2552	22	110	3440	15	15	74.186		134.5	141.2	1.134		0.01626	0.00051	0.000582	1.9e-05	0.28056	3.5e-05	3.8e-05	1.46723	5e-05		3440	15	0.280521	-1.24208	1.34378
YIPI_006A_062	Discordant		17.27	0.62	1.1	0.449	0.016	0.028	0.97347		2.22717	0.138888	0.2787	0.0023	0.0023	0.078224		2929	34	62	2376	69	120	3352	13	13	70.8831		339	900	0.717		0.0221	0.0027	0.000672	6.5e-05	0.280438	3.6e-05	3.8e-05	1.46721	5.4e-05		3352	13	0.280395	-7.85623	1.34378
YIPI_006A_063	Discordant		18.95	0.58	1.2	0.471	0.016	0.029	0.90673		2.12314	0.130724	0.2961	0.0036	0.0036	0.104		3030	29	60	2480	69	130	3446	19	19	71.9675		172.6	293	0.718		0.0401	0.0044	0.00131	0.00012	0.280623	4.5e-05	4.7e-05	1.46722	6e-05		3446	19	0.280536	-0.580275	1.66204
YIPI_006A_065	Discordant		14.39	0.31	0.86	0.3353	0.0077	0.019	0.85171		2.9824	0.169	0.3111	0.0037	0.0037	0.34927		2772	20	56	1862	37	91	3523	18	18	52.8527		498	955	0.679		0.0244	0.0012	0.000888	3.6e-05	0.28053	2.9e-05	3.2e-05	1.46722	4.4e-05		3523	18	0.28047	-1.10694	1.1316
YIPI_006A_066	Discordant		6.19	0.16	0.38	0.1505	0.0037	0.0087	0.93845		6.64452	0.384102	0.2996	0.0027	0.0027	-0.054064		1998	23	55	903	21	48	3467	14	14	26.0456		918	3642	0.3042		0.0701	0.0061	0.00198	0.00018	0.28067	4.5e-05	4.8e-05	1.46724	5.3e-05		3467	14	0.280538	-0.0206256	1.6974
YIPI_006A_067A	Discordant		17.2	1.5	1.8	0.358	0.031	0.036	0.99238		2.7933	0.28089	0.3476	0.0033	0.0033	0.081251		2820	90	110	1920	150	170	3693	14	14	51.9903		412	1350	0.395		0.0479	0.0062	0.00142	0.00013	0.280356	5.7e-05	5.8e-05	1.46725	7e-05		3693	14	0.280255	-4.70654	2.05103
YIPI_006A_067B	Discordant		11.51	0.3	0.71	0.4282	0.0076	0.024	0.78451		2.33536	0.130893	0.203	0.0029	0.0029	0.0051121		2563	25	59	2297	34	110	2849	24	24	80.6248		1759	2190	1.08		0.0479	0.0062	0.00142	0.00013	0.280356	5.7e-05	5.8e-05	1.46725	7e-05		2849	24	0.280278	-23.8825	2.05103
YIPI_006A_068	Discordant		17.72	0.22	1	0.4529	0.0047	0.024	0.7691		2.20799	0.117006	0.2829	0.0022	0.0022	0.072768		2974	12	56	2407	21	110	3378	12	12	71.2552		436	134	4.44		0.0365	0.0011	0.001289	3.2e-05	0.280602	3.5e-05	3.8e-05	1.46726	6.3e-05		3378	12	0.280518	-2.83691	1.34378
YIPI_006A_070	Discordant		13.75	0.41	0.87	0.346	0.01	0.021	0.9467		2.89017	0.175415	0.2893	0.0029	0.0029	0.19772		2722	29	62	1909	49	100	3411	16	16	55.966		369	1110	0.431		0.0517	0.0056	0.00145	0.00013	0.280594	4.6e-05	4.8e-05	1.46726	6.8e-05		3411	16	0.280499	-2.74365	1.6974
YIPI_006A_075	Discordant		7.2	0.2	0.45	0.1686	0.0049	0.01	0.9551		5.9312	0.351791	0.3091	0.0027	0.0027	0.19859		2125	26	57	1003	27	56	3514	13	13	28.543		1295	6790	0.2189		0.0896	0.0067	0.00244	0.00016	0.280694	4.3e-05	4.5e-05	1.46718	4.7e-05		3514	13	0.280529	0.778772	1.59131
YIPI_006B
YIPI_006B_002	ok		25.39	0.44	1.5	0.6495	0.0098	0.035	0.70008		1.53965	0.0829678	0.2836	0.0037	0.0037	0.17009		3325	18	61	3225	38	140	3380	21	21	95.4142		166.8	137.4	1.125		0.0259	0.0045	0.000689	8.3e-05	0.280593	3.8e-05	4e-05	1.46723	5.2e-05		3380	21	0.280548	-1.71902	1.4145
YIPI_006B_007	ok		40.94	0.55	2.3	0.785	0.0093	0.042	0.7535		1.27388	0.0681569	0.3769	0.0035	0.0035	0.14753		3791	14	57	3737	33	150	3816	14	14	97.9298		97.9	46.4	1.901		0.0302	0.0036	0.001013	8.2e-05	0.28029	3.9e-05	4.2e-05	1.46725	7.7e-05		3816	14	0.280215	-3.1625	1.48523
YIPI_006B_008	ok		30.15	0.48	1.7	0.6721	0.0093	0.036	0.8656		1.48787	0.0796957	0.3248	0.0026	0.0026	0.036462		3492	15	56	3311	37	140	3590	12	12	92.2284		257.1	66.6	3.18		0.0336	0.0011	0.001221	3.7e-05	0.280546	3.6e-05	3.9e-05	1.46725	4.9e-05		3590	12	0.280461	0.19947	1.37914
YIPI_006B_009	ok		36.98	0.84	2.2	0.752	0.015	0.042	0.76549		1.32979	0.07427	0.3566	0.0047	0.0047	0.18336		3689	23	61	3613	56	160	3733	20	20	96.7854		176.5	76.8	1.891		0.01659	0.00074	0.000543	2.4e-05	0.280269	3.6e-05	3.8e-05	1.46722	4.9e-05		3733	20	0.28023	-4.63351	1.34378
YIPI_006B_013	ok		33.3	0.73	2	0.702	0.013	0.039	0.68665		1.4245	0.079139	0.3432	0.0055	0.0055	0.15738		3590	20	56	3427	48	150	3673	24	24	93.3025		127.9	93	1.071		0.032	0.01	0.00095	0.00025	0.280328	5.3e-05	5.5e-05	1.46716	5.8e-05		3673	24	0.280261	-4.97415	1.94494
YIPI_006B_014	ok		26.93	0.39	1.5	0.6713	0.0086	0.036	0.6895		1.48965	0.0798857	0.2905	0.0031	0.0031	0.3216		3379	14	55	3308	33	140	3418	17	17	96.7817		95	42.9	1.702		0.00992	0.00024	0.0003722	8.9e-06	0.280545	3.5e-05	3.8e-05	1.46721	6.4e-05		3418	17	0.28052	-1.79923	1.34378
YIPI_006B_015	ok		34.36	0.72	2	0.724	0.014	0.04	0.89195		1.38122	0.0763102	0.3433	0.0032	0.0032	0.069188		3611	21	60	3503	53	150	3674	14	14	95.3457		79.6	71.5	0.871		0.02202	0.00036	0.0007537	8.9e-06	0.280322	4.6e-05	4.9e-05	1.46722	5.5e-05		3674	14	0.280268	-4.66781	1.73277
YIPI_006B_017	ok		32.1	0.41	1.8	0.6893	0.007	0.037	0.71813		1.45075	0.0778727	0.3379	0.0032	0.0032	0.088516		3551	13	57	3378	27	140	3650	14	14	92.5479		203.2	66.3	2.384		0.01758	0.00021	0.000601	6.9e-06	0.280289	3.5e-05	3.8e-05	1.46726	5.4e-05		3650	14	0.280247	-6.02234	1.34378
YIPI_006B_026	ok		36.61	0.65	2.1	0.773	0.011	0.042	0.6969		1.29366	0.0702895	0.3425	0.0045	0.0045	0.1718		3681	18	58	3688	41	150	3671	20	20	100.463		93.3	93.5	0.864		0.0249	0.0011	0.000863	2.7e-05	0.280306	4.5e-05	4.8e-05	1.46719	5.8e-05		3671	20	0.280245	-5.58518	1.6974
YIPI_006B_030	ok		22.01	0.43	1.3	0.603	0.01	0.033	0.89801		1.65837	0.0907568	0.2639	0.0023	0.0023	-0.0034282		3179	19	59	3037	43	130	3268	14	14	92.9315		341.5	301.6	1.041		0.051	0.0064	0.0015	0.00015	0.280686	4.6e-05	4.8e-05	1.46724	6.7e-05		3268	14	0.280592	-2.83186	1.6974
YIPI_006B_033	ok		39.92	0.39	2.3	0.8071	0.009	0.043	0.62655		1.239	0.0660106	0.3633	0.0027	0.0027	0.086327		3767.2	9.9	57	3811	32	150	3762	11	11	101.302		121	49.3	2.634		0.0158	0.00028	0.0006075	7.2e-06	0.280252	3.7e-05	3.9e-05	1.46723	4.7e-05		3762	11	0.280208	-4.72294	1.37914
YIPI_006B_034	ok		27.22	0.29	1.5	0.7014	0.0056	0.037	0.64398		1.42572	0.0752091	0.2807	0.0023	0.0023	0.11981		3389	10	56	3424	21	140	3364	13	13	101.784		155	52.5	3.249		0.0402	0.0018	0.001479	6.4e-05	0.280658	3.1e-05	3.4e-05	1.46727	4.8e-05		3364	13	0.280562	-1.60057	1.20233
YIPI_006B_035	ok		31.04	0.38	1.8	0.7163	0.0062	0.038	0.67027		1.39606	0.0740617	0.3131	0.0028	0.0028	0.034638		3519	12	55	3481	23	140	3533	14	14	98.5282		137.9	69.9	2.168		0.0239	0.0022	0.000797	6.7e-05	0.280335	4e-05	4.3e-05	1.46723	5.2e-05		3533	14	0.280281	-7.60522	1.52059
YIPI_006B_038	ok		26.7	0.3	1.5	0.6658	0.0061	0.035	0.65476		1.50195	0.0789552	0.2905	0.0025	0.0025	0.22792		3371	11	54	3288	23	140	3417	13	13	96.2248		123.8	93.3	1.506		0.02216	0.00051	0.000805	1.7e-05	0.28057	3.6e-05	3.9e-05	1.46726	5.7e-05		3417	13	0.280517	-1.94791	1.37914
YIPI_006B_039	ok		35.97	0.5	2.1	0.789	0.017	0.044	0.62949		1.26743	0.0706804	0.3458	0.0037	0.0037	0.09605		3663	14	56	3743	61	160	3686	16	16	101.546		113.9	74.6	1.662		0.0272	0.0069	0.0008	0.00017	0.280317	3.7e-05	4e-05	1.46725	5.3e-05		3686	16	0.28026	-4.68278	1.4145
YIPI_006B_041	ok		27.76	0.34	1.6	0.6959	0.0074	0.037	0.64798		1.43699	0.0764026	0.289	0.0028	0.0028	0.32458		3408	12	56	3403	28	140	3410	15	15	99.7947		70.4	56.3	1.349		0.01992	0.0002	0.0006804	6.6e-06	0.280427	3.9e-05	4.2e-05	1.46727	5.1e-05		3410	15	0.280382	-6.91542	1.48523
YIPI_006B_042	ok		27.78	0.31	1.6	0.7148	0.0072	0.038	0.66041		1.39899	0.0743729	0.282	0.0024	0.0024	0.22315		3410	11	57	3474	27	140	3372	14	14	103.025		86.3	43.6	2.285		0.01081	0.00074	0.000444	2.4e-05	0.280588	4e-05	4.2e-05	1.46728	7.1e-05		3372	14	0.280559	-1.51641	1.48523
YIPI_006B_045	ok		36.88	0.61	2.1	0.769	0.01	0.041	0.76144		1.30039	0.0693316	0.3467	0.0038	0.0038	0.16756		3688	16	56	3677	39	160	3693	17	17	99.5667		89.4	71	1.395		0.0094	0.0013	0.000345	3.8e-05	0.280275	3.4e-05	3.7e-05	1.46721	5.4e-05		3693	17	0.28025	-4.85867	1.30841
YIPI_006B_046	ok		36.34	0.53	2.1	0.761	0.011	0.041	0.82394		1.31406	0.0707969	0.3463	0.0029	0.0029	0.19291		3671	15	57	3643	40	150	3688	13	13	98.7798		156	77.8	2.089		0.0253	0.0021	0.00085	5.6e-05	0.28035	4.5e-05	4.7e-05	1.46723	6.8e-05		3688	13	0.280289	-3.58619	1.66204
YIPI_006B_050	ok		25.49	0.39	1.5	0.638	0.0085	0.034	0.83056		1.5674	0.083529	0.2889	0.0025	0.0025	0.091357		3323	15	57	3178	34	140	3408	13	13	93.2512		178	162	1.248		0.01865	0.00054	0.000654	1.8e-05	0.280552	3.7e-05	4e-05	1.46724	6.1e-05		3408	13	0.280509	-2.44516	1.4145
YIPI_006B_051	ok		27.75	0.69	1.7	0.685	0.014	0.038	0.82872		1.45985	0.0809846	0.2926	0.0045	0.0045	-0.013441		3405	24	60	3361	52	150	3427	24	24	98.0741		72.4	62.6	1.134		0.02331	0.00056	0.000787	1.6e-05	0.280421	4.5e-05	4.8e-05	1.46719	6e-05		3427	24	0.280369	-6.98365	1.6974
YIPI_006B_052	ok		27.96	0.28	1.6	0.7006	0.0056	0.037	0.61527		1.42735	0.0753809	0.2899	0.0024	0.0024	0.10986		3416	10	56	3424	22	140	3414	13	13	100.293		109.9	23.02	4.499		0.01376	0.00027	0.0005771	9.5e-06	0.280536	3.2e-05	3.5e-05	1.46722	5.4e-05		3414	13	0.280498	-2.69489	1.23769
YIPI_006B_061	ok		25.1	0.41	1.5	0.657	0.01	0.036	0.75451		1.52207	0.0834011	0.2754	0.0029	0.0029	0.24486		3310	16	56	3250	40	140	3333	16	16	97.5098		58.9	39.7	1.222		0.0219	0.0012	0.000736	3.1e-05	0.280398	3.7e-05	4e-05	1.46724	5.7e-05		3333	16	0.280351	-9.87071	1.4145
YIPI_006B_062	ok		26.64	0.29	1.5	0.6846	0.0053	0.036	0.5652		1.46071	0.0768119	0.2815	0.0026	0.0026	0.20596		3369	10	56	3361	20	140	3368	14	14	99.7922		180.3	51	2.907		0.0189	0.0033	0.00063	0.00012	0.280555	3.7e-05	4e-05	1.46724	5.2e-05		3368	14	0.280514	-3.21659	1.4145
YIPI_006B_064	ok		39.08	0.59	2.3	0.787	0.01	0.042	0.68868		1.27065	0.0678109	0.3602	0.0039	0.0039	0.21967		3745	15	57	3744	37	150	3746	16	16	99.9466		36.2	15.38	1.917		0.01071	0.00037	0.000365	1.3e-05	0.280212	3.3e-05	3.6e-05	1.4672	6e-05		3746	16	0.280186	-5.89999	1.27305
YIPI_006B_066	ok		27.38	0.29	1.6	0.7008	0.0062	0.037	0.75216		1.42694	0.0753379	0.2826	0.002	0.002	0.11529		3395	10	55	3425	23	140	3375	11	11	101.481		112.5	62	1.516		0.0157	0.0006	0.000568	1.7e-05	0.280595	4.2e-05	4.4e-05	1.46721	5.9e-05		3375	11	0.280558	-1.48388	1.55595
YIPI_006B_068	ok		41.1	0.5	2.3	0.7943	0.0076	0.042	0.76553		1.25897	0.0665702	0.3759	0.003	0.003	-0.055807		3796	12	57	3766	27	150	3812	12	12	98.7933		82	23.62	2.839		0.00996	0.00036	0.000434	1.8e-05	0.280211	3.6e-05	3.9e-05	1.46721	5.9e-05		3812	12	0.280179	-4.55038	1.37914
YIPI_006B_069	ok		32.49	0.86	2	0.676	0.016	0.039	0.89321		1.47929	0.0853436	0.3469	0.0042	0.0042	0.0011542		3560	27	62	3325	61	150	3691	18	18	90.084		145.4	67.2	1.793		0.029	0.0032	0.000934	8.5e-05	0.280329	4.7e-05	4.9e-05	1.46722	5.5e-05		3691	18	0.280262	-4.47882	1.73277
YIPI_006B_070	ok		27.32	0.35	1.6	0.6825	0.0067	0.036	0.72129		1.4652	0.0772854	0.2892	0.0026	0.0026	0.0703		3395	12	54	3356	25	130	3411	14	14	98.3876		192.8	88.3	1.76		0.01509	0.00086	0.00052	2.6e-05	0.280555	2.8e-05	3.1e-05	1.46728	7.3e-05		3411	14	0.280521	-1.95413	1.09624
YIPI_006B_075	ok		24.91	0.35	1.4	0.675	0.011	0.037	0.72144		1.48148	0.0812071	0.272	0.0025	0.0025	0.042047		3301	14	56	3324	43	140	3314	15	15	100.302		82.4	22.5	2.91		0.0245	0.0011	0.00094	4e-05	0.280649	3.6e-05	3.9e-05	1.46724	5.9e-05		3314	15	0.280589	-1.83239	1.37914
YIPI_006B_076	ok		27.52	0.29	1.6	0.6952	0.0057	0.037	0.68598		1.43843	0.0765565	0.2858	0.0022	0.0022	0.142		3400	10	56	3403	21	140	3393	12	12	100.295		118.4	11.43	6.62		0.002199	3.8e-05	7.544e-05	7e-07	0.280536	2.8e-05	3.2e-05	1.46725	5.5e-05		3393	12	0.280531	-2.01723	1.1316
YIPI_006B_078	ok		37.17	0.63	2.2	0.743	0.013	0.041	0.8512		1.3459	0.0742688	0.3633	0.0031	0.0031	0.13587		3693	17	57	3574	47	150	3762	13	13	95.0027		94.7	58.8	1.073		0.02162	0.00094	0.000725	2.6e-05	0.280272	4.3e-05	4.5e-05	1.46719	6.2e-05		3762	13	0.280219	-4.31449	1.59131
YIPI_006B_079	ok		26.79	0.28	1.5	0.694	0.0059	0.037	0.64255		1.44092	0.0768215	0.2809	0.0023	0.0023	0.085284		3376	10	57	3399	23	140	3366	13	13	100.98		113.1	40.6	1.72		0.0363	0.0026	0.001281	8.1e-05	0.280664	4.9e-05	5.1e-05	1.46721	6.7e-05		3366	13	0.280581	-0.883575	1.80349
YIPI_006B_083	ok		35.99	0.39	2	0.7651	0.0063	0.04	0.66365		1.30702	0.0683319	0.3415	0.0028	0.0028	0.11981		3664	11	56	3661	23	150	3667	13	13	99.8364		88	29.3	1.88		0.007563	3.4e-05	0.0002722	2.2e-06	0.280301	3.5e-05	3.8e-05	1.46721	4.3e-05		3667	13	0.280282	-4.3638	1.34378
YIPI_006B_086	ok		38.84	0.49	2.2	0.7941	0.009	0.042	0.7454		1.25929	0.0666038	0.3562	0.0032	0.0032	0.099158		3738	12	57	3764	32	150	3730	13	13	100.912		58.1	63.8	0.663		0.01332	0.00089	0.00045	2.5e-05	0.280273	4.1e-05	4.3e-05	1.46719	4.8e-05		3730	13	0.280241	-4.32237	1.52059
YIPI_006B_089	ok		23.05	0.24	1.3	0.6121	0.0051	0.032	0.63594		1.63372	0.0854093	0.2727	0.0022	0.0022	0.15242		3227	10	55	3080	21	130	3318	13	13	92.827		137.9	199.2	0.618		0.03473	0.0007	0.001379	2.8e-05	0.280713	4.8e-05	5e-05	1.46724	5.6e-05		3318	13	0.280625	-0.459102	1.76813
YIPI_006B_091	ok		25.34	0.47	1.5	0.63	0.01	0.034	0.87421		1.5873	0.0856639	0.2913	0.0025	0.0025	-0.012599		3315	19	59	3143	41	140	3421	14	14	91.8737		118.4	237	0.753		0.0382	0.0022	0.001533	8.9e-05	0.280597	4.6e-05	4.8e-05	1.46724	6.7e-05		3421	14	0.280496	-2.60387	1.6974
YIPI_006B_093	ok		26.95	0.31	1.5	0.6774	0.0065	0.036	0.66945		1.47623	0.0784535	0.2886	0.0025	0.0025	0.22833		3379	11	56	3332	25	140	3407	13	13	97.7986		99.6	121.2	1.141		0.02349	0.00035	0.000809	1.6e-05	0.280564	4.5e-05	4.7e-05	1.46725	5.2e-05		3407	13	0.280511	-2.40364	1.66204
YIPI_006B_096	ok		26.27	0.27	1.4	0.6743	0.0055	0.031	0.75277		1.48302	0.0681797	0.2829	0.0019	0.0034	0.14932		3354.5	9.9	51	3321	21	120	3377	10	19	98.3417		108	71.4	1.536		0.01084	0.00035	0.000411	1.4e-05	0.280596	4e-05	4.4e-05	1.46718	5e-05		3377	19	0.280569	-1.03731	1.55595
YIPI_006B_097	ok		24.66	0.44	1.3	0.632	0.01	0.031	0.69534		1.58228	0.0776118	0.2836	0.0038	0.0047	0.26532		3293	17	53	3157	41	120	3380	21	26	93.4024		186.7	112.4	1.699		0.082	0.034	0.00239	0.00081	0.28072	6.4e-05	6.7e-05	1.46725	9.5e-05		3380	26	0.280564	-1.14169	2.36929
YIPI_006B_098	ok		27.17	0.32	1.4	0.6814	0.0079	0.032	0.79402		1.46757	0.0689201	0.2888	0.0023	0.0036	0.23566		3390	12	51	3346	30	120	3408	12	20	98.1808		78.4	99.5	0.815		0.01796	0.0004	0.0006266	7.8e-06	0.280519	3.1e-05	3.5e-05	1.46726	5.1e-05		3408	20	0.280478	-3.55715	1.23769
YIPI_006B_106	ok		25.77	0.71	1.5	0.674	0.018	0.036	0.85717		1.48368	0.079247	0.2773	0.0041	0.0049	0.19757		3328	28	59	3311	71	140	3342	23	28	99.0724		79.1	61.7	1.7		0.0181	0.0013	0.000643	3.8e-05	0.280562	3.9e-05	4.3e-05	1.46719	5.1e-05		3342	28	0.280521	-3.60395	1.52059
YIPI_006B_112	ok		23.01	0.24	1.2	0.6084	0.0062	0.028	0.76921		1.64366	0.0756449	0.2739	0.0018	0.0033	0.2327		3226	10	51	3061	25	110	3326	11	19	92.0325		154.5	89.7	2.62		0.0216	0.0011	0.000791	4e-05	0.280653	2.8e-05	3.3e-05	1.4672	6.1e-05		3326	19	0.280602	-1.07235	1.16696
YIPI_006B_114	ok		31.9	0.89	1.9	0.677	0.017	0.035	0.94027		1.4771	0.0763644	0.3411	0.0032	0.0046	-0.07252		3536	29	60	3321	67	140	3665	14	20	90.6139		85.3	120	1.069		0.01148	0.00048	0.000404	1.2e-05	0.280269	3.2e-05	3.7e-05	1.46721	4.6e-05		3665	20	0.28024	-5.88539	1.30841
YIPI_006B_116	ok		39.18	0.5	2.1	0.7888	0.0092	0.037	0.74433		1.26775	0.0594659	0.3611	0.0032	0.0048	0.17155		3748	13	54	3745	33	130	3752	13	20	99.8134		45.9	33.19	1.559		0.021	0.0023	0.000712	8e-05	0.280353	4.3e-05	4.6e-05	1.46729	5.1e-05		3752	20	0.280301	-1.6263	1.62668
YIPI_006B_119	ok		27.53	0.32	1.5	0.6827	0.0073	0.032	0.76452		1.46477	0.0686579	0.2923	0.0022	0.0036	0.23254		3400	11	52	3352	28	120	3427	12	19	97.8115		172.5	82.6	2.352		0.01409	0.0004	0.000479	1.5e-05	0.280502	4e-05	4.4e-05	1.46722	6e-05		3427	19	0.28047	-3.37127	1.55595
YIPI_006B_121	ok		27.99	0.33	1.5	0.6973	0.0074	0.033	0.74219		1.4341	0.0678695	0.2907	0.0024	0.0037	0.21957		3415	12	52	3407	28	120	3418	13	20	99.6782		95.8	101.6	1.025		0.01856	0.00025	0.000633	6.6e-06	0.280538	3.9e-05	4.3e-05	1.46721	6.7e-05		3418	20	0.280496	-2.66123	1.52059
YIPI_006B_122	ok		22.01	0.32	1.2	0.5995	0.0068	0.028	0.74078		1.66806	0.0779076	0.2655	0.0026	0.0037	0.11499		3180	14	52	3025	28	110	3275	15	22	92.3664		72.5	112.9	0.688		0.01216	0.00025	0.0004222	7.2e-06	0.280471	3.5e-05	3.9e-05	1.46721	6.2e-05		3275	22	0.280444	-7.91206	1.37914
YIPI_006B_129	ok		30.25	0.47	1.6	0.717	0.01	0.034	0.84581		1.3947	0.0661364	0.3063	0.003	0.0042	0.13707		3490	16	54	3479	39	130	3498	15	21	99.4568		88.7	133.4	0.746		0.02646	0.0007	0.000968	1.8e-05	0.280553	4.6e-05	4.9e-05	1.46724	5.4e-05		3498	21	0.280488	-1.06059	1.73277
YIPI_006B_130	ok		26.81	0.35	1.4	0.683	0.0084	0.032	0.76866		1.46413	0.0685975	0.2848	0.0027	0.0039	0.3019		3374	13	53	3352	32	120	3385	15	21	99.0251		59.5	133	0.4778		0.02244	0.00053	0.000711	1.1e-05	0.280549	3.4e-05	3.8e-05	1.46718	6.5e-05		3385	21	0.280503	-3.22167	1.34378
YIPI_006B_131	ok		28.09	0.52	1.5	0.671	0.012	0.033	0.75459		1.49031	0.0732941	0.303	0.0022	0.0037	0.27644		3414	19	55	3301	46	130	3483	11	19	94.7746		334	1017	0.372		0.0317	0.0042	0.0006456	2.9e-06	0.280575	3.1e-05	3.6e-05	1.46722	5e-05		3483	19	0.280532	0.148162	1.27305
YIPI_006B_134	ok		26.42	0.34	1.4	0.6768	0.0071	0.032	0.68808		1.47754	0.0698601	0.2832	0.0027	0.0038	0.17089		3360	13	52	3331	27	120	3378	15	21	98.6086		188	117.3	1.751		0.035	0.011	0.00103	0.00028	0.280614	4.2e-05	4.5e-05	1.46724	6.4e-05		3378	21	0.280547	-1.80838	1.59131
YIPI_006B_138	ok		35.58	0.39	1.9	0.7383	0.0069	0.034	0.81915		1.35446	0.0623754	0.3492	0.0027	0.0044	0.081883		3652	11	53	3562	26	130	3701	12	19	96.2443		111	121.3	1.014		0.01211	0.00053	0.000421	1.4e-05	0.280254	2.8e-05	3.3e-05	1.46726	5.7e-05		3701	19	0.280224	-5.61185	1.16696
YIPI_006B_139	ok		34.73	0.57	1.9	0.704	0.01	0.034	0.90845		1.42046	0.0686015	0.3573	0.0027	0.0044	0.11719		3630	17	55	3439	41	130	3738	12	20	92.0011		158	236	0.774		0.03056	0.00044	0.000951	1.1e-05	0.28026	6.1e-05	6.3e-05	1.46727	8.5e-05		3738	20	0.280191	-5.88847	2.22784
YIPI_006B_145	ok		24.04	0.24	1.3	0.635	0.0053	0.029	0.83121		1.5748	0.0719201	0.2741	0.0018	0.0032	0.002047		3268.2	9.7	51	3168	21	120	3327	11	19	95.2209		127.9	316.9	0.4501		0.0405	0.001	0.001505	3.1e-05	0.28067	4.3e-05	4.6e-05	1.46721	7.6e-05		3327	19	0.280574	-2.07383	1.62668
YIPI_006B_147	ok		44.35	0.73	2.4	0.823	0.011	0.039	0.73248		1.21507	0.0575791	0.387	0.0045	0.0059	0.27775		3873	16	52	3868	37	140	3857	17	23	100.285		79.6	142.1	0.64		0.0354	0.0025	0.000853	6.4e-05	0.280149	4.9e-05	5.2e-05	1.46722	8.3e-05		3857	23	0.280085	-6.81124	1.83885
YIPI_006B_148	ok		24.11	0.3	1.3	0.6363	0.0075	0.03	0.8142		1.57159	0.0740964	0.2746	0.0021	0.0034	0.24002		3270	12	52	3171	30	120	3330	12	20	95.2252		122.6	162.4	0.892		0.0165	0.0016	0.000569	5.1e-05	0.280538	2.8e-05	3.3e-05	1.46724	4.8e-05		3330	20	0.280502	-4.56994	1.16696
YIPI_006B_150	ok		36.04	0.4	1.9	0.755	0.0075	0.035	0.79116		1.3245	0.0614008	0.3459	0.0024	0.0041	0.1748		3665	11	52	3623	27	130	3686	10	18	98.2908		108	244.6	0.4955		0.01506	0.00016	0.0005141	7.7e-06	0.280284	3.5e-05	3.9e-05	1.4672	6.6e-05		3686	18	0.280247	-5.1333	1.37914
YIPI_006B_151	ok		24.95	0.55	1.4	0.623	0.013	0.031	0.92998		1.60514	0.0798704	0.2899	0.0024	0.0037	0.11608		3299	22	56	3116	54	130	3415	13	20	91.2445		115.8	172.5	0.7576		0.0161	0.0011	0.000548	3.7e-05	0.280534	3.1e-05	3.6e-05	1.46726	5.3e-05		3415	20	0.280498	-2.67447	1.27305
YIPI_006B_155	ok		26.9	0.34	1.4	0.6913	0.0077	0.032	0.79894		1.44655	0.0669602	0.2836	0.0023	0.0036	0.2026		3381	13	53	3385	29	120	3381	13	20	100.118		74.7	46.3	1.878		0.02713	0.00034	0.0009648	5.6e-06	0.280621	5e-05	5.3e-05	1.46725	6.2e-05		3381	20	0.280558	-1.33827	1.87422
YIPI_006B_156	ok		26.52	0.38	1.4	0.6832	0.0078	0.032	0.69189		1.4637	0.0685574	0.2808	0.0031	0.0041	0.19493		3363	14	53	3353	30	120	3361	17	23	99.762		32.6	23.14	1.599		0.01505	0.00067	0.000562	2.2e-05	0.280608	3.9e-05	4.3e-05	1.46723	5e-05		3361	23	0.280572	-1.33436	1.52059
YIPI_006B_157	ok		26.14	0.24	1.4	0.6702	0.0051	0.031	0.71726		1.49209	0.0690165	0.2824	0.0019	0.0034	0.17703		3349.9	9	52	3305	20	120	3374	11	19	97.9549		150.7	153.7	1.183		0.03861	0.00095	0.001355	3.3e-05	0.280647	3.9e-05	4.3e-05	1.4672	5.6e-05		3374	19	0.280559	-1.4777	1.52059
YIPI_006B_158	ok		28.21	0.4	1.5	0.7037	0.009	0.033	0.85066		1.42106	0.0666406	0.2901	0.0021	0.0035	0.12832		3422	14	53	3431	34	130	3417	11	19	100.41		91.5	90.4	1.15		0.0235	0.0013	0.000841	5.1e-05	0.280566	3.9e-05	4.3e-05	1.46725	6.8e-05		3417	19	0.280511	-2.175	1.52059
YIPI_006B_160	ok		28.23	0.42	1.5	0.688	0.011	0.033	0.73466		1.45349	0.0697167	0.2983	0.0042	0.0051	0.24634		3425	14	53	3373	42	130	3460	21	26	97.4855		113	138.1	0.943		0.0416	0.0012	0.001257	3.6e-05	0.280492	5e-05	5.3e-05	1.46725	7.6e-05		3460	26	0.280408	-4.80287	1.87422
YIPI_006B_161	ok		23.11	0.31	1.2	0.6058	0.0061	0.028	0.68633		1.65071	0.0762956	0.2772	0.0028	0.0039	0.1294		3230	13	52	3052	25	110	3344	16	22	91.2679		168.2	168	1.158		0.02904	0.00075	0.000953	2.9e-05	0.280585	3.5e-05	3.9e-05	1.46722	4.5e-05		3344	22	0.280524	-3.44935	1.37914
YIPI_006B_163	ok		27.31	0.34	1.5	0.6992	0.0076	0.033	0.69572		1.43021	0.0675011	0.2823	0.0026	0.0038	0.25498		3392	12	52	3415	29	120	3372	14	21	101.275		80.1	44.6	2.111		0.0288	0.0018	0.001025	5.8e-05	0.280657	4.6e-05	4.9e-05	1.46724	6.2e-05		3372	21	0.28059	-0.402832	1.73277
YIPI_006B_172	ok		25.17	0.37	1.4	0.6619	0.0086	0.031	0.8798		1.5108	0.0707582	0.2752	0.002	0.0033	0.044112		3312	14	52	3271	33	120	3333	11	19	98.1398		83.6	50.6	2.132		0.016059	6.5e-05	0.0006465	5.7e-06	0.280637	3.2e-05	3.6e-05	1.4672	6.3e-05		3333	19	0.280595	-1.14932	1.27305
YIPI_006B_176	ok		27.37	0.28	1.4	0.6858	0.0067	0.032	0.73499		1.45815	0.0680385	0.289	0.0021	0.0035	0.26349		3395	10	52	3365	26	120	3410	11	19	98.6804		109.9	78.1	1.771		0.01705	0.00014	0.0006082	4.3e-06	0.280536	4.4e-05	4.7e-05	1.4672	7.4e-05		3410	19	0.280496	-2.8614	1.66204
YIPI_006B_178	ok		26.72	0.35	1.4	0.6813	0.0076	0.032	0.73395		1.46778	0.0689403	0.2838	0.0026	0.0038	0.20611		3371	13	51	3350	30	120	3380	14	21	99.1124		58.5	22.5	3.38		0.0226	0.00047	0.000824	1.9e-05	0.280681	3.8e-05	4.2e-05	1.46725	5.1e-05		3380	21	0.280627	1.10376	1.48523
YIPI_006B_179	ok		26.35	0.3	1.4	0.7013	0.007	0.033	0.72739		1.42592	0.0670975	0.2723	0.0021	0.0034	0.22304		3357	11	52	3423	27	120	3316	12	20	103.227		85.7	62.3	1.774		0.008009	6.7e-05	0.0003524	3.4e-06	0.280596	4e-05	4.4e-05	1.46723	6.9e-05		3316	20	0.280573	-2.33749	1.55595
YIPI_006B_182	ok		25.46	0.57	1.4	0.635	0.013	0.032	0.93835		1.5748	0.0793602	0.2914	0.0023	0.0037	0.028684		3322	23	57	3158	54	130	3423	12	19	92.2583		53.9	70.4	1.056		0.01982	0.00094	0.000688	3.4e-05	0.280521	4.1e-05	4.4e-05	1.46724	6e-05		3423	19	0.280476	-3.27962	1.55595
YIPI_006B_185	ok		36.43	0.38	1.9	0.778	0.0073	0.036	0.77397		1.28535	0.0594762	0.3383	0.0022	0.004	0.23151		3676	10	52	3707	26	130	3652.8	9.9	18	101.484		71.3	23.51	3.748		0.042095	7.4e-05	0.0014802	7.5e-06	0.280486	5.3e-05	5.6e-05	1.46719	7.9e-05		3652.8	18	0.280382	-1.14403	1.9803
YIPI_006B_187	ok		24.52	0.29	1.3	0.6678	0.0061	0.031	0.68412		1.49745	0.0695135	0.2657	0.0023	0.0035	0.15043		3286	11	51	3298	24	120	3278	13	20	100.61		66.4	38.8	2.081		0.01905	0.0003	0.000734	1.5e-05	0.280583	3.7e-05	4.1e-05	1.46723	6.3e-05		3278	20	0.280537	-4.55233	1.44986
YIPI_006B_189	ok		27.68	0.27	1.5	0.7	0.0064	0.033	0.65728		1.42857	0.0673469	0.2873	0.0023	0.0036	0.3225		3406.3	9.7	52	3419	24	120	3401	12	20	100.529		122.5	86.9	1.696		0.01338	0.00012	0.0004672	5.2e-06	0.280584	3.9e-05	4.2e-05	1.46718	5.7e-05		3401	20	0.280553	-1.03172	1.48523
YIPI_006B_190	ok		26.31	0.28	1.4	0.6785	0.0059	0.031	0.6879		1.47384	0.0673383	0.2811	0.0023	0.0036	0.17047		3357	11	52	3337	23	120	3367	13	20	99.109		150	50.06	3.605		0.01141	0.00063	0.000445	2.7e-05	0.28058	4.2e-05	4.6e-05	1.46716	7.6e-05		3367	20	0.280551	-1.92126	1.62668
YIPI_006B_193	ok		24.25	0.34	1.3	0.6335	0.0081	0.03	0.85868		1.57853	0.0747529	0.2774	0.0021	0.0034	-0.065482		3280	12	48	3162	32	120	3347	12	19	94.4727		643	297	2.593		0.0397	0.0014	0.001434	4.9e-05	0.28073	4.5e-05	4.9e-05	1.46722	6.4e-05		3347	19	0.280638	0.681875	1.73277
YIPI_006B_001	Discordant		11.5	0.35	0.73	0.2845	0.009	0.017	0.95025		3.51494	0.210032	0.2926	0.0028	0.0028	0.24485		2555	29	60	1610	45	87	3429	15	15	46.9525		591	2050	0.317		0.0544	0.0056	0.00158	0.00012	0.280685	4.2e-05	4.5e-05	1.46722	5.2e-05		3429	15	0.280581	0.603852	1.59131
YIPI_006B_003	Discordant		23.54	0.39	1.4	0.5916	0.009	0.032	0.83808		1.69033	0.091431	0.288	0.0026	0.0026	0.15541		3244	16	57	2992	37	130	3403	14	14	87.9224		194	217.1	0.884		0.0155	0.0022	0.00054	6.9e-05	0.280575	2.9e-05	3.2e-05	1.46718	6.2e-05		3403	14	0.28054	-1.4757	1.1316
YIPI_006B_004	Discordant		19.59	0.61	1.2	0.498	0.015	0.03	0.87407		2.00803	0.120966	0.2846	0.0042	0.0042	0.19703		3064	30	62	2601	65	130	3385	23	23	76.839		248.5	462	0.494		0.0595	0.0048	0.00209	0.00012	0.280688	5.2e-05	5.4e-05	1.46729	6e-05		3385	23	0.280552	-1.47404	1.90958
YIPI_006B_005	Discordant		14.05	0.24	0.82	0.3035	0.0045	0.016	0.795		3.29489	0.173701	0.3346	0.0035	0.0035	0.044134		2754	16	53	1708	22	81	3636	16	16	46.9747		612	170.4	3.076		0.055	0.0018	0.001696	4.3e-05	0.280716	4.5e-05	4.8e-05	1.46719	7.1e-05		3636	16	0.280597	6.13276	1.6974
YIPI_006B_006	Discordant		18.87	0.25	1.1	0.5077	0.0054	0.027	0.77903		1.96967	0.104749	0.2692	0.0023	0.0023	0.091594		3034	13	57	2645	23	120	3298	13	13	80.2001		378	146.9	2.227		0.02154	0.00096	0.000753	4.2e-05	0.280564	3.2e-05	3.5e-05	1.46718	5.2e-05		3298	13	0.280516	-4.80759	1.23769
YIPI_006B_010	Discordant		15.64	0.33	0.93	0.3697	0.0078	0.021	0.84058		2.7049	0.153646	0.3062	0.0036	0.0036	0.22679		2850	20	58	2025	37	97	3501	17	17	57.8406		598	370	1.37		0.0157	0.0017	0.000451	3.9e-05	0.280281	3.3e-05	3.6e-05	1.4672	4.8e-05		3501	17	0.280251	-9.44256	1.27305
YIPI_006B_011	Discordant		22.34	0.4	1.3	0.5375	0.0091	0.029	0.7741		1.86047	0.100379	0.3006	0.0032	0.0032	0.28872		3196	17	56	2775	40	130	3469	16	16	79.9942		293	251	0.972		0.0415	0.0033	0.001458	9.1e-05	0.280678	3.7e-05	4e-05	1.46724	6.3e-05		3469	16	0.28058	1.55444	1.4145
YIPI_006B_012	Discordant		21.58	0.64	1.4	0.573	0.014	0.033	0.80515		1.7452	0.100509	0.2725	0.0047	0.0047	0.047503		3159	29	62	2915	58	140	3316	27	27	87.9071		240.6	82	2.318		0.0364	0.0014	0.001344	6.6e-05	0.280797	4.4e-05	4.7e-05	1.46718	6e-05		3316	27	0.280711	2.56811	1.66204
YIPI_006B_016	Discordant		18.73	0.91	1.4	0.449	0.019	0.03	0.9287		2.22717	0.148809	0.3005	0.0051	0.0051	-0.20589		3016	50	75	2387	86	140	3469	26	26	68.8095		298	362	0.677		0.06	0.0055	0.00188	0.00015	0.28069	6.7e-05	6.9e-05	1.46717	7.9e-05		3469	26	0.280564	0.975701	2.44002
YIPI_006B_019	Discordant		17.21	0.82	1.3	0.436	0.021	0.031	0.97785		2.29358	0.163076	0.2861	0.0028	0.0028	0.16428		2924	48	74	2316	95	140	3394	15	15	68.2381		306.3	403	0.63		0.0513	0.0023	0.001673	5.4e-05	0.280653	4.3e-05	4.5e-05	1.46728	4.9e-05		3394	15	0.280544	-1.54823	1.59131
YIPI_006B_020	Discordant		28.93	0.39	1.7	0.5876	0.0062	0.031	0.67376		1.70184	0.0897838	0.3565	0.0037	0.0037	0.19927		3449	13	57	2979	25	130	3732	16	16	79.8232		246.2	209.8	0.921		0.055	0.01	0.00154	0.00023	0.280402	3.4e-05	3.7e-05	1.46723	5e-05		3732	16	0.280291	-2.47936	1.30841
YIPI_006B_021	Discordant		4.04	0.13	0.26	0.0928	0.0029	0.0056	0.91775		10.7759	0.650267	0.3151	0.0042	0.0042	0.11347		1637	26	52	572	17	33	3543	21	21	16.1445		1405	4670	0.2431		0.105	0.005	0.00263	0.00011	0.280682	4.6e-05	4.9e-05	1.46716	4.7e-05		3543	21	0.280502	0.530213	1.73277
YIPI_006B_022	Discordant		5.53	0.12	0.33	0.1277	0.003	0.0073	0.91279		7.83085	0.447653	0.3175	0.0034	0.0034	0.16804		1911	20	58	774	17	41	3554	16	16	21.7783		1134	2640	0.3484		0.0621	0.0062	0.00165	0.00013	0.280658	3.8e-05	4e-05	1.46727	5.8e-05		3554	16	0.280545	2.31388	1.4145
YIPI_006B_023	Discordant		7.384	0.077	0.42	0.1553	0.0013	0.0082	0.61281		6.43915	0.339994	0.3439	0.0029	0.0029	0.2621		2157.4	9.3	51	930.6	7	46	3677	13	13	25.3087		1034	2790	0.3195		0.0606	0.0054	0.00156	0.00012	0.280317	4.1e-05	4.3e-05	1.46722	5e-05		3677	13	0.280206	-6.81928	1.52059
YIPI_006B_027	Discordant		17.73	0.78	1.3	0.464	0.019	0.031	0.94917		2.15517	0.143988	0.2755	0.0038	0.0038	-0.17488		2948	45	72	2441	83	140	3332	22	22	73.2593		158.2	219	0.659		0.0308	0.0029	0.001001	8e-05	0.28049	3.6e-05	3.9e-05	1.46724	6.2e-05		3332	22	0.280426	-7.22169	1.37914
YIPI_006B_028	Discordant		10.11	0.31	0.64	0.2551	0.0077	0.015	0.90702		3.92003	0.2305	0.2868	0.0037	0.0037	0.15339		2438	29	60	1462	40	79	3397	20	20	43.038		574	1460	0.36		0.0284	0.0025	0.000788	6.9e-05	0.280622	3.7e-05	4e-05	1.46723	5.4e-05		3397	20	0.28057	-0.519968	1.4145
YIPI_006B_031	Discordant		22.3	0.51	1.3	0.58	0.014	0.033	0.61634		1.72414	0.0980975	0.279	0.0058	0.0058	0.45897		3192	23	59	2944	56	140	3350	32	32	87.8806		146.8	348	0.446		0.0278	0.0057	0.00093	0.00017	0.280576	4.2e-05	4.4e-05	1.46725	5.8e-05		3350	32	0.280516	-3.57849	1.55595
YIPI_006B_032	Discordant		17.98	0.54	1.1	0.482	0.013	0.028	0.8664		2.07469	0.120521	0.2702	0.0039	0.0039	-0.083219		2980	29	62	2533	57	120	3303	23	23	76.6879		150.3	191.6	0.828		0.0245	0.0015	0.000796	3.7e-05	0.280498	3.7e-05	4e-05	1.46721	5.2e-05		3303	23	0.280447	-7.1406	1.4145
YIPI_006B_036	Discordant		19.66	0.63	1.3	0.466	0.015	0.029	0.9582		2.14592	0.133545	0.306	0.0027	0.0027	0.21622		3056	31	63	2451	66	130	3497	14	14	70.0886		175.4	725	0.403		0.0545	0.004	0.00195	0.00013	0.280632	5e-05	5.2e-05	1.46731	6.5e-05		3497	14	0.2805	-0.629359	1.83885
YIPI_006B_037	Discordant		15.95	0.88	1.3	0.394	0.024	0.031	0.97659		2.53807	0.199696	0.2993	0.003	0.003	0.15163		2826	54	77	2110	110	140	3463	16	16	60.9298		257	990	0.317		0.0378	0.0027	0.001186	7.3e-05	0.280591	4.1e-05	4.4e-05	1.46724	5.9e-05		3463	16	0.280512	-1.03609	1.55595
YIPI_006B_040	Discordant		31.17	0.33	1.8	0.6573	0.0058	0.035	0.6606		1.52137	0.0810104	0.3424	0.0028	0.0028	0.26493		3523	10	56	3255	23	130	3671	13	13	88.6679		262	131.9	2.166		0.01119	0.00093	0.000384	2.9e-05	0.280258	2.4e-05	2.8e-05	1.46721	4.7e-05		3671	13	0.280231	-6.08515	0.990152
YIPI_006B_047	Discordant		10.27	0.72	0.92	0.252	0.019	0.023	0.98975		3.96825	0.362182	0.2974	0.0029	0.0029	0.42967		2403	64	82	1430	95	120	3454	15	15	41.4013		556	1550	0.406		0.0552	0.0052	0.00151	0.00013	0.280578	3.5e-05	3.8e-05	1.46722	5e-05		3454	15	0.280477	-2.47582	1.34378
YIPI_006B_048	Discordant		19.2	0.34	1.1	0.5152	0.008	0.028	0.85197		1.94099	0.105489	0.2699	0.0026	0.0026	-0.0038741		3048	18	58	2676	34	120	3302	15	15	81.0418		232	93.7	2.57		0.025	0.0029	0.000866	9.2e-05	0.280736	5.5e-05	5.7e-05	1.46721	7.3e-05		3302	15	0.280681	1.15796	2.01567
YIPI_006B_049	Discordant		22.18	0.26	1.3	0.5549	0.0059	0.029	0.72496		1.80213	0.0941821	0.2896	0.0025	0.0025	0.19028		3190	12	56	2844	24	120	3414	13	13	83.304		140.5	153.7	0.897		0.0415	0.0017	0.001478	7.4e-05	0.280649	4.6e-05	4.8e-05	1.46725	6.1e-05		3414	13	0.280552	-0.780677	1.6974
YIPI_006B_054	Discordant		25.76	0.5	1.5	0.544	0.01	0.03	0.90496		1.83824	0.101373	0.3421	0.0029	0.0029	0.078495		3331	19	58	2796	43	130	3669	13	13	76.2061		208	108	1.815		0.02276	0.00049	0.000748	1.2e-05	0.280335	3.8e-05	4.1e-05	1.46716	4.9e-05		3669	13	0.280282	-4.30683	1.44986
YIPI_006B_055	Discordant		10.66	0.4	0.71	0.2899	0.009	0.018	0.90419		3.44947	0.214179	0.2655	0.0042	0.0042	-0.12474		2483	35	64	1638	45	88	3274	26	26	50.0305		234.4	615	0.357		0.0409	0.0065	0.00133	0.0002	0.280641	5.1e-05	5.3e-05	1.46718	7.9e-05		3274	26	0.280557	-3.91725	1.87422
YIPI_006B_056	Discordant		17.06	0.31	1	0.4491	0.0082	0.025	0.81879		2.22668	0.123952	0.2751	0.0029	0.0029	0.23355		2933	17	56	2388	36	110	3331	16	16	71.6902		168.9	101.3	1.509		0.02209	0.00078	0.000794	2.5e-05	0.28061	3.5e-05	3.8e-05	1.46723	4.7e-05		3331	16	0.280559	-2.49535	1.34378
YIPI_006B_057	Discordant		15.07	0.59	1	0.329	0.013	0.021	0.9638		3.03951	0.194012	0.3339	0.0035	0.0035	-0.1922		2798	38	66	1823	61	100	3631	16	16	50.2066		249	811	0.31		0.0494	0.002	0.001507	4.8e-05	0.280369	3.9e-05	4.1e-05	1.46727	5.6e-05		3631	16	0.280263	-5.88217	1.44986
YIPI_006B_058	Discordant		22.25	0.3	1.3	0.5529	0.0064	0.029	0.73434		1.80865	0.0948647	0.2908	0.0027	0.0027	0.16431		3193	13	55	2835	27	120	3418	14	14	82.9432		178.8	129.8	1.257		0.018	0.0013	0.000629	4.5e-05	0.280547	3.5e-05	3.8e-05	1.46725	6e-05		3418	14	0.280506	-2.33106	1.34378
YIPI_006B_059	Discordant		20.17	0.84	1.4	0.424	0.018	0.028	0.97181		2.35849	0.155749	0.3437	0.0033	0.0033	0.052862		3074	43	72	2265	80	130	3678	14	14	61.5824		195.7	155.4	1.177		0.0401	0.0054	0.00131	0.00017	0.280347	4.5e-05	4.7e-05	1.46722	5.6e-05		3678	14	0.280254	-5.09279	1.66204
YIPI_006B_060	Discordant		11.13	0.24	0.67	0.2696	0.0058	0.015	0.9114		3.7092	0.206372	0.2992	0.0027	0.0027	0.062614		2529	20	56	1537	29	77	3464	14	14	44.3707		405	929	0.387		0.0443	0.0017	0.001376	5.5e-05	0.28069	3.6e-05	3.8e-05	1.46724	5.5e-05		3464	14	0.280598	2.06335	1.34378
YIPI_006B_065	Discordant		3.73	0.13	0.24	0.0866	0.0031	0.0054	0.97107		11.5473	0.720042	0.3111	0.0026	0.0026	0.26733		1565	25	49	535	18	32	3524	13	13	15.1816		1331	4470	0.2444		0.0921	0.0088	0.00241	0.0002	0.280703	4.8e-05	5.1e-05	1.46723	7.9e-05		3524	13	0.280539	1.39386	1.80349
YIPI_006B_067	Discordant		16.77	0.58	1.1	0.438	0.014	0.027	0.73806		2.2831	0.140739	0.276	0.0067	0.0067	0.29872		2919	34	63	2341	62	120	3337	38	38	70.1528		193.4	174	0.98		0.0388	0.0039	0.001173	9.9e-05	0.280723	5.6e-05	5.8e-05	1.46724	6.6e-05		3337	38	0.280648	0.802516	2.05103
YIPI_006B_071	Discordant		20.81	0.34	1.2	0.5363	0.0072	0.029	0.76949		1.86463	0.100828	0.2805	0.003	0.003	0.17928		3125	16	56	2769	31	120	3362	16	16	82.3617		85.1	29.5	2.398		0.0196	0.0026	0.000698	8.8e-05	0.280652	3.7e-05	4e-05	1.46724	3.9e-05		3362	16	0.280607	-0.0569016	1.4145
YIPI_006B_072	Discordant		18.39	0.26	1.1	0.48	0.0057	0.026	0.78403		2.08333	0.112847	0.277	0.0024	0.0024	0.095552		3007	14	56	2525	25	110	3343	14	14	75.531		175	336	0.419		0.0251	0.004	0.000781	9e-05	0.280572	4e-05	4.3e-05	1.4672	5.2e-05		3343	14	0.280522	-3.54098	1.52059
YIPI_006B_073	Discordant		19.28	0.22	1.1	0.4834	0.0044	0.026	0.65121		2.06868	0.111265	0.2882	0.0026	0.0026	0.2098		3054	11	55	2541	19	110	3407	13	13	74.5817		188.2	151.2	0.961		0.01838	0.00028	0.0006476	6.9e-06	0.280584	3.4e-05	3.7e-05	1.46724	6.5e-05		3407	13	0.280541	-1.31304	1.30841
YIPI_006B_074	Discordant		8.77	0.25	0.55	0.1989	0.0056	0.012	0.77092		5.02765	0.303327	0.3193	0.006	0.006	0.30872		2311	27	58	1169	30	63	3563	29	29	32.8094		844	2080	0.302		0.0828	0.009	0.00214	0.0002	0.280507	5.3e-05	5.5e-05	1.46727	5.7e-05		3563	29	0.28036	-4.06694	1.94494
YIPI_006B_077	Discordant		27.8	1.1	1.9	0.594	0.022	0.038	0.96827		1.6835	0.107699	0.3383	0.003	0.003	0.046856		3384	39	68	2979	91	150	3653	14	14	81.5494		129.7	46.7	1.768		0.02347	0.00078	0.000805	1.8e-05	0.280397	4.1e-05	4.4e-05	1.4672	5.1e-05		3653	14	0.28034	-2.61384	1.55595
YIPI_006B_080	Discordant		16.61	0.57	1.1	0.399	0.015	0.026	0.94439		2.50627	0.163316	0.3025	0.0039	0.0039	0.47164		2902	33	63	2155	70	120	3480	20	20	61.9253		232	73.4	1.853		0.02278	0.00092	0.000767	2.7e-05	0.280603	3.3e-05	3.6e-05	1.46724	4.7e-05		3480	20	0.280552	0.785557	1.27305
YIPI_006B_081	Discordant		20.25	0.68	1.3	0.504	0.016	0.031	0.89553		1.98413	0.12204	0.291	0.0037	0.0037	0.018753		3091	32	62	2622	68	130	3419	20	20	76.6891		93.2	64.5	0.859		0.0283	0.004	0.0009	0.0001	0.280591	3.6e-05	3.9e-05	1.46721	4.6e-05		3419	20	0.280532	-1.3761	1.37914
YIPI_006B_082	Discordant		16.65	0.3	0.97	0.4121	0.0067	0.022	0.86314		2.42659	0.129544	0.293	0.0027	0.0027	0.17707		2911	17	57	2223	31	100	3431	15	15	64.7916		323	474	0.423		0.0357	0.0022	0.001085	5.8e-05	0.280573	3.4e-05	3.7e-05	1.46729	5.4e-05		3431	15	0.280501	-2.17555	1.30841
YIPI_006B_085	Discordant		7.04	0.12	0.41	0.1531	0.0025	0.0083	0.85497		6.53168	0.354102	0.3336	0.0031	0.0031	0.15041		2115	16	52	918	14	47	3631	14	14	25.2823		852	3582	0.1609		0.0705	0.0073	0.00196	0.00017	0.280641	5.3e-05	5.5e-05	1.46726	5.9e-05		3631	14	0.280504	2.68422	1.94494
YIPI_006B_087	Discordant		22.5	0.95	1.6	0.584	0.024	0.039	0.96386		1.71233	0.114351	0.2785	0.003	0.003	0.056274		3183	46	77	2959	99	160	3352	17	17	88.2757		51.6	31.5	1.349		0.02369	0.00041	0.000884	1.2e-05	0.280642	4.3e-05	4.5e-05	1.46719	4.9e-05		3352	17	0.280585	-1.07439	1.59131
YIPI_006B_088	Discordant		14.2	0.23	0.82	0.3839	0.0065	0.021	0.8814		2.60485	0.14249	0.2702	0.0024	0.0024	0.11645		2762	16	57	2091	30	96	3304	14	14	63.2869		206	321	0.552		0.0343	0.0013	0.001164	4e-05	0.280693	3.7e-05	4e-05	1.4673	4.7e-05		3304	14	0.280619	-1.00351	1.4145
YIPI_006B_090	Discordant		22.92	0.33	1.3	0.5523	0.0073	0.03	0.79465		1.81061	0.0983493	0.3014	0.0026	0.0026	0.33531		3222	14	55	2832	30	120	3474	13	13	81.5199		117.8	133.1	0.838		0.02295	0.00075	0.000898	3.4e-05	0.2806	3.7e-05	4e-05	1.46722	5.7e-05		3474	13	0.28054	0.225797	1.4145
YIPI_006B_092	Discordant		9.14	0.82	0.96	0.213	0.02	0.023	0.99393		4.69484	0.506954	0.3168	0.0031	0.0031	-0.029247		2300	72	85	1220	100	120	3552	15	15	34.3468		391	1232	0.444		0.0368	0.0013	0.001111	3.4e-05	0.280453	4.1e-05	4.3e-05	1.46725	6.5e-05		3552	15	0.280377	-3.72285	1.52059
YIPI_006B_094	Discordant		14.31	0.63	1	0.364	0.016	0.025	0.97583		2.74725	0.188685	0.2855	0.0027	0.0027	0.16732		2743	42	67	1985	77	120	3390	15	15	58.5546		295	719	0.79		0.0268	0.003	0.000809	7.7e-05	0.280606	4.1e-05	4.4e-05	1.46726	7.8e-05		3390	15	0.280553	-1.30191	1.55595
YIPI_006B_095	Discordant		22.59	0.46	1.3	0.4697	0.009	0.023	0.95043		2.12902	0.104253	0.3492	0.0022	0.0041	0.001162		3208	20	54	2477	40	100	3701.3	9.8	18	66.9224		138.5	91.9	1.499		0.01407	0.00027	0.000459	1.1e-05	0.28031	3.7e-05	4.1e-05	1.46723	7.4e-05		3701.3	18	0.280277	-3.70444	1.44986
YIPI_006B_099	Discordant		18.29	0.67	1.2	0.466	0.017	0.027	0.96603		2.14592	0.124335	0.2844	0.0026	0.0038	0.047928		2985	36	63	2452	74	120	3384	14	21	72.4586		131.5	158	0.893		0.0289	0.0027	0.001041	9.2e-05	0.28069	4.8e-05	5.1e-05	1.46727	6.3e-05		3384	21	0.280622	1.01307	1.80349
YIPI_006B_100	Discordant		13.22	0.23	0.72	0.343	0.0054	0.017	0.75869		2.91545	0.144498	0.2803	0.0031	0.0042	0.17708		2693	16	51	1900	26	79	3365	18	25	56.4636		150.1	391	0.4		0.0187	0.0014	0.000607	5e-05	0.28062	2.7e-05	3.2e-05	1.46724	6.9e-05		3365	25	0.280581	-0.917085	1.1316
YIPI_006B_101	Discordant		17.05	0.58	1.1	0.375	0.013	0.021	0.97974		2.66667	0.149333	0.3292	0.0023	0.004	-0.074473		2910	36	65	2039	60	100	3611	11	19	56.4664		271.5	623	0.4646		0.02195	0.00092	0.000658	2.5e-05	0.280314	3.7e-05	4.1e-05	1.46721	5.6e-05		3611	19	0.280268	-6.18894	1.44986
YIPI_006B_102	Discordant		7.04	0.4	0.54	0.169	0.01	0.013	0.97992		5.91716	0.455166	0.3044	0.0034	0.0045	0.44261		2091	50	68	1001	56	70	3490	18	23	28.6819		679	2770	0.285		0.078	0.0048	0.0021	0.00011	0.280563	4e-05	4.3e-05	1.46726	7e-05		3490	23	0.280422	-3.60644	1.52059
YIPI_006B_103	Discordant		10.03	0.75	0.91	0.247	0.019	0.022	0.98904		4.04858	0.360602	0.2961	0.0032	0.0043	0.33146		2399	71	86	1410	100	120	3447	17	23	40.9051		537	1560	0.381		0.075	0.018	0.00189	0.00041	0.280651	5e-05	5.3e-05	1.46721	7.5e-05		3447	23	0.280525	-0.933528	1.87422
YIPI_006B_105	Discordant		11.88	0.34	0.7	0.2844	0.0083	0.015	0.97531		3.51617	0.185452	0.3032	0.0019	0.0035	0.25037		2579	27	55	1607	41	77	3484.5	9.6	18	46.1185		470	1450	0.394		0.0896	0.0023	0.002732	5.2e-05	0.280618	4.7e-05	5e-05	1.46726	7e-05		3484.5	18	0.280434	-3.28323	1.76813
YIPI_006B_107	Discordant		17.51	0.36	0.97	0.437	0.0094	0.022	0.8896		2.28833	0.115202	0.2916	0.0036	0.0046	0.21743		2960	20	54	2335	42	99	3424	20	25	68.1951		182.5	268	0.758		0.0543	0.0078	0.00157	0.00018	0.280557	4.4e-05	4.7e-05	1.46727	5.5e-05		3424	25	0.280453	-4.04839	1.66204
YIPI_006B_108	Discordant		22.93	0.53	1.3	0.588	0.013	0.03	0.93935		1.70068	0.0867694	0.2831	0.0023	0.0036	0.12496		3218	24	58	2986	52	120	3378	13	20	88.3955		390.9	300	1.474		0.03333	0.00098	0.001256	4.2e-05	0.280631	3.8e-05	4.2e-05	1.46725	7.5e-05		3378	20	0.280549	-1.72685	1.48523
YIPI_006B_109	Discordant		18.29	0.37	1	0.452	0.01	0.023	0.93416		2.21239	0.112577	0.2915	0.0023	0.0037	0.2496		2998	20	54	2406	43	99	3423	12	20	70.2892		193.6	274	0.935		0.0398	0.0012	0.001334	2.6e-05	0.280686	4.1e-05	4.5e-05	1.46719	5.4e-05		3423	20	0.280598	1.08183	1.59131
YIPI_006B_110	Discordant		16.13	0.5	0.97	0.406	0.013	0.023	0.96242		2.46305	0.139533	0.2888	0.0025	0.0038	0.24847		2871	29	56	2186	59	100	3409	13	20	64.1244		282	655	0.652		0.0328	0.0038	0.00105	0.00011	0.280631	4e-05	4.4e-05	1.46719	6.2e-05		3409	20	0.280562	-0.533667	1.55595
YIPI_006B_111	Discordant		18.85	0.34	1	0.4851	0.0076	0.023	0.89534		2.06143	0.0977384	0.2791	0.0022	0.0035	0.06693		3030	17	53	2552	34	100	3355	13	20	76.0656		408.5	128.9	3.81		0.01546	0.00063	0.000551	1.8e-05	0.280536	6.4e-05	6.6e-05	1.46723	8.7e-05		3355	20	0.2805	-4.01523	2.33393
YIPI_006B_113	Discordant		26.62	0.29	1.4	0.6181	0.0058	0.029	0.82259		1.61786	0.0759068	0.3119	0.002	0.0036	0.047073		3367	11	52	3100	23	110	3528.9	9.8	18	87.8461		164.4	74.9	2.616		0.01164	0.00012	0.0003924	6.3e-06	0.280313	3.3e-05	3.7e-05	1.46725	6.7e-05		3528.9	18	0.280286	-7.50273	1.30841
YIPI_006B_115	Discordant		10.69	0.48	0.73	0.254	0.011	0.016	0.95475		3.93701	0.248001	0.3019	0.004	0.0049	0.13279		2482	42	64	1457	56	82	3477	20	25	41.9039		324	640	0.579		0.0621	0.0057	0.00181	0.00014	0.280673	9.3e-05	9.5e-05	1.46732	0.0001		3477	25	0.280552	0.717278	3.35944
YIPI_006B_117	Discordant		22.97	0.7	1.4	0.504	0.014	0.027	0.94506		1.98413	0.106292	0.3313	0.0033	0.0047	-0.10953		3220	29	57	2626	60	110	3621	15	21	72.5214		331	335	1.109		0.0285	0.0016	0.000856	5.1e-05	0.280346	5.9e-05	6.2e-05	1.46731	0.0001		3621	21	0.280286	-5.30719	2.19248
YIPI_006B_118	Discordant		13.21	0.99	1.2	0.315	0.024	0.028	0.9854		3.1746	0.282187	0.3054	0.0039	0.0049	0.096162		2648	80	98	1750	120	140	3495	20	25	50.0715		361	525	0.737		0.0455	0.0038	0.001428	9.3e-05	0.280584	6.2e-05	6.4e-05	1.46718	5.8e-05		3495	25	0.280488	-1.13072	2.2632
YIPI_006B_120	Discordant		8.14	0.94	1	0.215	0.024	0.026	0.99452		4.65116	0.562466	0.274	0.0028	0.0039	-0.12775		2130	100	110	1230	130	140	3326	16	22	36.9814		729	309.1	2.67		0.0569	0.0031	0.001729	8e-05	0.28061	3.2e-05	3.6e-05	1.4672	8.4e-05		3326	22	0.280499	-4.74594	1.27305
YIPI_006B_123	Discordant		16.47	0.63	1.1	0.436	0.016	0.025	0.96907		2.29358	0.131513	0.2746	0.0028	0.0039	-0.12776		2894	41	69	2326	74	120	3330	16	22	69.8498		259.3	382	0.751		0.0302	0.0028	0.000888	6.2e-05	0.280488	3.8e-05	4.1e-05	1.46724	7.2e-05		3330	22	0.280431	-7.0808	1.44986
YIPI_006B_124	Discordant		23.03	0.44	1.3	0.5923	0.0096	0.029	0.83316		1.68833	0.0826636	0.2825	0.003	0.0041	-0.0092626		3229	18	51	2997	39	120	3374	17	22	88.8263		252.5	267	1.028		0.0244	0.0012	0.00074	2.8e-05	0.280607	3.7e-05	4.1e-05	1.46719	6.4e-05		3374	22	0.280559	-1.47818	1.44986
YIPI_006B_125	Discordant		14.61	0.74	1.1	0.309	0.015	0.021	0.98224		3.23625	0.219939	0.343	0.0034	0.0048	-0.09699		2761	48	69	1723	75	100	3673	15	21	46.9099		361	1236	0.328		0.0379	0.0029	0.001075	7.1e-05	0.280307	6.9e-05	7.1e-05	1.46729	8.9e-05		3673	21	0.280231	-6.03951	2.51074
YIPI_006B_126	Discordant		24.03	0.5	1.3	0.605	0.013	0.03	0.94278		1.65289	0.0819616	0.2878	0.0021	0.0035	0.17006		3259	21	55	3039	52	120	3403	11	19	89.3036		136.2	138	1.366		0.0099	0.0012	0.000341	3.6e-05	0.280552	2.9e-05	3.4e-05	1.46724	5e-05		3403	19	0.28053	-1.83019	1.20233
YIPI_006B_127	Discordant		14.86	0.68	1	0.384	0.019	0.025	0.95356		2.60417	0.169542	0.2812	0.0038	0.0047	0.32517		2797	45	68	2088	87	120	3373	24	29	61.9034		318	680	0.514		0.0402	0.0077	0.0012	0.00018	0.280712	3.7e-05	4.1e-05	1.46723	9.5e-05		3373	29	0.280634	1.17495	1.44986
YIPI_006B_128	Discordant		11.92	0.44	0.76	0.29	0.011	0.017	0.95204		3.44828	0.20214	0.2962	0.0033	0.0044	0.16233		2586	34	59	1638	55	85	3448	17	23	47.5058		359	1343	0.297		0.0487	0.0021	0.001416	4.9e-05	0.280605	7.5e-05	7.7e-05	1.46725	7.6e-05		3448	23	0.280511	-1.42726	2.72292
YIPI_006B_133	Discordant		19.94	0.25	1.1	0.5117	0.006	0.024	0.8115		1.95427	0.0916601	0.2819	0.002	0.0034	0.23832		3088	11	49	2662	26	100	3373	11	19	78.9208		221.1	296.4	0.787		0.0174	0.0039	0.000525	9.7e-05	0.280588	3.5e-05	3.9e-05	1.46723	4.2e-05		3373	19	0.280554	-1.68055	1.37914
YIPI_006B_136	Discordant		26.08	0.89	1.6	0.555	0.019	0.032	0.96538		1.8018	0.103888	0.3408	0.0029	0.0044	0.14287		3333	34	61	2832	78	130	3664	13	20	77.2926		172.9	442	0.492		0.0213	0.002	0.000672	4.9e-05	0.280299	4.1e-05	4.4e-05	1.46723	5e-05		3664	20	0.280251	-5.51585	1.55595
YIPI_006B_137	Discordant		19.91	0.44	1.1	0.493	0.011	0.025	0.95655		2.0284	0.10286	0.2929	0.0019	0.0034	0.26808		3077	21	53	2575	47	110	3433.1	9.7	18	75.0051		208.5	504	0.488		0.0381	0.00059	0.001244	1.6e-05	0.280575	4e-05	4.4e-05	1.46725	5.7e-05		3433.1	18	0.280493	-2.43097	1.55595
YIPI_006B_140	Discordant		20.92	0.2	1.1	0.4928	0.0047	0.023	0.82421		2.02922	0.0947079	0.3079	0.0018	0.0035	0.2339		3134.1	9.6	52	2581	20	99	3508.5	9	18	73.5642		308.4	537	0.6295		0.04174	0.00062	0.001342	2.4e-05	0.280499	4e-05	4.3e-05	1.46726	5.1e-05		3508.5	18	0.280408	-3.6448	1.52059
YIPI_006B_141	Discordant		16.22	0.47	0.96	0.407	0.012	0.022	0.95744		2.457	0.132811	0.2893	0.0024	0.0037	0.15952		2880	29	59	2195	56	100	3411	13	20	64.3506		343	1710	0.2355		0.0511	0.001	0.001615	3.4e-05	0.280595	3.6e-05	4e-05	1.46725	7.5e-05		3411	20	0.280489	-3.0947	1.4145
YIPI_006B_143	Discordant		19.61	0.85	1.3	0.493	0.02	0.03	0.96256		2.0284	0.123432	0.2888	0.0034	0.0044	-0.14959		3059	46	71	2575	90	130	3409	18	24	75.5353		243	540	0.512		0.0413	0.0064	0.00123	0.00016	0.280609	4.9e-05	5.3e-05	1.46723	6.4e-05		3409	24	0.280528	-1.73935	1.87422
YIPI_006B_144	Discordant		24.13	0.95	1.6	0.506	0.02	0.03	0.92986		1.97629	0.117171	0.3464	0.005	0.0061	0.16256		3268	39	65	2636	86	130	3689	22	27	71.4557		371	910	0.49		0.02191	0.0007	0.000669	1.4e-05	0.280368	4.5e-05	4.9e-05	1.46732	0.00011		3689	27	0.28032	-2.4606	1.73277
YIPI_006B_146	Discordant		27.96	0.88	1.7	0.588	0.018	0.032	0.9592		1.70068	0.092554	0.3449	0.0031	0.0046	-0.10344		3407	33	63	2973	74	130	3682	14	20	80.7442		219.3	624	0.406		0.02252	0.0008	0.000716	2.1e-05	0.280312	3.5e-05	4e-05	1.46721	5.4e-05		3682	20	0.280261	-4.74146	1.4145
YIPI_006B_149	Discordant		18.12	0.97	1.3	0.383	0.02	0.027	0.99016		2.61097	0.184063	0.3432	0.0022	0.004	0.15668		2949	47	65	2062	92	120	3675	10	18	56.1088		464	395	1.371		0.0296	0.0034	0.000871	8e-05	0.280343	4.7e-05	5e-05	1.46721	4.9e-05		3675	18	0.280281	-4.19256	1.76813
YIPI_006B_152	Discordant		21.01	0.42	1.2	0.543	0.0098	0.027	0.64396		1.84162	0.0915723	0.2816	0.0047	0.0054	0.49233		3138	19	53	2795	41	110	3369	26	30	82.9623		201.2	208.1	1.093		0.0259	0.0011	0.000852	3.7e-05	0.280571	6.1e-05	6.3e-05	1.46715	9.7e-05		3369	30	0.280516	-3.13665	2.22784
YIPI_006B_153	Discordant		11.76	0.57	0.84	0.249	0.011	0.016	0.98877		4.01606	0.25806	0.34	0.0024	0.0041	-0.18412		2551	44	65	1424	59	82	3662	11	19	38.8859		462	2010	0.2633		0.0488	0.0071	0.00126	0.00016	0.280335	3.7e-05	4.1e-05	1.46723	6e-05		3662	19	0.280246	-5.76275	1.44986
YIPI_006B_154	Discordant		12.77	0.22	0.69	0.3112	0.0059	0.015	0.9165		3.21337	0.154886	0.2979	0.0022	0.0036	0.40757		2658	16	51	1744	29	75	3457	11	19	50.4484		411.9	1753	0.2787		0.0259	0.0014	0.000708	2.9e-05	0.280542	3e-05	3.5e-05	1.46718	5.7e-05		3457	19	0.280495	-1.78479	1.23769
YIPI_006B_159	Discordant		43.84	0.93	2.4	0.711	0.015	0.036	0.95421		1.40647	0.0712137	0.4457	0.0036	0.0057	0.045459		3857	22	58	3456	59	140	4069	12	19	84.9349		143.9	89.7	1.835		0.0478	0.0047	0.00159	0.00015	0.280044	4.5e-05	4.8e-05	1.46727	8.5e-05		4069	19	0.279919	-7.65726	1.6974
YIPI_006B_162	Discordant		16.4	1	1.3	0.418	0.027	0.033	0.98522		2.39234	0.188869	0.2841	0.0031	0.0041	0.32688		2877	56	73	2240	120	150	3383	17	23	66.2134		276	277	1.215		0.0295	0.0022	0.000968	5.1e-05	0.280579	6.2e-05	6.4e-05	1.46727	9e-05		3383	23	0.280516	-2.79628	2.2632
YIPI_006B_164	Discordant		12.31	0.35	0.72	0.2969	0.0077	0.016	0.9032		3.36814	0.18151	0.3	0.0036	0.0047	0.005642		2621	27	55	1674	38	77	3467	19	24	48.2838		347	1630	0.253		0.028	0.003	0.000922	8.8e-05	0.280585	4.2e-05	4.6e-05	1.46728	5.3e-05		3467	24	0.280523	-0.528642	1.62668
YIPI_006B_165	Discordant		33.16	0.28	1.7	0.6722	0.0051	0.031	0.71682		1.48765	0.0686064	0.3569	0.0021	0.0041	0.24924		3584.7	8.1	51	3313	20	120	3734.7	9.1	17	88.7086		111	85	1.538		0.00809	0.00069	0.000265	2.4e-05	0.280256	3.2e-05	3.6e-05	1.46721	6e-05		3734.7	17	0.280237	-4.34102	1.27305
YIPI_006B_167	Discordant		23.3	0.51	1.3	0.496	0.011	0.025	0.92412		2.01613	0.101619	0.3406	0.0029	0.0044	0.10555		3235	22	57	2595	47	110	3664	13	20	70.8242		254.3	335	0.898		0.027	0.0016	0.00084	4.1e-05	0.280372	4.6e-05	5e-05	1.46727	7.1e-05		3664	20	0.280313	-3.33667	1.76813
YIPI_006B_168	Discordant		30.2	0.51	1.6	0.6181	0.0073	0.029	0.76493		1.61786	0.0759068	0.3534	0.0038	0.0052	-0.029594		3490	16	53	3101	29	120	3719	17	22	83.3826		76.2	388	0.2325		0.0428	0.0012	0.001555	4.7e-05	0.280475	4e-05	4.3e-05	1.46725	5.8e-05		3719	22	0.280363	-0.211567	1.52059
YIPI_006B_169	Discordant		23.44	0.58	1.3	0.572	0.013	0.029	0.63638		1.74825	0.0886351	0.2977	0.0059	0.0066	0.26835		3243	24	56	2916	52	120	3455	31	35	84.3994		138.8	412	0.398		0.0484	0.0014	0.001523	4.5e-05	0.280481	5.4e-05	5.7e-05	1.46722	6.6e-05		3455	35	0.28038	-5.94146	2.01567
YIPI_006B_170	Discordant		15.9	0.41	0.92	0.4	0.01	0.021	0.9549		2.5	0.13125	0.288	0.0023	0.0036	0.095726		2859	26	57	2163	47	97	3404	12	20	63.5429		180.4	142.5	1.501		0.0332	0.0024	0.001093	7.3e-05	0.280674	4.5e-05	4.8e-05	1.46719	5.1e-05		3404	20	0.280602	0.782913	1.6974
YIPI_006B_171	Discordant		5.38	0.2	0.34	0.1298	0.0048	0.0076	0.92979		7.70416	0.451091	0.3007	0.0039	0.0049	0.13199		1876	31	53	786	27	43	3471	20	25	22.6448		993	4096	0.2932		0.096	0.012	0.00245	0.00025	0.280739	7.4e-05	7.7e-05	1.46719	5.2e-05		3471	25	0.280575	1.40711	2.72292
YIPI_006B_173	Discordant		21	0.63	1.3	0.56	0.017	0.03	0.95594		1.78571	0.0956633	0.272	0.0023	0.0035	0.08307		3125	31	61	2854	70	130	3315	13	20	86.0935		138.6	187.6	0.918		0.04	0.015	0.00121	0.00036	0.280639	5e-05	5.3e-05	1.46722	4.9e-05		3315	20	0.280562	-2.77986	1.87422
YIPI_006B_174	Discordant		22.07	0.62	1.3	0.549	0.015	0.029	0.96827		1.82149	0.0962173	0.291	0.002	0.0035	0.073752		3175	29	61	2808	65	130	3421	11	19	82.0813		200.1	157.8	1.597		0.0335	0.0025	0.001109	7.4e-05	0.280574	3.6e-05	4e-05	1.46725	7e-05		3421	19	0.280501	-2.42693	1.4145
YIPI_006B_175	Discordant		17.36	0.5	1	0.435	0.012	0.023	0.93558		2.29885	0.121548	0.2886	0.003	0.0041	0.14281		2946	27	55	2324	55	100	3407	16	22	68.2125		215.3	102.2	2.629		0.0282	0.0023	0.00092	7.3e-05	0.280621	4.5e-05	4.8e-05	1.46722	6.1e-05		3407	22	0.280561	-0.631943	1.6974
YIPI_006B_177	Discordant		31.84	0.49	1.7	0.6503	0.009	0.031	0.78531		1.53775	0.0733051	0.3556	0.0035	0.0049	0.15317		3543	15	54	3228	35	120	3729	15	21	86.5648		246	282.1	1.093		0.0304	0.0036	0.000871	6.6e-05	0.280324	4.5e-05	4.8e-05	1.46728	7.7e-05		3729	21	0.280261	-3.60965	1.6974
YIPI_006B_180	Discordant		10.28	0.2	0.57	0.2605	0.0047	0.013	0.91794		3.83877	0.19157	0.285	0.0022	0.0035	0.025456		2455	18	52	1491	24	66	3388	12	19	44.0083		404	1026	0.509		0.0434	0.0029	0.001307	7.8e-05	0.28069	3.4e-05	3.8e-05	1.46725	6.1e-05		3388	19	0.280605	0.486375	1.34378
YIPI_006B_181	Discordant		18.5	2.2	2.4	0.38	0.046	0.049	0.99437		2.63158	0.339335	0.3531	0.0039	0.0052	-0.010712		2900	150	160	2030	220	240	3718	17	23	54.5992		390	1080	0.661		0.068	0.018	0.00168	0.0004	0.280315	5.8e-05	6.1e-05	1.46719	6.8e-05		3718	23	0.280194	-6.26166	2.15712
YIPI_006B_183	Discordant		11.41	0.3	0.66	0.2745	0.0065	0.014	0.88862		3.64299	0.185799	0.305	0.0042	0.0051	0.48306		2555	25	55	1563	33	71	3494	21	26	44.7338		710	1870	0.477		0.03	0.0017	0.000891	4.4e-05	0.280546	3.7e-05	4.1e-05	1.46723	6.6e-05		3494	26	0.280486	-1.21782	1.44986
YIPI_006B_184	Discordant		20.63	0.23	1.1	0.5257	0.0055	0.025	0.81073		1.90223	0.0904616	0.2842	0.002	0.0034	0.19734		3119	11	52	2721	23	100	3385	11	18	80.384		213	257	1.009		0.0523	0.0033	0.001687	9.3e-05	0.280657	5.2e-05	5.5e-05	1.46719	6.2e-05		3385	18	0.280547	-1.64187	1.94494
YIPI_006B_186	Discordant		22.27	0.48	1.2	0.565	0.012	0.028	0.95576		1.76991	0.0877124	0.2855	0.0018	0.0033	0.096375		3187	22	56	2877	51	120	3390.6	9.9	18	84.8522		105.8	101.4	1.407		0.0249	0.001	0.000883	3.6e-05	0.280668	4e-05	4.4e-05	1.46723	5.7e-05		3390.6	18	0.28061	0.749324	1.55595
YIPI_006B_188	Discordant		11.19	0.42	0.72	0.2532	0.0098	0.015	0.96945		3.94945	0.233972	0.3198	0.0031	0.0044	0.26713		2530	35	59	1452	50	77	3567	15	21	40.7065		449	3320	0.171		0.0611	0.0061	0.00179	0.00016	0.28057	8.5e-05	8.7e-05	1.46716	0.00011		3567	21	0.280447	-0.871875	3.07654
YIPI_006B_191	Discordant		6.583	0.092	0.35	0.1495	0.002	0.0071	0.83593		6.68896	0.31767	0.3178	0.0028	0.0042	0.1494		2055	12	48	898	11	40	3557	14	20	25.246		624	3297	0.2279		0.1127	0.0066	0.00299	0.00015	0.280652	7.3e-05	7.5e-05	1.46727	9.8e-05		3557	20	0.280447	-1.1123	2.65219
YIPI_006B_192	Discordant		7.41	0.47	0.61	0.166	0.011	0.013	0.99417		6.0241	0.471767	0.3223	0.0022	0.0038	0.10232		2116	58	74	985	59	72	3579	11	18	27.5217		812	1470	0.703		0.0625	0.0046	0.00151	8.8e-05	0.280334	3.8e-05	4.2e-05	1.46726	5.7e-05		3579	18	0.28023	-8.32503	1.48523
YIPI_007
YIPI_007_004	ok		24.46	0.6	1.4	0.637	0.013	0.032	0.76742		1.56986	0.0788626	0.2792	0.0046	0.0046	0.070083		3286	23	52	3173	51	130	3354	26	26	94.6035		74.5	22.73	3.51		0.01903	0.00059	0.000691	1.9e-05	0.280624	3e-05	3.1e-05	1.46725	4.8e-05		3354	26	0.280579	-1.22505	1.09624
YIPI_007_005	ok		25.72	0.42	1.4	0.6741	0.0098	0.033	0.89513		1.48346	0.0726215	0.2764	0.0021	0.0021	-0.048928		3331	17	54	3317	38	130	3340	12	12	99.3114		327.8	162.9	2.25		0.0563	0.0014	0.001912	4.5e-05	0.280702	5.7e-05	5.8e-05	1.46718	6.5e-05		3340	12	0.280579	-1.57136	2.05103
YIPI_007_009	ok		25.17	0.24	1.3	0.6761	0.0051	0.032	0.5336		1.47907	0.0700048	0.272	0.0023	0.0023	0.24783		3313.1	9.6	51	3330	20	130	3313	13	13	100.513		88.2	90.2	1.0051		0.0173	0.00041	0.000645	1.6e-05	0.280642	3.2e-05	3.3e-05	1.46723	4.6e-05		3313	13	0.280601	-1.43421	1.16696
YIPI_007_015	ok		25.1	0.28	1.3	0.6446	0.006	0.031	0.80257		1.55135	0.0746073	0.2826	0.002	0.002	0.058186		3310	11	51	3205	24	120	3376	11	11	94.9348		176.8	89.3	1.958		0.0489	0.0015	0.001682	5.5e-05	0.280684	3.4e-05	3.5e-05	1.46725	5.3e-05		3376	11	0.280575	-0.871573	1.23769
YIPI_007_018	ok		27.21	0.47	1.5	0.701	0.012	0.035	0.91196		1.42653	0.0712249	0.2803	0.0021	0.0021	0.14471		3385	18	54	3424	45	130	3362	12	12	101.844		186.1	69.6	2.562		0.01505	0.00015	0.0005631	6.2e-06	0.280586	3.7e-05	3.8e-05	1.46722	4.8e-05		3362	12	0.28055	-2.09751	1.34378
YIPI_007_020	ok		24.93	0.71	1.5	0.618	0.016	0.033	0.90847		1.61812	0.0864046	0.2931	0.0034	0.0034	0.06644		3297	29	58	3094	66	130	3431	18	18	90.1778		208	139.1	1.421		0.032	0.003	0.001035	8.1e-05	0.280641	3.8e-05	3.9e-05	1.46722	7.1e-05		3431	18	0.280573	0.366048	1.37914
YIPI_007_001	Discordant		16.5	1	1.3	0.417	0.025	0.032	0.98926		2.39808	0.184025	0.2867	0.0025	0.0025	0.065562		2854	60	78	2220	120	150	3397	14	14	65.3518		239	132.7	1.962		0.0212	0.002	0.000747	6.3e-05	0.280599	3.8e-05	3.9e-05	1.46726	4.4e-05		3397	14	0.28055	-1.24401	1.37914
YIPI_007_002	Discordant		16.04	0.37	0.9	0.4567	0.0099	0.024	0.93356		2.18962	0.115067	0.2543	0.0021	0.0021	-0.00069375		2869	21	52	2419	43	100	3209	13	13	75.3817		418	236	1.917		0.0223	0.0013	0.000852	4.7e-05	0.280681	4.5e-05	4.5e-05	1.46717	9e-05		3209	13	0.280628	-2.92243	1.59131
YIPI_007_003	Discordant		16.33	0.31	0.89	0.4335	0.0076	0.022	0.91928		2.30681	0.11707	0.2728	0.002	0.002	0.020975		2890	18	52	2318	34	97	3320	12	12	69.8193		285	71.7	4.23		0.00919	0.00072	0.000328	2.7e-05	0.280565	3.6e-05	3.7e-05	1.46719	4.1e-05		3320	12	0.280544	-3.29241	1.30841
YIPI_007_006	Discordant		10.93	0.21	0.59	0.307	0.0054	0.015	0.80487		3.25733	0.159153	0.2571	0.003	0.003	0.20431		2514	18	51	1725	27	76	3226	18	18	53.4718		814	596	1.434		0.099	0.022	0.0027	0.00052	0.280682	6.2e-05	6.3e-05	1.4672	5.3e-05		3226	18	0.280514	-6.5808	2.22784
YIPI_007_007	Discordant		19.67	0.31	1	0.5186	0.0081	0.026	0.7734		1.92827	0.0966737	0.2749	0.003	0.003	0.22211		3073	15	52	2691	34	110	3331	17	17	80.7866		413	133.1	3.29		0.0346	0.0022	0.001167	6.2e-05	0.280596	4e-05	4.1e-05	1.46725	5.8e-05		3331	17	0.280521	-3.84708	1.44986
YIPI_007_008	Discordant		19.22	0.33	1	0.5273	0.0081	0.026	0.90267		1.89645	0.0935099	0.2663	0.0018	0.0018	-0.04854		3047	17	53	2726	34	110	3282	11	11	83.0591		367	206.4	1.816		0.036	0.0018	0.001293	8.3e-05	0.28063	3.2e-05	3.3e-05	1.46721	4.9e-05		3282	11	0.280548	-4.04338	1.16696
YIPI_007_010	Discordant		17.7	0.49	1	0.461	0.011	0.024	0.95158		2.1692	0.11293	0.2808	0.0026	0.0026	-0.012941		2972	27	56	2439	49	110	3364	15	15	72.503		200.5	89.6	2.264		0.051	0.0018	0.001674	4e-05	0.280646	3.7e-05	3.8e-05	1.46724	5.1e-05		3364	15	0.280537	-2.47866	1.34378
YIPI_007_011	Discordant		16.98	0.59	1	0.472	0.017	0.028	0.94454		2.11864	0.125682	0.2615	0.0029	0.0029	0.11964		2920	33	59	2483	72	120	3252	18	18	76.353		86.5	64.2	1.387		0.01486	0.0008	0.000535	2.7e-05	0.280622	3.3e-05	3.4e-05	1.46725	6e-05		3252	18	0.280589	-3.3229	1.20233
YIPI_007_012A	Discordant		11.49	0.3	0.66	0.4149	0.007	0.021	0.60055		2.41022	0.121992	0.1991	0.0044	0.0044	-0.027072		2931	24	53	2237	32	93	2815	36	36	79.4671		1352	332	4.33		0.0216	0.0015	0.000828	6.9e-05	0.280605	4e-05	4.1e-05	1.46719	5.1e-05		2815	36	0.28056	-14.6481	1.44986
YIPI_007_012B	Discordant		17.1	0.52	1	0.452	0.013	0.025	0.96591		2.21239	0.122367	0.2726	0.0021	0.0021	-0.1816		2562	30	58	2398	57	110	3319	12	12	72.2507		486	1710	0.537		0.0216	0.0015	0.000828	6.9e-05	0.280605	4e-05	4.1e-05	1.46719	5.1e-05		3319	12	0.280552	-3.02957	1.44986
YIPI_007_013	Discordant		9.22	0.48	0.67	0.251	0.013	0.018	0.9813		3.98406	0.28571	0.2665	0.0026	0.0026	0.085313		2333	47	66	1435	67	90	3283	15	15	43.71		575	192.4	2.95		0.0288	0.0011	0.001039	4.5e-05	0.280696	3.5e-05	3.6e-05	1.46718	6.1e-05		3283	15	0.28063	-1.09689	1.27305
YIPI_007_014	Discordant		22.85	0.35	1.2	0.5891	0.0086	0.029	0.79912		1.69751	0.0835641	0.2815	0.0028	0.0028	0.22668		3221	14	50	2983	35	120	3369	16	16	88.5426		282	101.6	2.825		0.0172	0.0031	0.00064	0.00011	0.280576	3.8e-05	3.9e-05	1.4672	6.5e-05		3369	16	0.280534	-2.46798	1.37914
YIPI_007_016	Discordant		2.511	0.095	0.16	0.0659	0.0026	0.004	0.97933		15.1745	0.921063	0.2769	0.0021	0.0021	0.2687		1260	26	44	410	16	24	3343	12	12	12.2644		1907	1481	1.246		0.1181	0.0082	0.00314	0.00021	0.28075	6.4e-05	6.4e-05	1.4672	6.9e-05		3343	12	0.280548	-2.61183	2.2632
YIPI_007_017	Discordant		3.16	0.12	0.2	0.0814	0.003	0.0049	0.97738		12.285	0.739515	0.2825	0.0025	0.0025	-0.23563		1439	30	50	504	18	29	3374	14	14	14.9378		2276	1293	1.722		0.1234	0.0028	0.003428	6.8e-05	0.280748	4.2e-05	4.3e-05	1.46724	0.00011		3374	14	0.280525	-2.6817	1.52059
YIPI_007_019	Discordant		5.86	0.17	0.34	0.1686	0.0041	0.0089	0.91976		5.9312	0.313094	0.2519	0.0029	0.0029	-0.22123		1953	25	49	1003	23	49	3193	18	18	31.4125		1048	794	1.288		0.0684	0.0069	0.00198	0.00019	0.280635	5.3e-05	5.3e-05	1.46721	5.8e-05		3193	18	0.280513	-7.39913	1.87422
YIPI_008A
YIPI008A_021	ok		42.1	0.76	1.8	0.764	0.014	0.033	0.82397		1.3089	0.0565363	0.3996	0.0043	0.0043	0.35162		3820	18	42	3668	48	110	3906	16	16	93.9068		119.6	157.4	0.757		0.0339	0.0016	0.00151	0.00027	0.280255	5.9e-05	5.9e-05	1.46717	0.00012		3906	16	0.280141	-3.6538	2.08639
YIPI008A_025	ok		31.9	0.71	1.4	0.674	0.016	0.031	0.94552		1.48368	0.0682404	0.3437	0.0026	0.0026	0.32229		3537	22	44	3308	61	120	3677	11	11	89.9646		96.2	91	2.14		0.00642	0.00033	0.0002518	8.5e-06	0.280346	3.6e-05	3.7e-05	1.46719	5.4e-05		3677	11	0.280328	-2.46968	1.30841
YIPI008A_041	ok		36.94	0.37	1.4	0.756	0.0068	0.03	0.8092		1.32275	0.0524901	0.3541	0.0021	0.0021	0.17535		3689.7	9.9	39	3627	25	110	3722.7	9.2	9.2	97.4293		99	69	1.562		0.01474	0.0005	0.000549	1.8e-05	0.280345	3.5e-05	3.6e-05	1.46726	5.8e-05		3722.7	9.2	0.280305	-2.18114	1.27305
YIPI008A_060	ok		38.23	0.42	1.5	0.7501	0.0083	0.03	0.79379		1.33316	0.0533191	0.3696	0.0026	0.0026	0.29925		3724	11	39	3605	31	110	3788	11	11	95.169		120.5	94.6	1.321		0.0272	0.0015	0.000966	4.8e-05	0.280339	4.2e-05	4.3e-05	1.46723	5.9e-05		3788	11	0.280268	-1.94384	1.52059
YIPI008A_062	ok		36.2	0.67	1.5	0.717	0.013	0.031	0.89586		1.3947	0.0603008	0.366	0.0031	0.0031	0.1003		3665	19	42	3476	48	120	3772	13	13	92.1527		56.7	59.7	1.054		0.01573	0.0005	0.000599	1.7e-05	0.280318	3.1e-05	3.3e-05	1.46719	4.5e-05		3772	13	0.280274	-2.11085	1.16696
YIPI008A_109	ok		34.09	0.6	1.4	0.6914	0.0098	0.029	0.77426		1.44634	0.0606652	0.3637	0.0032	0.0032	0.14317		3608	18	42	3385	38	110	3763	13	13	89.9548		75.5	95.6	0.8		0.0312	0.0012	0.000978	5.6e-05	0.280379	4.6e-05	4.7e-05	1.46719	8e-05		3763	13	0.280308	-1.13105	1.66204
YIPI008A_001	Discordant		6.298	0.095	0.26	0.1182	0.0017	0.0049	0.84401		8.46024	0.35072	0.3847	0.0031	0.0031	0.22668		2016	13	36	720.1	9.5	28	3849	12	12	18.7088		1141	7860	0.1446		0.0605	0.0011	0.001735	2.7e-05	0.28045	4.2e-05	4.3e-05	1.46717	6.2e-05		3849	12	0.280321	1.39599	1.52059
YIPI008A_002	Discordant		18.7	1.5	1.7	0.366	0.03	0.033	0.9959		2.73224	0.246349	0.3701	0.0027	0.0027	0.28085		2949	89	98	1980	140	160	3792	12	12	52.2152		364	2740	0.215		0.0602	0.0041	0.00193	0.00013	0.280321	4.5e-05	4.6e-05	1.46722	4.4e-05		3792	12	0.280179	-5.01556	1.62668
YIPI008A_003	Discordant		10.49	0.41	0.57	0.1881	0.0069	0.01	0.95782		5.31632	0.282633	0.4082	0.0054	0.0054	-0.36156		2482	40	56	1110	38	55	3937	20	20	28.1941		982	5010	0.1984		0.0645	0.0055	0.00201	0.00014	0.280184	4.4e-05	4.5e-05	1.46724	6.6e-05		3937	20	0.280031	-6.83558	1.59131
YIPI008A_004	Discordant		14.51	0.53	0.76	0.319	0.012	0.017	0.97453		3.1348	0.167058	0.3303	0.0028	0.0028	0.29974		2769	36	51	1779	59	85	3616	13	13	49.198		414	1610	0.284		0.0296	0.0048	0.00092	0.00013	0.280483	4.2e-05	4.3e-05	1.46723	8e-05		3616	13	0.280419	-0.697919	1.52059
YIPI008A_005	Discordant		26.5	0.84	1.3	0.533	0.016	0.026	0.93324		1.87617	0.0915206	0.3605	0.0042	0.0042	0.015088		3353	33	52	2756	66	110	3749	18	18	73.5129		97.8	230.1	0.429		0.03623	0.00075	0.001323	2e-05	0.280313	7e-05	7e-05	1.46715	9.6e-05		3749	18	0.280217	-4.70367	2.47538
YIPI008A_006	Discordant		40.7	4.2	4.5	0.644	0.064	0.068	0.99071		1.55279	0.16396	0.455	0.0065	0.0065	-0.41188		3730	110	120	3160	250	270	4099	21	21	77.092		184	359	0.67		0.0742	0.0019	0.002311	5.3e-05	0.28028	7.8e-05	7.9e-05	1.46725	9e-05		4099	21	0.280096	-0.589015	2.79364
YIPI008A_007	Discordant		10.14	0.4	0.55	0.1993	0.0077	0.011	0.97908		5.01756	0.276935	0.3688	0.0032	0.0032	-0.0088903		2445	34	48	1175	40	57	3784	13	13	31.0518		615	1454	0.434		0.055	0.003	0.001702	7.6e-05	0.280298	4.3e-05	4.4e-05	1.46727	6.1e-05		3784	13	0.280173	-5.42166	1.55595
YIPI008A_008	Discordant		7.98	0.39	0.49	0.1669	0.0088	0.011	0.97948		5.99161	0.394894	0.3475	0.0037	0.0037	0.45829		2214	44	55	992	48	60	3694	16	16	26.8544		831	8470	0.0988		0.0632	0.0061	0.00179	0.00014	0.28047	7.5e-05	7.6e-05	1.46717	6.2e-05		3694	16	0.280342	-1.55998	2.68755
YIPI008A_010	Discordant		19.4	1.3	1.5	0.297	0.018	0.022	0.98423		3.367	0.249408	0.4721	0.0056	0.0056	-0.2712		3039	62	71	1669	89	110	4154	17	17	40.1781		552	1650	0.338		0.0756	0.0034	0.00218	0.00012	0.280101	5e-05	5e-05	1.46717	6.1e-05		4154	17	0.279925	-5.36401	1.76813
YIPI008A_011	Discordant		9.81	0.24	0.44	0.2018	0.0046	0.0091	0.90536		4.9554	0.22346	0.3523	0.0037	0.0037	0.12874		2420	20	38	1184	25	49	3715	16	16	31.8708		804	1515	0.535		0.0472	0.0027	0.001438	6.8e-05	0.280484	6.4e-05	6.4e-05	1.46723	0.0001		3715	16	0.280381	0.317659	2.2632
YIPI008A_012	Discordant		10.64	0.19	0.45	0.2288	0.0041	0.0098	0.93883		4.37063	0.187203	0.3368	0.0021	0.0021	0.14339		2487	17	39	1327	22	52	3646.4	9.6	9.6	36.3921		617	3220	0.19		0.0401	0.0023	0.001263	7.1e-05	0.280452	3.7e-05	3.8e-05	1.46724	6.1e-05		3646.4	9.6	0.280363	-1.95733	1.34378
YIPI008A_013	Discordant		5.14	0.19	0.27	0.1057	0.0039	0.0057	0.96564		9.46074	0.510182	0.3524	0.0034	0.0034	0.11058		1836	32	46	647	23	33	3716	14	14	17.4112		1409	7010	0.1997		0.0484	0.0072	0.00137	0.00017	0.280494	4.8e-05	4.9e-05	1.4671	0.00012		3716	14	0.280396	0.871525	1.73277
YIPI008A_014	Discordant		23.5	1	1.4	0.464	0.02	0.027	0.99039		2.15517	0.125409	0.3669	0.0022	0.0022	0.091922		3207	44	58	2430	89	120	3776.7	9	9	64.3419		196	368	0.575		0.0411	0.0041	0.0015	0.00015	0.280404	4.4e-05	4.5e-05	1.46723	5.7e-05		3776.7	9	0.280294	-1.2803	1.59131
YIPI008A_015	Discordant		11.4	1	1.1	0.242	0.022	0.024	0.99054		4.13223	0.409808	0.3468	0.003	0.003	-0.25759		2449	89	96	1370	120	120	3690	13	13	37.1274		448	2690	0.206		0.0531	0.006	0.00162	0.00016	0.280441	4.1e-05	4.2e-05	1.46724	7e-05		3690	13	0.280325	-2.25259	1.48523
YIPI008A_016	Discordant		16.81	0.55	0.84	0.422	0.013	0.021	0.96351		2.36967	0.117922	0.2886	0.0029	0.0029	0.027882		2914	31	47	2264	58	94	3407	16	16	66.4514		248.3	378	0.665		0.01294	0.00072	0.00039	1.8e-05	0.280487	5e-05	5.1e-05	1.46719	6.7e-05		3407	16	0.280461	-4.16722	1.80349
YIPI008A_017	Discordant		11.88	0.37	0.59	0.2553	0.0084	0.013	0.97524		3.91696	0.199454	0.3378	0.0024	0.0024	0.29598		2583	28	44	1462	43	66	3651	11	11	40.0438		476	2440	0.2008		0.0293	0.0032	0.000838	7e-05	0.280466	3e-05	3.1e-05	1.46726	3.9e-05		3651	11	0.280407	-0.282948	1.09624
YIPI008A_018	Discordant		8.3	0.27	0.42	0.194	0.0066	0.01	0.97429		5.15464	0.265703	0.3105	0.0023	0.0023	0.20062		2249	30	45	1140	35	54	3521	11	11	32.3772		603	2470	0.2583		0.0459	0.0035	0.001359	9e-05	0.280419	4e-05	4.2e-05	1.46719	6.3e-05		3521	11	0.280327	-6.25153	1.48523
YIPI008A_019	Discordant		16.65	0.38	0.74	0.3739	0.0069	0.016	0.87306		2.67451	0.114448	0.324	0.0038	0.0038	0.083873		2910	22	42	2046	32	76	3586	18	18	57.0552		154.4	438	0.36		0.0296	0.0018	0.00099	5.9e-05	0.280456	3.5e-05	3.6e-05	1.46718	6.3e-05		3586	18	0.280387	-2.53144	1.27305
YIPI008A_020	Discordant		7.96	0.2	0.36	0.1631	0.0039	0.0075	0.89135		6.13121	0.281938	0.3534	0.0043	0.0043	0.12183		2224	23	41	974	22	41	3720	19	19	26.1828		875	5060	0.1722		0.0502	0.003	0.00153	9.5e-05	0.280387	3.3e-05	3.5e-05	1.46722	0.00011		3720	19	0.280277	-3.26329	1.23769
YIPI008A_022	Discordant		18.7	1.1	1.3	0.307	0.017	0.02	0.99159		3.25733	0.212204	0.4382	0.0034	0.0034	-0.38783		2985	57	68	1715	82	100	4044	12	12	42.4085		445	1645	0.2681		0.0723	0.0041	0.00219	0.00011	0.280186	4.9e-05	4.9e-05	1.46724	5.7e-05		4044	12	0.280014	-4.84299	1.73277
YIPI008A_023	Discordant		18.41	0.82	1.1	0.31	0.013	0.018	0.99006		3.22581	0.187305	0.4302	0.0041	0.0041	-0.46065		2997	44	57	1735	65	88	4016	14	14	43.2022		565	1860	0.3097		0.0547	0.0021	0.001612	5.8e-05	0.28014	5.3e-05	5.4e-05	1.46715	7.9e-05		4016	14	0.280014	-5.51009	1.90958
YIPI008A_024	Discordant		27	0.94	1.4	0.575	0.019	0.029	0.97824		1.73913	0.0877127	0.3399	0.0024	0.0024	-0.0448		3366	34	51	2914	78	120	3663	10	10	79.5523		143.4	271	0.577		0.00996	0.00042	0.000364	1.3e-05	0.280369	3.4e-05	3.6e-05	1.46721	5.2e-05		3663	10	0.280343	-2.26548	1.27305
YIPI008A_026	Discordant		5.94	0.1	0.25	0.1324	0.0017	0.0054	0.84028		7.55287	0.308048	0.3263	0.003	0.003	0.016023		1966	15	36	801.4	9.8	31	3598	14	14	22.2735		971	5153	0.1866		0.0588	0.001	0.001701	4e-05	0.280455	3.3e-05	3.4e-05	1.46721	5e-05		3598	14	0.280337	-4.05011	1.20233
YIPI008A_027	Discordant		8.65	0.37	0.49	0.1954	0.0084	0.011	0.96999		5.11771	0.2881	0.3213	0.0034	0.0034	0.21702		2284	44	58	1147	46	62	3573	16	16	32.1019		274.2	1801	0.1539		0.0261	0.0022	0.000755	6.8e-05	0.280462	4.3e-05	4.4e-05	1.4672	6.3e-05		3573	16	0.28041	-2.04113	1.55595
YIPI008A_028	Discordant		17.51	0.67	0.94	0.2906	0.0088	0.014	0.94746		3.44116	0.165782	0.4366	0.006	0.006	-0.55738		2952	39	55	1642	44	72	4037	20	20	40.6738		418	2100	0.199		0.0752	0.0023	0.00252	7.2e-05	0.280173	5.5e-05	5.6e-05	1.46721	7.3e-05		4037	20	0.279976	-6.38706	1.9803
YIPI008A_029	Discordant		20.7	1.1	1.4	0.451	0.024	0.03	0.99006		2.2173	0.147492	0.3343	0.0023	0.0023	0.24044		3082	57	70	2370	110	140	3635	11	11	65.1994		262	970	0.425		0.0396	0.004	0.00128	0.00011	0.280435	4.5e-05	4.6e-05	1.46718	6.6e-05		3635	11	0.280345	-2.86877	1.62668
YIPI008A_030	Discordant		12.16	0.27	0.53	0.2373	0.0059	0.011	0.94515		4.21408	0.195343	0.3721	0.0031	0.0031	0.48952		2612	20	41	1371	31	57	3798	13	13	36.0979		656	3560	0.1855		0.0345	0.0013	0.000991	2.9e-05	0.280428	3.9e-05	4e-05	1.46723	5.2e-05		3798	13	0.280355	1.39887	1.4145
YIPI008A_031	Discordant		12.74	0.27	0.55	0.2575	0.0055	0.011	0.94304		3.88349	0.165897	0.3609	0.0024	0.0024	0.15396		2653	21	43	1474	29	59	3751.7	9.9	9.9	39.2889		333.2	1341	0.2513		0.034	0.0012	0.001128	3.1e-05	0.280439	3.2e-05	3.4e-05	1.46717	4.5e-05		3751.7	9.9	0.280357	0.357642	1.20233
YIPI008A_032	Discordant		10.95	0.51	0.65	0.217	0.01	0.013	0.98903		4.6083	0.276073	0.366	0.0026	0.0026	0.18764		2487	44	57	1261	54	70	3773	11	11	33.4217		455	1849	0.2444		0.0379	0.0021	0.001215	5.6e-05	0.280405	3.2e-05	3.3e-05	1.4672	6.5e-05		3773	11	0.280316	-0.587524	1.16696
YIPI008A_033	Discordant		4.57	0.17	0.24	0.1144	0.0043	0.0062	0.98526		8.74126	0.473739	0.2903	0.0018	0.0018	0.24515		1729	31	44	696	25	36	3417.3	9.8	9.8	20.367		1401	6040	0.2367		0.0631	0.0035	0.001668	8.5e-05	0.280512	3.7e-05	3.9e-05	1.46722	5.6e-05		3417.3	9.8	0.280402	-6.03453	1.37914
YIPI008A_034	Discordant		6.7	0.17	0.31	0.1444	0.004	0.0069	0.94673		6.92521	0.330914	0.3374	0.0031	0.0031	0.43944		2068	23	42	868	23	39	3649	14	14	23.7873		837	3370	0.25		0.0606	0.0032	0.001699	8.9e-05	0.280439	4e-05	4.1e-05	1.46723	5.4e-05		3649	14	0.280319	-3.45719	1.44986
YIPI008A_036	Discordant		24.42	0.28	0.97	0.5922	0.0052	0.024	0.78485		1.68862	0.0684344	0.2992	0.0018	0.0018	-0.012994		3283	11	38	2997	21	96	3464.2	9.3	9.3	86.5135		745	192.4	4		0.0254	0.0015	0.000882	5e-05	0.280355	3e-05	3.2e-05	1.46724	5.7e-05		3464.2	9.3	0.280296	-8.69681	1.1316
YIPI008A_037	Discordant		25.79	0.67	1.2	0.511	0.013	0.024	0.95007		1.95695	0.0919114	0.3664	0.003	0.003	0.11176		3331	27	48	2654	59	100	3775	13	13	70.3046		285.7	556	0.536		0.0459	0.0019	0.001602	5.5e-05	0.28047	5.4e-05	5.5e-05	1.46721	6.9e-05		3775	13	0.280353	0.769364	1.94494
YIPI008A_038	Discordant		10.42	0.53	0.66	0.225	0.013	0.015	0.98442		4.44444	0.296296	0.3383	0.0033	0.0033	0.53043		2457	43	54	1302	65	79	3653	15	15	35.6419		538	2750	0.225		0.0329	0.0046	0.00094	0.00012	0.280348	5.1e-05	5.2e-05	1.46725	6.9e-05		3653	15	0.280282	-4.70105	1.83885
YIPI008A_039	Discordant		11.82	0.54	0.7	0.262	0.012	0.016	0.9786		3.81679	0.233087	0.3267	0.0032	0.0032	0.10363		2569	43	56	1495	61	80	3599	15	15	41.5393		376	1610	0.27		0.0366	0.0016	0.001129	4.6e-05	0.280302	4.1e-05	4.3e-05	1.46717	7.9e-05		3599	15	0.280224	-8.06538	1.52059
YIPI008A_040	Discordant		31.33	0.5	1.3	0.649	0.01	0.027	0.76445		1.54083	0.0641024	0.3505	0.0038	0.0038	0.32594		3527	16	41	3220	41	110	3706	16	16	86.8861		108	90.9	1.234		0.0148	0.0014	0.000492	3.4e-05	0.280359	3e-05	3.1e-05	1.46723	5.1e-05		3706	16	0.280324	-1.93001	1.09624
YIPI008A_042	Discordant		14.24	0.49	0.73	0.316	0.011	0.016	0.97454		3.16456	0.160231	0.3262	0.0026	0.0026	-0.05472		2746	37	54	1764	53	81	3597	12	12	49.0409		222	1018	0.207		0.0627	0.0033	0.002035	8.7e-05	0.280521	5.9e-05	6e-05	1.46717	6.4e-05		3597	12	0.28038	-2.54671	2.12175
YIPI008A_043	Discordant		4.406	0.074	0.18	0.0803	0.0012	0.0034	0.93734		12.4533	0.527288	0.3973	0.0024	0.0024	-0.030763		1710	14	34	497.8	7.4	20	3897.1	8.9	8.9	12.7736		1070	6760	0.163		0.1016	0.002	0.00275	4.7e-05	0.280558	5.4e-05	5.5e-05	1.46723	6.4e-05		3897.1	8.9	0.28035	3.61412	1.94494
YIPI008A_044	Discordant		5.27	0.15	0.25	0.1099	0.0029	0.0052	0.92723		9.09918	0.430534	0.3474	0.0038	0.0038	0.033175		1861	23	40	672	17	30	3694	17	17	18.1917		1282	4550	0.2793		0.0728	0.0049	0.002	0.00011	0.280487	3.8e-05	3.9e-05	1.46723	6.2e-05		3694	17	0.280344	-1.48844	1.37914
YIPI008A_045	Discordant		11.18	0.24	0.49	0.2415	0.0054	0.011	0.92003		4.14079	0.188607	0.3362	0.003	0.003	0.33027		2534	20	41	1393	28	57	3643	14	14	38.2377		492.4	2410	0.2114				0.001478	8.7e-05	0.28043	3.8e-05	4e-05				3643	14	0.280326	-3.35983	1.4145
YIPI008A_046	Discordant		29.3	0.63	1.3	0.633	0.014	0.028	0.91932		1.57978	0.0698796	0.3373	0.0028	0.0028	0.17902		3458	21	43	3149	55	110	3647	13	13	86.3449		49.9	88.6	0.613		0.01658	0.00079	0.000603	3.1e-05	0.280421	3e-05	3.1e-05	1.46721	5.4e-05		3647	13	0.280379	-1.39061	1.09624
YIPI008A_047	Discordant		24.5	0.91	1.3	0.504	0.018	0.027	0.98042		1.98413	0.106292	0.3524	0.0026	0.0026	0.069589		3268	41	59	2617	82	120	3715	11	11	70.4441		286.1	552	0.551		0.0522	0.0041	0.00174	0.00012	0.280486	3.6e-05	3.7e-05	1.4673	5.9e-05		3715	11	0.280361	-0.38462	1.30841
YIPI008A_048	Discordant		25.01	0.92	1.3	0.577	0.025	0.034	0.86529		1.7331	0.102124	0.3354	0.0031	0.0031	0.16287		3290	39	56	2910	110	140	3639	14	14	79.967		110.7	206	1.24		0.0566	0.004	0.001578	9.7e-05	0.280424	5.7e-05	5.7e-05	1.46724	6.9e-05		3639	14	0.280313	-3.91602	2.01567
YIPI008A_049	Discordant		18.84	0.83	1.1	0.372	0.018	0.023	0.98374		2.68817	0.166204	0.3652	0.0029	0.0029	0.079292		3006	46	61	2037	81	100	3770	12	12	54.0318		311	413	0.751		0.024	0.0019	0.000746	5.9e-05	0.280375	3.9e-05	4e-05	1.46717	6.7e-05		3770	12	0.280321	-0.507106	1.4145
YIPI008A_050	Discordant		5.55	0.17	0.27	0.1285	0.0038	0.0063	0.97444		7.7821	0.381535	0.3124	0.0021	0.0021	-0.13371		1893	28	44	778	22	36	3531	11	11	22.0334		785	6460	0.1145		0.0518	0.0051	0.00144	0.00011	0.280569	4.1e-05	4.2e-05	1.46723	7e-05		3531	11	0.280471	-0.871583	1.48523
YIPI008A_051	Discordant		14.71	0.66	0.87	0.287	0.012	0.016	0.98882		3.48432	0.194248	0.3702	0.0027	0.0027	-0.44341		2768	44	57	1617	60	82	3790	11	11	42.6649		488	1680	0.315		0.04222	0.00087	0.001271	2.5e-05	0.28021	3.3e-05	3.5e-05	1.4672	5.3e-05		3790	11	0.280117	-7.29683	1.23769
YIPI008A_052	Discordant		24.16	0.58	1.1	0.465	0.011	0.021	0.90195		2.15054	0.0971211	0.3766	0.0043	0.0043	0.19616		3272	24	45	2459	47	93	3816	17	17	64.4392		686	2440	0.291		0.0292	0.002	0.000877	4.4e-05	0.280155	3.9e-05	4e-05	1.46722	4.9e-05		3816	17	0.28009	-7.62042	1.4145
YIPI008A_054	Discordant		7.79	0.13	0.32	0.1565	0.0026	0.0066	0.90032		6.38978	0.269473	0.3596	0.0028	0.0028	0.068265		2204	16	38	937	15	37	3746	12	12	25.0133		961	4748	0.199		0.0585	0.004	0.00169	0.00012	0.280447	3.9e-05	4.1e-05	1.46723	5.6e-05		3746	12	0.280325	-0.941388	1.44986
YIPI008A_055	Discordant		18.52	0.41	0.81	0.3843	0.0082	0.017	0.93494		2.60213	0.115109	0.3494	0.0027	0.0027	0.10366		3012	21	43	2094	38	79	3702	12	12	56.564		284	763	0.371		0.077	0.0035	0.00254	0.00013	0.28052	5.8e-05	5.9e-05	1.46724	6.6e-05		3702	12	0.280338	-1.50936	2.08639
YIPI008A_056	Discordant		42.43	0.65	1.7	0.6605	0.0098	0.028	0.91601		1.51401	0.0641819	0.465	0.003	0.003	0.076709		3825	15	41	3270	37	100	4133.4	9.7	9.7	79.1116		136.4	328	0.4241		0.1079	0.0054	0.00354	0.00014	0.28043	8.1e-05	8.2e-05	1.46722	6e-05		4133.4	9.7	0.280146	2.0209	2.89973
YIPI008A_057	Discordant		15.12	0.37	0.68	0.3415	0.0078	0.015	0.9957		2.92826	0.12862	0.3208	0.0026	0.0026	-0.61793		2820	23	43	1891	38	75	3575	12	12	52.8951		282	566	0.492		0.031	0.0043	0.00092	0.00011	0.280451	4.2e-05	4.3e-05	1.46721	6.6e-05		3575	12	0.280387	-2.79267	1.52059
YIPI008A_058	Discordant		6.54	0.22	0.33	0.1321	0.0047	0.007	0.96828		7.57002	0.401137	0.3587	0.0029	0.0029	0.28256		2042	28	43	799	26	39	3742	12	12	21.3522		985	6130	0.1597		0.0325	0.0042	0.000908	9.8e-05	0.280432	3.8e-05	3.9e-05	1.4672	6.6e-05		3742	12	0.280366	0.450829	1.37914
YIPI008A_059	Discordant		6.6	0.22	0.33	0.1461	0.0047	0.0074	0.97771		6.84463	0.346682	0.3269	0.0023	0.0023	-0.080641		2047	29	44	878	26	41	3601	11	11	24.3821		953	3504	0.2727		0.0757	0.008	0.00207	0.00021	0.280507	5.5e-05	5.5e-05	1.46724	6.4e-05		3601	11	0.280363	-3.04283	1.94494
YIPI008A_061	Discordant		14.69	0.4	0.69	0.2973	0.0075	0.014	0.94106		3.36361	0.158394	0.3578	0.0033	0.0033	-0.065973		2790	26	44	1676	37	68	3739	14	14	44.8248		359	1700	0.223		0.0452	0.0034	0.001388	8.7e-05	0.280429	4.8e-05	4.9e-05	1.4672	5.8e-05		3739	14	0.280329	-0.964098	1.73277
YIPI008A_063	Discordant		10.19	0.18	0.43	0.2018	0.0033	0.0085	0.95549		4.9554	0.208726	0.3656	0.0019	0.0019	-0.044655		2446	16	38	1184	18	46	3771.8	7.8	7.8	31.3908		660	2080	0.3392		0.09118	0.00066	0.002681	1.2e-05	0.280502	4.8e-05	4.9e-05	1.46722	5.5e-05		3771.8	7.8	0.280306	-0.970466	1.73277
YIPI008A_064	Discordant		23	1.1	1.4	0.414	0.021	0.027	0.99313		2.41546	0.15753	0.404	0.0023	0.0023	0.24082		3180	44	55	2200	92	120	3922.1	8.7	8.7	56.0924		407	622	0.671		0.0286	0.0026	0.000932	6.6e-05	0.280209	3.2e-05	3.4e-05	1.46719	5.3e-05		3922.1	8.7	0.280138	-3.35813	1.20233
YIPI008A_066	Discordant		25.12	0.25	0.98	0.5877	0.0055	0.024	0.79874		1.70155	0.0694864	0.3102	0.0019	0.0019	0.19308		3310.7	9.7	38	2978	22	96	3521.1	9.8	9.8	84.5758		131	144	0.883		0.0177	0.0012	0.000604	3.6e-05	0.280336	3.5e-05	3.6e-05	1.46723	5.6e-05		3521.1	9.8	0.280295	-7.37933	1.27305
YIPI008A_067	Discordant		15.76	0.61	0.86	0.334	0.013	0.019	0.98065		2.99401	0.170318	0.3422	0.0026	0.0026	0.1076		2840	38	53	1849	64	90	3671	12	12	50.3677		265	1108	0.262		0.0239	0.0027	0.000705	7.4e-05	0.280325	4.4e-05	4.5e-05	1.46722	6.5e-05		3671	12	0.280275	-4.50784	1.59131
YIPI008A_068	Discordant		8.51	0.25	0.41	0.1893	0.0061	0.0096	0.96665		5.28262	0.267898	0.3265	0.0026	0.0026	0.3473		2278	27	44	1116	33	52	3598	12	12	31.0172		528	2410	0.2325		0.0505	0.0033	0.00148	8.4e-05	0.280431	4e-05	4.1e-05	1.46722	4.9e-05		3598	12	0.280328	-4.35834	1.44986
YIPI008A_069	Discordant		9.27	0.31	0.47	0.21	0.0071	0.011	0.9692		4.7619	0.249433	0.3214	0.0026	0.0026	0.018746		2353	32	49	1225	38	58	3574	13	13	34.2753		477	2070	0.2348		0.057	0.0041	0.0017	0.00012	0.28043	5e-05	5.1e-05	1.46722	8.6e-05		3574	13	0.280313	-5.4837	1.80349
YIPI008A_070	Discordant		8.11	0.53	0.61	0.166	0.011	0.013	0.98903		6.0241	0.471767	0.3548	0.0038	0.0038	0.32977		2218	56	65	986	61	71	3726	16	16	26.4627		675	4960	0.141		0.0352	0.0058	0.00097	0.00014	0.280299	5.1e-05	5.1e-05	1.46725	7.5e-05		3726	16	0.280229	-4.8258	1.80349
YIPI008A_071	Discordant		6.79	0.12	0.28	0.1158	0.002	0.0049	0.90746		8.63558	0.365409	0.4252	0.004	0.004	0.36437		2086	16	39	706	12	29	3999	14	14	17.6544		1353	5920	0.239		0.0391	0.0052	0.00103	0.00012	0.280342	3.9e-05	4.1e-05	1.4672	3.9e-05		3999	14	0.280262	2.91952	1.44986
YIPI008A_072	Discordant		7.71	0.84	0.89	0.175	0.019	0.02	0.99717		5.71429	0.653061	0.3185	0.0024	0.0024	0.025526		2080	92	97	1020	100	110	3561	12	12	28.6436		862	3380	0.309		0.0495	0.0081	0.00147	0.00021	0.280517	6.3e-05	6.4e-05	1.46732	5.7e-05		3561	12	0.280416	-2.11299	2.2632
YIPI008A_073	Discordant		2.77	0.23	0.25	0.0536	0.0044	0.0049	0.99051		18.6567	1.70556	0.3741	0.0042	0.0042	0.15975		1327	59	65	336	27	30	3806	17	17	8.82817		1480	3370	0.431		0.0868	0.0056	0.00263	0.00011	0.280454	4.5e-05	4.6e-05	1.46728	5.5e-05		3806	17	0.28026	-1.79302	1.62668
YIPI008A_074	Discordant		8.52	0.25	0.41	0.1773	0.0051	0.0086	0.96154		5.64016	0.273578	0.3494	0.0027	0.0027	-0.11514		2278	29	47	1050	28	47	3702	12	12	28.363		663	2450	0.2652		0.0599	0.0066	0.00171	0.00017	0.28043	3.3e-05	3.5e-05	1.46721	5.7e-05		3702	12	0.280308	-2.60089	1.23769
YIPI008A_075	Discordant		14.9	0.27	0.63	0.3334	0.0062	0.014	0.94747		2.9994	0.12595	0.3238	0.0019	0.0019	0.1463		2802	17	40	1852	30	69	3586.2	9.1	9.1	51.6424		413	883	0.465		0.0236	0.0023	0.000688	7.3e-05	0.28043	3.9e-05	4e-05	1.46721	5.7e-05		3586.2	9.1	0.280382	-2.7082	1.4145
YIPI008A_076	Discordant		34.11	0.72	1.5	0.579	0.012	0.026	0.82886		1.72712	0.0775562	0.4271	0.0051	0.0051	0.24247		3611	21	44	2943	49	100	4005	18	18	73.4831		251.4	361	0.695		0.0324	0.0043	0.00093	0.00011	0.280064	4.2e-05	4.3e-05	1.46718	5e-05		4005	18	0.279992	-6.58533	1.52059
YIPI008A_077	Discordant		8.89	0.25	0.42	0.1922	0.0056	0.0094	0.95548		5.20291	0.254461	0.3352	0.0027	0.0027	0.14403		2313	28	46	1131	31	51	3640	13	13	31.0714		434	981	0.45		0.0445	0.0021	0.001328	5.9e-05	0.280442	4.7e-05	4.8e-05	1.46725	6.8e-05		3640	13	0.280349	-2.6244	1.6974
YIPI008A_078	Discordant		26.25	0.45	1.1	0.5359	0.0089	0.023	0.89564		1.86602	0.0800867	0.3552	0.0027	0.0027	0.13905		3351	17	41	2761	38	96	3727	12	12	74.081		97.2	218.3	0.446		0.0191	0.00025	0.0006932	7.7e-06	0.280367	2.8e-05	3e-05	1.46726	4.5e-05		3727	12	0.280317	-1.66564	1.06088
YIPI008A_080	Discordant		8.27	0.16	0.35	0.1666	0.0033	0.0073	0.91808		6.0024	0.26301	0.3597	0.0029	0.0029	0.21537		2257	18	39	993	18	40	3747	12	12	26.5012		911	5090	0.1798		0.04786	0.00092	0.001394	2.3e-05	0.280486	4.3e-05	4.4e-05	1.46718	6.3e-05		3747	12	0.280385	1.23758	1.55595
YIPI008A_081	Discordant		10.02	0.21	0.44	0.2143	0.0041	0.0093	0.85797		4.66636	0.202506	0.3381	0.0035	0.0035	0.086048		2434	20	40	1251	22	49	3652	16	16	34.2552		483	2790	0.176		0.0358	0.0035	0.001	0.00011	0.280376	4.7e-05	4.8e-05	1.4672	6.2e-05		3652	16	0.280305	-3.87678	1.6974
YIPI008A_082	Discordant		16.36	0.69	0.93	0.338	0.015	0.02	0.98261		2.95858	0.175064	0.3513	0.0027	0.0027	0.23748		2868	43	58	1865	71	96	3710	12	12	50.2695		335	1310	0.408		0.0288	0.0028	0.000957	7.7e-05	0.280434	4e-05	4.1e-05	1.46723	5.7e-05		3710	12	0.280365	-0.350022	1.44986
YIPI008A_083	Discordant		17.42	0.55	0.86	0.389	0.011	0.019	0.95311		2.57069	0.125561	0.3245	0.0033	0.0033	-0.19696		2949	31	49	2113	52	88	3589	16	16	58.8743		202.6	650	0.324		0.0532	0.0026	0.00171	0.0001	0.280448	4.4e-05	4.5e-05	1.46725	5.6e-05		3589	16	0.280329	-4.52623	1.59131
YIPI008A_084	Discordant		7.03	0.34	0.43	0.1549	0.007	0.0093	0.98049		6.45578	0.387597	0.3283	0.0031	0.0031	-0.26008		2099	45	57	926	39	52	3607	14	14	25.6723		1217	5980	0.206		0.055	0.0055	0.00146	0.00014	0.280477	5.4e-05	5.4e-05	1.46718	6.9e-05		3607	14	0.280375	-2.46266	1.90958
YIPI008A_085	Discordant		21.4	0.79	1.1	0.448	0.016	0.024	0.97841		2.23214	0.119579	0.3462	0.0025	0.0025	-0.045162		3141	36	52	2376	71	110	3688	11	11	64.4252		246.7	865	0.373		0.0218	0.0038	0.000708	9.7e-05	0.280352	5.6e-05	5.7e-05	1.46712	5.3e-05		3688	11	0.280302	-3.15387	2.01567
YIPI008A_086	Discordant		22.75	0.3	0.91	0.5147	0.0059	0.021	0.72969		1.94288	0.0792704	0.3239	0.0024	0.0024	0.04232		3216	12	38	2679	26	91	3586	12	12	74.7072		121.4	200	0.643		0.05038	0.00077	0.001732	3e-05	0.280514	3.3e-05	3.5e-05	1.46723	4.9e-05		3586	12	0.280394	-2.29533	1.23769
YIPI008A_087	Discordant		7.92	0.16	0.34	0.171	0.0032	0.0074	0.92362		5.84795	0.253069	0.3354	0.0025	0.0025	0.052756		2218	18	38	1017	17	41	3640	12	12	27.9396		785	4294	0.1818		0.03441	0.00097	0.000985	3e-05	0.280433	3.3e-05	3.5e-05	1.46721	5.1e-05		3640	12	0.280364	-2.0852	1.23769
YIPI008A_088	Discordant		5.28	0.19	0.27	0.1092	0.0039	0.0058	0.93931		9.15751	0.486388	0.3506	0.0042	0.0042	0.14188		1859	30	44	667	22	33	3707	18	18	17.993		1247	6380	0.1981		0.0789	0.0069	0.00219	0.00019	0.280486	5.9e-05	6e-05	1.46722	6.8e-05		3707	18	0.280329	-1.71665	2.12175
YIPI008A_089	Discordant		10.7	1.6	1.6	0.239	0.034	0.035	0.99654		4.1841	0.612734	0.3164	0.0048	0.0048	-0.5378		2350	140	150	1350	170	180	3559	24	24	37.932		347	1000	0.363		0.0204	0.007	0.00059	0.00018	0.28046	6.5e-05	6.5e-05	1.46715	0.00015		3559	24	0.280419	-2.03536	2.29857
YIPI008A_090	Discordant		7.55	0.16	0.33	0.173	0.0035	0.0076	0.92341		5.78035	0.253934	0.3152	0.0026	0.0026	0.22944		2176	19	38	1028	19	42	3545	13	13	28.9986		750	6610	0.1157		0.04816	0.00082	0.001443	2.2e-05	0.280544	5.7e-05	5.7e-05	1.46719	8.7e-05		3545	13	0.280445	-1.45008	2.01567
YIPI008A_092	Discordant		14.32	0.42	0.69	0.3169	0.0095	0.016	0.89177		3.15557	0.159322	0.3277	0.003	0.003	0.33654		2763	28	45	1771	46	76	3604	14	14	49.1398		382	1390	0.285		0.0386	0.0026	0.001123	6.4e-05	0.280343	3.3e-05	3.4e-05	1.46719	4.2e-05		3604	14	0.280265	-6.47303	1.20233
YIPI008A_093	Discordant		8.44	0.18	0.37	0.1837	0.0041	0.0082	0.94283		5.44366	0.242994	0.3334	0.0025	0.0025	0.3105		2273	20	41	1086	22	45	3630	11	11	29.9174		591	3090	0.223		0.0523	0.0023	0.001609	4.6e-05	0.280437	5.8e-05	5.9e-05	1.46731	7.5e-05		3630	11	0.280324	-3.73522	2.08639
YIPI008A_094	Discordant		22.29	0.39	0.93	0.4727	0.0078	0.02	0.92533		2.11551	0.0895074	0.3418	0.0023	0.0023	0.086213		3192	17	41	2492	34	88	3669	10	10	67.9204		217	284	0.838		0.01064	0.0008	0.000364	2.6e-05	0.280386	4.6e-05	4.7e-05	1.46725	6.2e-05		3669	10	0.28036	-1.51706	1.66204
YIPI008A_095	Discordant		2.8	0.36	0.37	0.0567	0.0071	0.0074	0.99827		17.6367	2.30179	0.3555	0.003	0.003	-0.29527		1293	85	88	352	42	44	3729	13	13	9.43953		2540	5680	0.496		0.097	0.016	0.00256	0.00042	0.280452	5.1e-05	5.2e-05	1.46723	6.6e-05		3729	13	0.280267	-3.38775	1.83885
YIPI008A_096	Discordant		8.88	0.38	0.5	0.202	0.0085	0.012	0.98002		4.9505	0.294089	0.3187	0.0027	0.0027	0.072329		2313	39	52	1183	45	62	3562	13	13	33.2117		565	2390	0.273		0.0521	0.0059	0.00145	0.00015	0.280445	4.1e-05	4.2e-05	1.46717	5.7e-05		3562	13	0.280345	-4.60818	1.48523
YIPI008A_097	Discordant		8.95	0.58	0.67	0.196	0.013	0.015	0.99241		5.10204	0.390462	0.332	0.0028	0.0028	0.35539		2295	55	64	1147	70	81	3624	13	13	31.6501		542	1480	0.379		0.049	0.0044	0.00146	0.00011	0.280448	5.9e-05	6e-05	1.46719	8.2e-05		3624	13	0.280346	-3.10772	2.12175
YIPI008A_098	Discordant		9.31	0.32	0.48	0.2132	0.0074	0.011	0.96965		4.69043	0.242002	0.316	0.0025	0.0025	0.16555		2358	34	51	1243	40	60	3548	12	12	35.0338		557	2140	0.2634		0.0519	0.0039	0.001558	9.9e-05	0.280547	6.2e-05	6.2e-05	1.46711	8e-05		3548	12	0.28044	-1.55531	2.19248
YIPI008A_099	Discordant		29.67	0.47	1.2	0.6437	0.0092	0.027	0.91516		1.55352	0.0651623	0.3331	0.0021	0.0021	-0.054193		3471	16	42	3200	37	110	3631.7	9.9	9.9	88.113		146.4	222	0.698		0.04706	0.00086	0.00161	3.4e-05	0.280462	3.8e-05	3.9e-05	1.46716	5.3e-05		3631.7	9.9	0.280349	-2.80749	1.37914
YIPI008A_100	Discordant		23.91	0.84	1.2	0.52	0.018	0.027	0.97618		1.92308	0.0998521	0.3339	0.0025	0.0025	0.058424		3242	36	53	2681	78	120	3633	11	11	73.7958		210	313	1.04		0.0086	0.0011	0.000312	3e-05	0.280276	4.2e-05	4.3e-05	1.46714	6.9e-05		3633	11	0.280254	-6.16216	1.52059
YIPI008A_101	Discordant		22.15	0.96	1.3	0.48	0.021	0.028	0.98773		2.08333	0.121528	0.3343	0.0022	0.0022	0.13109		3156	41	55	2504	89	120	3636	10	10	68.8669		239.6	747	0.432		0.0205	0.0018	0.000678	5.6e-05	0.280424	3.8e-05	3.9e-05	1.46718	5.9e-05		3636	10	0.280376	-1.73011	1.37914
YIPI008A_102	Discordant		9.77	0.22	0.43	0.1683	0.0037	0.0076	0.96433		5.94177	0.268315	0.4224	0.0023	0.0023	0.099975		2403	21	40	1001	20	41	3989.1	8	8	25.0934		776	3540	0.2326		0.0477	0.0041	0.00136	0.00015	0.28017	4.5e-05	4.6e-05	1.4672	5.1e-05		3989.1	8	0.280065	-4.36146	1.62668
YIPI008A_103	Discordant		3.95	0.24	0.28	0.0792	0.0045	0.0054	0.992		12.6263	0.860881	0.3603	0.0028	0.0028	-0.2933		1590	45	54	489	27	32	3749	12	12	13.0435		1488	5610	0.306		0.156	0.012	0.00451	0.00032	0.280652	8.9e-05	8.9e-05	1.46715	7.4e-05		3749	12	0.280325	-0.853561	3.14727
YIPI008A_104	Discordant		9.9	0.73	0.82	0.209	0.015	0.017	0.99193		4.78469	0.389185	0.3429	0.003	0.003	-0.17047		2375	77	87	1213	81	92	3674	14	14	33.0158		527	1690	0.339		0.0496	0.0077	0.00134	0.00019	0.280425	5.8e-05	5.9e-05	1.46726	5.7e-05		3674	14	0.28033	-2.47906	2.08639
YIPI008A_105	Discordant		17.9	0.86	1.1	0.376	0.017	0.022	0.96175		2.65957	0.155613	0.3417	0.0044	0.0044	-0.10393		2950	46	58	2044	76	100	3665	20	20	55.7708		102.1	260	0.432		0.0293	0.0017	0.001036	6.7e-05	0.280383	8.1e-05	8.2e-05	1.46714	8.2e-05		3665	20	0.28031	-3.41606	2.89973
YIPI008A_106	Discordant		8.36	0.28	0.43	0.1811	0.0064	0.0096	0.97625		5.52181	0.292708	0.3359	0.0027	0.0027	0.29501		2272	31	46	1069	35	53	3642	12	12	29.352		484	2650	0.1912		0.0542	0.0048	0.00164	0.00012	0.280492	6.3e-05	6.4e-05	1.46718	5.5e-05		3642	12	0.280377	-1.57823	2.2632
YIPI008A_107	Discordant		13.94	0.76	0.92	0.262	0.014	0.018	0.984		3.81679	0.262223	0.387	0.0038	0.0038	0.2961		2726	54	65	1490	74	91	3857	15	15	38.6311		240	1190	0.262		0.0233	0.0084	0.00076	0.00025	0.280187	7.4e-05	7.5e-05	1.46731	9.2e-05		3857	15	0.28013	-5.20768	2.65219
YIPI008A_108	Discordant		10.58	0.37	0.55	0.2358	0.0083	0.012	0.97654		4.24088	0.215821	0.3254	0.0023	0.0023	0.067185		2474	34	50	1359	44	66	3593	11	11	37.8235		233.8	744	0.322		0.0314	0.0027	0.000916	8.4e-05	0.280454	9.4e-05	9.5e-05	1.46716	7.8e-05		3593	11	0.28039	-2.25723	3.35944
YIPI008A_110	Discordant		7.8	0.41	0.5	0.1677	0.0084	0.011	0.9922		5.96303	0.391135	0.3339	0.002	0.002	-0.24985		2165	44	54	998	46	59	3632.9	9.3	9.3	27.4712		839	3680	0.245		0.0522	0.0046	0.00146	0.00011	0.28045	5e-05	5.1e-05	1.46728	5.6e-05		3632.9	9.3	0.280348	-2.83268	1.80349
YIPI_008B-C
YIPI_008B-C_001	ok		28.11	0.27	0.3	0.7212	0.0072	0.0076	0.69402		1.38658	0.0146117	0.2817	0.0022	0.0029	0.40749		3423.1	9.7	11	3499	27	28	3370	12	16	103.828		56.1	36.02	1.562		0.00991	0.00033	0.000401	1.4e-05	0.280572	3.4e-05	4.4e-05	1.46721	6.1e-05		3370	16	0.280546	-2.03407	1.55595
YIPI_008B-C_004	ok		32.53	0.28	0.32	0.7518	0.0069	0.0073	0.65956		1.33014	0.0129157	0.3128	0.0023	0.0032	0.45381		3566.4	8.8	10	3613	25	27	3534	11	15	102.235		68.4	43.2	1.602		0.0214	0.0026	0.0003075	2.8e-06	0.280449	2.9e-05	4e-05	1.46714	7.8e-05		3534	15	0.280428	-2.32737	1.4145
YIPI_008B-C_007	ok		30.66	0.29	0.32	0.689	0.0061	0.0065	0.88801		1.45138	0.0136922	0.3212	0.0018	0.0029	0.14531		3506.6	9.2	10	3377	23	25	3574.6	8.8	14	94.4721		77.3	413	0.202		0.08	0.015	0.000395	1.3e-05	0.280469	3.9e-05	4.7e-05	1.46719	5.7e-05		3574.6	14	0.280442	-0.868295	1.66204
YIPI_008B-C_011	ok		34.64	0.26	0.31	0.764	0.0059	0.0064	0.80716		1.3089	0.0109646	0.3273	0.0016	0.0028	0.32519		3627.4	7.5	8.8	3658	22	23	3603.8	7.7	13	101.504		150.6	130.4	1.187		0.0357	0.0014	0.001286	4.1e-05	0.280512	3.8e-05	4.7e-05	1.46724	5.3e-05		3603.8	13	0.280422	-0.856058	1.66204
YIPI_008B-C_015	ok		22.8	0.4	0.42	0.595	0.011	0.011	0.94175		1.68067	0.0310713	0.2765	0.0016	0.0025	0.21359		3213	18	19	3006	44	45	3341.4	9	14	89.9623		161.3	440	0.45		0.0354	0.0062	0.001644	5.6e-05	0.280657	3.5e-05	4.5e-05	1.46722	4.6e-05		3341.4	14	0.280551	-2.52877	1.59131
YIPI_008B-C_024	ok		30.26	0.46	0.48	0.674	0.01	0.011	0.95323		1.48368	0.0242143	0.3257	0.0015	0.0027	0.23947		3494	15	16	3314	41	42	3595.4	7.2	13	92.1733		135.1	489	0.503		0.0442	0.006	0.000575	3e-05	0.280429	3.8e-05	4.7e-05	1.46718	5e-05		3595.4	13	0.280389	-2.24861	1.66204
YIPI_008B-C_028	ok		35.57	0.3	0.35	0.7829	0.0063	0.0067	0.83874		1.2773	0.0109311	0.3303	0.0016	0.0028	0.22792		3655.5	8.6	9.9	3726	23	24	3616.9	7.6	13	103.016		93.3	197	0.772		0.027	0.0055	0.000305	1.9e-05	0.280352	3.1e-05	4.1e-05	1.46719	4.8e-05		3616.9	13	0.280331	-3.81622	1.44986
YIPI_008B-C_031	ok		28.55	0.21	0.25	0.717	0.0049	0.0053	0.77107		1.3947	0.0103095	0.289	0.0014	0.0025	0.26826		3437.7	7.1	8.5	3484	18	20	3411.4	7.4	13	102.128		146.2	57.4	2.612		0.01613	0.00073	0.000641	2.5e-05	0.280598	3.6e-05	4.6e-05	1.4672	5.4e-05		3411.4	13	0.280556	-0.695787	1.62668
YIPI_008B-C_032	ok		31.24	0.43	0.46	0.6932	0.0087	0.0089	0.92032		1.44259	0.0185214	0.3272	0.0018	0.0029	-0.045757		3523	14	15	3391	33	34	3603.4	8.2	13	94.1056		115.9	573	0.315		0.01056	0.00059	0.000395	2.1e-05	0.280344	3.4e-05	4.4e-05	1.46719	5.1e-05		3603.4	13	0.280317	-4.64477	1.55595
YIPI_008B-C_035	ok		31.19	0.32	0.35	0.7292	0.0075	0.0079	0.8483		1.37137	0.0148571	0.3105	0.0017	0.0028	0.27751		3523	10	11	3530	28	29	3522.5	8.7	14	100.213		92.7	246	0.722		0.0207	0.0016	0.000848	6.3e-05	0.280559	4.6e-05	5.4e-05	1.46724	5.4e-05		3522.5	14	0.280501	0.0122348	1.90958
YIPI_008B-C_036	ok		34.78	0.29	0.33	0.7781	0.006	0.0064	0.73964		1.28518	0.0105708	0.3248	0.002	0.003	0.26643		3631	8.2	9.4	3709	22	23	3590.9	9.3	14	103.289		94	68.8	1.346		0.0154	0.0013	0.000618	4.6e-05	0.280486	2.9e-05	4e-05	1.46721	4.4e-05		3590.9	14	0.280443	-0.428291	1.4145
YIPI_008B-C_039	ok		24.66	0.35	0.37	0.6444	0.0098	0.01	0.95529		1.55183	0.0240818	0.2787	0.0014	0.0024	0.34633		3293	14	15	3200	40	40	3353.6	7.8	13	95.4198		166.8	770	0.336		0.0221	0.0012	0.000822	3.4e-05	0.280556	3.1e-05	4.2e-05	1.46712	5e-05		3353.6	13	0.280503	-3.95927	1.48523
YIPI_008B-C_043	ok		30.78	0.28	0.32	0.7046	0.0062	0.0066	0.84252		1.41925	0.0132941	0.3175	0.0016	0.0027	0.2626		3511.1	8.8	10	3436	24	25	3556.6	7.7	13	96.6091		125.8	319	0.455		0.0112	0.0013	0.000412	4.1e-05	0.280424	2.9e-05	4e-05	1.46718	4.8e-05		3556.6	13	0.280396	-2.93951	1.4145
YIPI_008B-C_048	ok		28	0.51	0.53	0.686	0.013	0.013	0.97149		1.45773	0.0276245	0.2974	0.0014	0.0025	0.39108		3412	19	20	3360	52	53	3455	7.4	13	97.2504		136.6	485	0.852		0.02928	0.00058	0.001104	1.5e-05	0.28063	3.8e-05	4.7e-05	1.4672	6.8e-05		3455	13	0.280556	0.364749	1.66204
YIPI_008B-C_049	ok		27.48	0.21	0.25	0.7082	0.0048	0.0052	0.80395		1.41203	0.0103679	0.2825	0.0013	0.0023	0.21473		3399.5	7.5	8.8	3450	18	20	3375.5	7	13	102.207		167.7	124.2	1.581		0.00635	0.0004	0.000258	1.6e-05	0.280553	2.1e-05	3.5e-05	1.4672	5.8e-05		3375.5	13	0.280536	-2.25033	1.23769
YIPI_008B-C_051	ok		33.67	0.27	1.2	0.7435	0.006	0.028	0.67157		1.34499	0.0506519	0.3291	0.0021	0.0025	0.4051		3599.1	7.9	36	3582	22	100	3611	10	12	99.1969		80.1	42.4	1.393		0.03259	0.00042	0.001296	1.7e-05	0.280469	4.3e-05	4.3e-05	1.46719	6.3e-05		3611	12	0.280379	-2.24855	1.52059
YIPI_008B-C_052	ok		30.39	0.23	1.1	0.7223	0.005	0.027	0.79696		1.38447	0.0517522	0.3055	0.0015	0.0019	0.19142		3499.2	7.5	36	3503	19	100	3496.9	7.5	9.7	100.174		212.8	26.5	5.919		0.007406	5.7e-05	0.0003076	1.4e-06	0.280536	2.9e-05	2.9e-05	1.46721	4.3e-05		3496.9	9.7	0.280515	-0.103824	1.02551
YIPI_008B-C_060	ok		27.35	0.57	1.1	0.643	0.014	0.027	0.88412		1.55521	0.0653043	0.3099	0.0031	0.0033	0.19126		3391	21	41	3190	54	110	3516	15	17	90.7281		47.4	86.3	1.49		0.00966	0.00043	0.000382	1.6e-05	0.280497	3.4e-05	3.4e-05	1.46721	4.9e-05		3516	17	0.280471	-1.22226	1.20233
YIPI_008B-C_063	ok		32.62	0.34	1.2	0.7279	0.0069	0.027	0.81655		1.37382	0.0509589	0.3253	0.002	0.0024	0.15781		3568	10	36	3523	26	100	3592.9	9.3	11	98.0545		77.9	99.4	2.13		0.00852	0.00041	0.00036	1.8e-05	0.280445	3.6e-05	3.6e-05	1.46725	5.6e-05		3592.9	11	0.28042	-1.20499	1.27305
YIPI_008B-C_066	ok		27.32	0.32	1	0.6773	0.0077	0.026	0.87716		1.47645	0.0566776	0.2936	0.0018	0.0021	0.19306		3394	11	36	3331	30	99	3435.7	9.5	11	96.9526		138.4	180	1.847		0.01105	0.00047	0.000468	2.3e-05	0.280536	3.6e-05	3.6e-05	1.4672	4.4e-05		3435.7	11	0.280505	-1.92906	1.27305
YIPI_008B-C_070	ok		26.85	0.33	1	0.6714	0.0089	0.026	0.87924		1.48942	0.0576781	0.2908	0.002	0.0023	0.15763		3375	12	38	3307	35	100	3419	11	12	96.7242		116.2	190	1.203		0.0169	0.0014	0.000741	5.4e-05	0.280581	3.5e-05	3.5e-05	1.46724	5.7e-05		3419	12	0.280532	-1.35898	1.23769
YIPI_008B-C_073	ok		29.8	0.31	1.1	0.6683	0.0074	0.025	0.86678		1.49633	0.0559754	0.3236	0.0019	0.0023	0.44876		3479	10	37	3297	29	98	3585.5	9	11	91.9537		229.3	565	0.512		0.0252	0.0029	0.000912	7.9e-05	0.280487	4.3e-05	4.3e-05	1.46718	5.9e-05		3585.5	11	0.280424	-1.24516	1.52059
YIPI_008B-C_081	ok		31.19	0.32	1.2	0.683	0.0071	0.026	0.88853		1.46413	0.0557355	0.3311	0.0017	0.0022	0.11846		3525	10	38	3354	27	99	3620.8	7.9	10	92.6315		252.2	516	0.766		0.02418	0.00037	0.001042	1.7e-05	0.280531	4.6e-05	4.6e-05	1.46724	7.4e-05		3620.8	10	0.280458	0.821175	1.62668
YIPI_008B-C_082	ok		29.08	0.89	1.4	0.666	0.018	0.03	0.87358		1.5015	0.0676352	0.3162	0.005	0.0052	-0.091658		3451	30	46	3294	67	110	3546	25	25	92.8934		66.5	148	0.866		0.0063	0.0012	0.000211	3.4e-05	0.28049	4.5e-05	4.5e-05	1.46717	7.8e-05		3546	25	0.280476	-0.346105	1.59131
YIPI_008B-C_084	ok		30.09	0.33	1.1	0.7008	0.008	0.027	0.83858		1.42694	0.0549763	0.3117	0.0019	0.0023	0.30529		3487	11	37	3421	31	100	3527.5	9.6	11	96.9809		115.6	206	1.073		0.00838	0.00017	0.0003375	5.3e-06	0.280454	3.5e-05	3.5e-05	1.46719	5.3e-05		3527.5	11	0.280431	-2.37574	1.23769
YIPI_008B-C_088	ok		25.42	0.32	0.96	0.6537	0.0079	0.025	0.86873		1.52975	0.0585037	0.2826	0.002	0.0023	0.19368		3321	13	38	3239	31	98	3375	11	12	95.9704		131.8	311	0.871		0.01206	0.00092	0.00046	3.2e-05	0.280506	3.2e-05	3.2e-05	1.46725	5.4e-05		3375	12	0.280476	-4.40533	1.1316
YIPI_008B-C_089	ok		32	0.34	1.2	0.7187	0.0075	0.027	0.85108		1.3914	0.0522719	0.3243	0.0019	0.0023	0.23013		3550	11	37	3489	28	100	3589.7	8.8	11	97.1948		116.2	245	0.947		0.034	0.0035	0.00137	0.00013	0.280564	3.6e-05	3.6e-05	1.46719	4.5e-05		3589.7	11	0.280469	0.466104	1.27305
YIPI_008B-C_104	ok		24.44	0.32	0.93	0.6125	0.0075	0.023	0.86368		1.63265	0.0613078	0.289	0.0018	0.0021	0.22737		3283	13	37	3077	30	94	3410.2	9.8	12	90.2293		169.3	427	0.397		0.04634	0.00071	0.001807	3.9e-05	0.280667	3.8e-05	3.8e-05	1.46723	5e-05		3410.2	12	0.280548	-0.996546	1.34378
YIPI_008B-C_107	ok		30.62	0.36	1.1	0.7	0.0082	0.027	0.88266		1.42857	0.055102	0.3166	0.0019	0.0023	0.29251		3505	12	37	3422	32	100	3551.5	9.2	11	96.3537		165.5	181	0.98		0.00897	0.00034	0.0003444	8.3e-06	0.280475	5.6e-05	5.6e-05	1.46717	7.6e-05		3551.5	11	0.280451	-1.07634	1.9803
YIPI_008B-C_112-B	ok		24.11	0.49	0.99	0.615	0.012	0.025	0.9121		1.62602	0.0660982	0.2848	0.0025	0.0028	0.19853		3269	20	41	3084	49	100	3392	14	15	90.9198		112.1	370	0.269		0.0266	0.0046	0.00088	0.00013	0.280598	3.4e-05	3.4e-05	1.46718	6.1e-05		3392	15	0.28054	-1.70597	1.20233
YIPI_008B-C_119	ok		29.93	0.28	1.1	0.6853	0.0066	0.026	0.85903		1.45921	0.055362	0.317	0.0019	0.0022	0.31835		3483	9.3	36	3363	25	98	3553.4	9	11	94.6418		117.5	320.6	0.452		0.0132	0.0027	0.000488	7.9e-05	0.280448	3e-05	3e-05	1.46721	5.7e-05		3553.4	11	0.280415	-2.34522	1.06088
YIPI_008B-C_124	ok		27.44	0.28	1	0.6763	0.0066	0.025	0.87023		1.47863	0.0546589	0.2945	0.0015	0.0019	0.24602		3397	10	36	3329	25	97	3440.2	8	10	96.7676		200.3	261	2.94		0.01609	0.0005	0.000731	1.8e-05	0.280583	4.2e-05	4.2e-05	1.46722	5.1e-05		3440.2	10	0.280535	-0.769895	1.48523
YIPI_008B-C_149	ok		28.56	0.26	1	0.6661	0.006	0.025	0.88941		1.50128	0.0563458	0.3115	0.0014	0.0019	0.20547		3436.8	9	37	3289	23	97	3527.4	6.7	9	93.2415		212	356	0.821		0.01663	0.00024	0.0006745	6.6e-06	0.28053	2.4e-05	2.4e-05	1.46723	3.9e-05		3527.4	9	0.280484	-0.486492	0.848701
YIPI_008B-C_162	ok		24.7	0.7	1.1	0.613	0.017	0.028	0.9464		1.63132	0.0745139	0.2918	0.0033	0.0035	0.01842		3293	28	45	3078	70	110	3426	17	18	89.8424		300.3	582	1.27		0.0189	0.0026	0.000681	6.7e-05	0.280579	4.5e-05	4.5e-05	1.4672	9.3e-05		3426	18	0.280534	-1.12587	1.59131
YIPI_008B-C_174	ok		30.24	0.56	1.2	0.684	0.012	0.028	0.93375		1.46199	0.0598475	0.3204	0.0021	0.0025	0.10807		3492	18	39	3355	48	110	3570	10	12	93.9776		134.7	162	0.816		0.00594	0.00058	0.000217	1.5e-05	0.280418	2.9e-05	2.9e-05	1.46721	5.2e-05		3570	12	0.280403	-2.35793	1.02551
YIPI_008B-C_182	ok		33.02	0.64	1.3	0.721	0.014	0.03	0.90928		1.38696	0.05771	0.3327	0.0028	0.0031	0.22777		3576	20	41	3500	52	110	3627	13	14	96.4985		84.9	146	1.04		0.0523	0.0057	0.00187	0.00019	0.280563	4.1e-05	4.1e-05	1.46721	5.4e-05		3627	14	0.280432	0.0374516	1.44986
YIPI_008B-C_186	ok		29.77	0.37	1.1	0.6885	0.0087	0.026	0.85712		1.45243	0.0548486	0.3139	0.002	0.0024	0.31225		3477	12	38	3374	33	100	3538	10	12	95.3646		159.1	342	0.989		0.0217	0.0071	0.00058	0.00017	0.280431	3.6e-05	3.6e-05	1.46719	4.1e-05		3538	12	0.280391	-3.53783	1.27305
YIPI_008B-C_191-A	ok		29.51	0.52	1.2	0.662	0.012	0.027	0.87686		1.51057	0.0616095	0.3241	0.0028	0.0031	0.44268		3468	17	40	3271	46	100	3590	14	16	91.1142		195.9	396	1.166		0.0162	0.0018	0.000612	6.3e-05	0.280502	5.8e-05	5.8e-05	1.46717	7.1e-05		3590	16	0.28046	0.13591	2.05103
YIPI_008B-C_193	ok		34.31	0.33	1.3	0.7328	0.0068	0.027	0.88533		1.36463	0.0502797	0.3389	0.0018	0.0023	0.12616		3617.1	9.7	37	3542	25	100	3656.8	8.3	10	96.8606		205.3	232	1.672		0.04133	0.00037	0.001609	1.8e-05	0.280493	4.4e-05	4.4e-05	1.46724	6.6e-05		3656.8	10	0.280379	-1.12737	1.55595
YIPI_008B-C_194	ok		31.9	0.5	1.2	0.718	0.01	0.028	0.95216		1.39276	0.0543137	0.3246	0.0016	0.002	0.2093		3543	16	39	3483	40	110	3590.1	7.4	9.7	97.0168		166	323	0.864		0.01424	0.00091	0.000602	3.4e-05	0.280438	3.4e-05	3.4e-05	1.46724	6e-05		3590.1	9.7	0.280396	-2.11902	1.20233
YIPI_008B-C_197	ok		32.41	0.58	1.3	0.728	0.013	0.029	0.77661		1.37363	0.0547186	0.3226	0.004	0.0042	0.22711		3558	18	39	3522	49	110	3578	19	19	98.4349		27.53	15.4	1.467		0.00441	0.00016	0.0001996	6.7e-06	0.280429	3.8e-05	3.8e-05	1.46722	5.8e-05		3578	19	0.280415	-1.73286	1.34378
YIPI_008B-C_201	ok		23.67	0.43	0.95	0.628	0.011	0.025	0.93852		1.59236	0.06339	0.2736	0.0017	0.002	0.20115		3250	18	40	3134	46	100	3324.7	9.7	12	94.2641		124.2	337	0.412		0.01067	0.00058	0.000445	2.2e-05	0.280603	3.2e-05	3.2e-05	1.46732	4.7e-05		3324.7	12	0.280575	-2.09466	1.1316
YIPI_008B-C_208	ok		29.75	0.33	1.1	0.6879	0.008	0.026	0.85112		1.4537	0.0549443	0.3136	0.0021	0.0024	0.30872		3477	11	37	3376	30	98	3537	10	12	95.4481		145	358	0.241		0.0142	0.0011	0.000575	4.4e-05	0.280463	3.4e-05	3.4e-05	1.46721	4.9e-05		3537	12	0.280424	-2.40828	1.20233
YIPI_008B-C_212	ok		27.62	0.4	1.1	0.6784	0.0096	0.026	0.8546		1.47406	0.0564939	0.2943	0.0025	0.0028	0.19048		3404	14	38	3336	37	100	3438	13	15	97.0332		111.1	119	1.353		0.0223	0.0011	0.000991	5.1e-05	0.280619	6.2e-05	6.2e-05	1.46718	7.6e-05		3438	15	0.280553	-0.152392	2.19248
YIPI_008B-C_223	ok		26.8	0.37	1	0.6638	0.0095	0.026	0.83488		1.50648	0.0590064	0.2931	0.0022	0.0025	0.22776		3373	14	39	3283	38	100	3432	12	13	95.6585		132.3	94	1.767		0.00689	0.00026	0.0003006	8.8e-06	0.280546	3.1e-05	3.1e-05	1.46718	5.4e-05		3432	13	0.280526	-1.26477	1.09624
YIPI_008B-C_226	ok		31.5	0.42	1.2	0.7109	0.0099	0.028	0.89008		1.40667	0.055404	0.3205	0.002	0.0024	0.12706		3531	14	39	3457	38	110	3571	10	12	96.8076		85.4	84.6	1.243		0.02063	0.00059	0.000796	1.6e-05	0.280494	4e-05	4e-05	1.46718	5.4e-05		3571	12	0.280439	-1.0477	1.4145
YIPI_008B-C_234	ok		31.32	0.61	1.3	0.704	0.014	0.029	0.88372		1.42046	0.058513	0.3232	0.0032	0.0035	0.18903		3527	19	40	3430	53	110	3582	15	17	95.7566		122.7	169	0.78		0.00407	0.00018	0.00015	4e-06	0.280394	3.1e-05	3.1e-05	1.46717	5.1e-05		3582	17	0.280384	-2.76343	1.09624
YIPI_008B-C_242	ok		33.01	0.38	1.2	0.723	0.008	0.027	0.8916		1.38313	0.051652	0.3317	0.0019	0.0023	0.1385		3578	12	38	3504	30	100	3622.8	8.9	11	96.7208		155.3	250	0.795		0.03772	0.0004	0.0014407	7.7e-06	0.280497	5e-05	5e-05	1.46714	4.7e-05		3622.8	11	0.280396	-1.33973	1.76813
YIPI_008B-C_243	ok		30.52	0.39	1.2	0.7027	0.0095	0.027	0.89487		1.42308	0.0546794	0.3165	0.0023	0.0026	0.022622		3500	13	39	3426	37	100	3550	11	13	96.507		72.1	56.5	1.92		0.00426	0.0001	0.0001751	2.8e-06	0.280406	3.5e-05	3.5e-05	1.46717	5.3e-05		3550	13	0.280394	-3.15825	1.23769
YIPI_008B-C_246-A	ok		29.39	0.48	1.2	0.674	0.011	0.027	0.94005		1.48368	0.0594352	0.316	0.0022	0.0026	0.32116		3464	16	40	3320	42	100	3549	11	12	93.5475		265	900	0.355		0.105	0.017	0.00307	0.00041	0.28065	4.8e-05	4.8e-05	1.46725	5.6e-05		3549	12	0.28044	-1.55316	1.6974
YIPI_008B-C_249	ok		24.35	0.38	0.95	0.629	0.01	0.025	0.88278		1.58983	0.0631886	0.2803	0.0021	0.0024	0.21398		3277	16	40	3146	40	98	3362	12	13	93.5753		167.1	532	0.544		0.0353	0.0014	0.001349	4.6e-05	0.280583	4.1e-05	4.1e-05	1.46721	5.5e-05		3362	13	0.280496	-4.01872	1.44986
YIPI_008B-C_006	Discordant		16.6	1	1	0.43	0.026	0.026	0.98376		2.32558	0.140617	0.2791	0.0027	0.0033	0.15473		2881	57	57	2280	120	120	3356	15	19	67.938		149.7	787	0.278		0.117	0.017	0.0022	0.00035	0.280735	7.7e-05	8.2e-05	1.46717	5.4e-05		3356	19	0.280593	-0.699965	2.89973
YIPI_008B-C_008	Discordant		12.19	0.8	0.81	0.28	0.019	0.019	0.60956		3.57143	0.242347	0.3142	0.0019	0.0029	-0.067497		2579	69	69	1580	95	95	3540.2	9.5	14	44.6302		728	7590	0.1006		0.00995	0.00035	0.00172	0.00015	0.280646	3.3e-05	4.3e-05	1.4672	7.3e-05		3540.2	14	0.280528	1.40188	1.52059
YIPI_008B-C_010	Discordant		17.22	0.77	0.77	0.418	0.02	0.02	0.99024		2.39234	0.114466	0.2982	0.0022	0.0031	0.59172		2933	42	42	2241	91	91	3459	12	16	64.7875		355	2730	0.166		0.0328	0.0047	0.001	0.0001	0.280647	3.9e-05	4.8e-05	1.46718	7.2e-05		3459	16	0.28058	1.31029	1.6974
YIPI_008B-C_012	Discordant		25.31	0.28	0.3	0.5442	0.0068	0.007	0.92197		1.83756	0.0236364	0.3362	0.0017	0.0029	0.45094		3318	11	12	2799	28	29	3644	7.5	13	76.8112		258.9	3830	0.0693		0.0218	0.0018	0.000777	5.9e-05	0.280397	2.9e-05	4e-05	1.46726	5.1e-05		3644	13	0.280342	-2.75385	1.4145
YIPI_008B-C_013	Discordant		7.97	0.14	0.15	0.176	0.0031	0.0031	0.92906		5.68182	0.100077	0.3275	0.0024	0.0033	0.21293		2225	16	17	1045	17	17	3604	11	15	28.9956		1215	15890	0.0797		0.0854	0.0021	0.002462	5.4e-05	0.280686	3.9e-05	4.8e-05	1.46716	5.3e-05		3604	15	0.280515	2.4343	1.6974
YIPI_008B-C_017	Discordant		9.85	0.26	0.26	0.217	0.0057	0.0057	0.97652		4.6083	0.121047	0.3283	0.0018	0.0029	0.08937		2414	24	24	1264	30	30	3607.8	8.4	14	35.0352		772	14650	0.0526		0.0623	0.0082	0.00265	0.00021	0.280782	5.1e-05	5.8e-05	1.46718	7e-05		3607.8	14	0.280597	5.47463	2.05103
YIPI_008B-C_018	Discordant		16.14	0.27	0.28	0.38	0.0067	0.0068	0.82293		2.63158	0.0470914	0.3053	0.0034	0.004	0.28469		2883	16	17	2075	31	32	3495	17	20	59.3705		154	1308	0.121		0.0854	0.0076	0.00093	0.00035	0.280441	3.8e-05	4.7e-05	1.46717	7.9e-05		3495	20	0.280378	-5.03138	1.66204
YIPI_008B-C_019	Discordant		30.16	0.78	0.79	0.628	0.017	0.017	0.96917		1.59236	0.0431052	0.3481	0.0023	0.0034	0.19482		3488	26	26	3132	67	68	3697	10	15	84.7173		136	807	0.16		0.036	0.014	0.00197	0.00037	0.280511	5.5e-05	6.2e-05	1.46724	4.3e-05		3697	15	0.28037	-0.488387	2.19248
YIPI_008B-C_020	Discordant		13.62	0.91	0.91	0.335	0.023	0.023	0.99019		2.98508	0.204945	0.2945	0.0029	0.0035	0.11804		2688	74	74	1850	110	110	3440	15	18	53.7791		226	5420	0.0459		0.059	0.012	0.00205	0.00026	0.280697	4.4e-05	5.2e-05	1.46719	5.7e-05		3440	18	0.280561	0.170277	1.83885
YIPI_008B-C_021	Discordant		16.54	0.71	0.71	0.403	0.018	0.018	0.99328		2.48139	0.110831	0.2975	0.0016	0.0026	0.21567		2873	47	47	2164	83	84	3455.9	8.1	14	62.6176		346	4500	0.0841		0.07	0.01	0.001713	5.4e-05	0.280667	3.9e-05	4.8e-05	1.4672	4.7e-05		3455.9	14	0.280553	0.257579	1.6974
YIPI_008B-C_023	Discordant		23.1	1.3	1.3	0.511	0.029	0.03	0.99428		1.95695	0.114889	0.3272	0.0021	0.0031	0.10522		3197	59	59	2640	130	130	3602.5	9.7	14	73.2824		358	2770	0.159		0.0752	0.0097	0.00146	0.00016	0.280527	3.5e-05	4.5e-05	1.46724	6.7e-05		3602.5	14	0.280425	-0.782759	1.59131
YIPI_008B-C_025	Discordant		24.16	0.78	0.78	0.587	0.02	0.02	0.98419		1.70358	0.0580435	0.2992	0.0019	0.0028	0.42384		3267	32	32	2959	83	83	3465.5	9.3	14	85.3845		205.8	2220	0.418		0.01464	0.00079	0.001469	3.5e-05	0.280636	4e-05	4.9e-05	1.4672	5.9e-05		3465.5	14	0.280538	-0.0487694	1.73277
YIPI_008B-C_026	Discordant		8.5	0.19	0.2	0.1922	0.0046	0.0046	0.98036		5.20291	0.124523	0.3208	0.0015	0.0027	0.34003		2279	21	22	1132	25	25	3572.6	7.4	13	31.6856		946	7870	0.1202		0.0394	0.0011	0.0022	0.00011	0.280711	4.5e-05	5.3e-05	1.46715	5.5e-05		3572.6	13	0.280559	3.27388	1.87422
YIPI_008B-C_027	Discordant		13.9	0.72	0.72	0.315	0.017	0.017	0.99179		3.1746	0.171328	0.3226	0.0022	0.0031	0.046371		2725	49	49	1754	80	80	3581	10	15	48.9807		437	4190	0.1068		0.0739	0.0041	0.00079	0.00013	0.280456	3.2e-05	4.2e-05	1.46721	6.3e-05		3581	15	0.280401	-2.15439	1.48523
YIPI_008B-C_029	Discordant		18.2	0.77	0.77	0.387	0.017	0.017	0.9884		2.58398	0.113508	0.3419	0.0019	0.003	0.53207		2963	42	42	2095	82	82	3669.4	8.3	13	57.0938		381	6660	0.0662		0.00799	0.00053	0.00092	7.1e-05	0.280381	4.3e-05	5.1e-05	1.46721	5.1e-05		3669.4	13	0.280316	-3.09192	1.80349
YIPI_008B-C_030	Discordant		22.34	0.2	0.23	0.5726	0.0049	0.0052	0.97511		1.74642	0.0158599	0.2824	0.0016	0.0026	0.71694		3197.5	8.6	9.7	2917	20	21	3374.3	9.1	14	86.4476		155	923	0.1931		0.0303	0.0034	0.000655	4.1e-05	0.280611	3.6e-05	4.6e-05	1.46717	5.2e-05		3374.3	14	0.280568	-1.13167	1.62668
YIPI_008B-C_033	Discordant		13.18	0.67	0.67	0.325	0.016	0.017	0.9899		3.07692	0.160947	0.295	0.0021	0.0029	0.16775		2677	52	52	1802	82	83	3443	11	15	52.3381		524	3940	0.1402		0.0775	0.0091	0.00238	0.00025	0.280757	4.7e-05	5.5e-05	1.46727	5.3e-05		3443	15	0.280599	1.59514	1.94494
YIPI_008B-C_034	Discordant		7.53	0.3	0.3	0.1559	0.006	0.0061	0.9878		6.41437	0.250979	0.3506	0.0021	0.0032	0.047719		2165	36	36	932	34	34	3708.4	8.9	14	25.1321		1118	16320	0.07		0.0497	0.0062	0.00148	0.00017	0.280481	3.9e-05	4.8e-05	1.46717	4.2e-05		3708.4	14	0.280375	-0.0482243	1.6974
YIPI_008B-C_037	Discordant		21.8	1.4	1.4	0.506	0.033	0.033	0.99189		1.97629	0.128888	0.314	0.0026	0.0034	0.13987		3159	71	72	2620	150	150	3542	12	16	73.9695		285	510	0.635		0.0332	0.0078	0.00089	0.00019	0.280471	4.6e-05	5.4e-05	1.46719	4.4e-05		3542	16	0.28041	-2.77343	1.90958
YIPI_008B-C_040	Discordant		22.81	0.27	0.3	0.5289	0.0068	0.007	0.75226		1.89072	0.0250237	0.3137	0.0027	0.0035	0.40851		3218	12	13	2736	29	29	3538	13	17	77.3318		188.8	2000	0.0974		0.0154	0.0044	0.00046	0.00011	0.280478	5e-05	5.7e-05	1.46717	6.9e-05		3538	17	0.280447	-1.57006	2.01567
YIPI_008B-C_041	Discordant		6.47	0.15	0.15	0.1522	0.0035	0.0035	0.97704		6.5703	0.151091	0.3087	0.0015	0.0026	-0.0028985		2033	21	21	912	19	19	3512.9	7.7	13	25.9615		1198	9410	0.1315		0.0619	0.0031	0.001779	8e-05	0.280677	3.6e-05	4.5e-05	1.46723	4.2e-05		3512.9	13	0.280556	1.74567	1.59131
YIPI_008B-C_044	Discordant		13.76	0.93	0.93	0.315	0.022	0.022	0.99616		3.1746	0.221718	0.3188	0.0016	0.0027	0.17282		2620	69	70	1720	110	110	3562.2	7.7	13	48.2848		448	4440	0.138		0.0282	0.0032	0.000835	6.6e-05	0.280499	3.2e-05	4.2e-05	1.46716	5.5e-05		3562.2	13	0.280442	-1.17042	1.48523
YIPI_008B-C_045	Discordant		25.93	0.36	0.38	0.6094	0.0082	0.0084	0.95673		1.64096	0.0226191	0.3096	0.0013	0.0025	0.065967		3340	13	14	3064	32	33	3518	6.3	12	87.0949		213	1480	0.1643		0.00712	0.00094	0.000198	2.5e-05	0.280508	2.6e-05	3.8e-05	1.4672	3.6e-05		3518	12	0.280495	-0.337587	1.34378
YIPI_008B-C_046	Discordant		23.9	0.51	0.52	0.588	0.012	0.013	0.97792		1.70068	0.0376001	0.2962	0.0013	0.0024	0.080249		3255	20	20	2970	50	50	3449.6	6.8	13	86.0969		194.3	1505	0.151		0.01617	0.0006	0.000605	1.9e-05	0.280615	3.3e-05	4.3e-05	1.46717	5.6e-05		3449.6	13	0.280575	0.888744	1.52059
YIPI_008B-C_047	Discordant		20.51	0.51	0.52	0.533	0.015	0.015	0.9087		1.87617	0.0528004	0.2813	0.0025	0.0032	0.44523		3110	25	25	2748	63	64	3368	14	18	81.5914		156.2	1150	0.153		0.0242	0.0049	0.00088	0.00015	0.280631	4.7e-05	5.4e-05	1.46717	7.2e-05		3368	18	0.280574	-1.08636	1.90958
YIPI_008B-C_053	Discordant		28.54	0.39	1.1	0.6378	0.0089	0.025	0.92648		1.56789	0.061457	0.3246	0.0017	0.0021	0.26039		3435	14	38	3177	35	98	3590.3	8.2	10	88.4884		163.3	1260	0.1131		0.00829	0.0006	0.000339	2.7e-05	0.280454	3.4e-05	3.4e-05	1.46723	5.2e-05		3590.3	10	0.28043	-0.893691	1.20233
YIPI_008B-C_054-A	Discordant		5.68	0.2	0.28	0.1215	0.0043	0.0062	0.99667		8.23045	0.41999	0.3457	0.0021	0.0025	0.91004		1921	30	42	739	25	35	3686.8	9.1	11	20.0445		1653	17090	0.0696		0.08	0.011	0.0023	0.00026	0.280753	6e-05	6e-05	1.46726	6e-05		3686.8	11	0.280589	7.07364	2.12175
YIPI_008B-C_054-B	Discordant		13.54	0.27	0.55	0.344	0.007	0.014	0.8561		2.90698	0.118307	0.2858	0.0031	0.0033	0.31738		2716	19	38	1904	33	68	3393	17	18	56.1155		277	3020	0.0637		0.046	0.013	0.00142	0.00034	0.280562	3.6e-05	3.6e-05	1.46725	7.2e-05		3393	18	0.280469	-4.22439	1.27305
YIPI_008B-C_055	Discordant		8.17	0.28	0.4	0.1927	0.0067	0.0097	0.96347		5.18941	0.261221	0.3078	0.0029	0.0031	0.26926		2244	30	44	1135	36	52	3508	15	16	32.3546		947	13420	0.05		0.067	0.018	0.00198	0.00045	0.280639	4e-05	4e-05	1.46717	4.5e-05		3508	16	0.280505	-0.204843	1.4145
YIPI_008B-C_056	Discordant		28.11	0.33	1.1	0.6285	0.0074	0.024	0.88821		1.59109	0.0607576	0.3257	0.0018	0.0022	0.10471		3420	12	38	3141	30	96	3594.9	8.5	10	87.3738		194.2	958	0.157		0.0173	0.00026	0.000665	1.3e-05	0.280453	3.9e-05	3.9e-05	1.46719	4.5e-05		3594.9	10	0.280407	-1.62738	1.37914
YIPI_008B-C_057	Discordant		7.27	0.35	0.43	0.1572	0.008	0.0098	0.98778		6.36132	0.396571	0.3362	0.0027	0.003	0.31592		2133	43	54	939	44	55	3644	12	14	25.7684		1660	43600	0.0288		0.0549	0.0082	0.0017	0.00022	0.280681	5e-05	5e-05	1.46723	4.3e-05		3644	14	0.280561	5.05659	1.76813
YIPI_008B-C_058-A	Discordant		7.865	0.075	0.29	0.1772	0.0017	0.0066	0.79455		5.64334	0.210192	0.3214	0.002	0.0024	0.2414		2214.8	8.7	34	1051.5	9.4	36	3576.3	9.2	11	29.4019		1051	18930	0.04345		0.0409	0.0046	0.00135	0.00013	0.280642	3.5e-05	3.5e-05	1.46727	5.2e-05		3576.3	11	0.280549	2.98904	1.23769
YIPI_008B-C_058-B	Discordant		12.35	0.31	0.54	0.3285	0.0063	0.013	0.83036		3.04414	0.120468	0.2899	0.0028	0.003	0.27479		2627	23	40	1830	30	65	3415	15	16	53.5871		197	3150	0.0499		0.0409	0.0046	0.00135	0.00013	0.280642	3.5e-05	3.5e-05	1.46727	5.2e-05		3415	16	0.280553	-0.707044	1.23769
YIPI_008B-C_059-A	Discordant		5.971	0.097	0.23	0.1316	0.0022	0.0053	0.93483		7.59878	0.30603	0.3292	0.002	0.0024	0.27272		1969	14	34	797	13	30	3611.7	9.4	11	22.0672		1444	16230	0.13		0.0611	0.0072	0.00179	0.0002	0.280599	3.7e-05	3.7e-05	1.46723	5.7e-05		3611.7	11	0.280474	1.17434	1.30841
YIPI_008B-C_059-B	Discordant		3.11	0.089	0.14	0.0647	0.0021	0.0031	0.9723		15.4559	0.740548	0.3496	0.0026	0.003	0.39616		1432	22	35	404	12	19	3704	11	13	10.9071		2449	23490	0.1532		0.0611	0.0072	0.00179	0.0002	0.280599	3.7e-05	3.7e-05	1.46723	5.7e-05		3704	13	0.280471	3.26786	1.30841
YIPI_008B-C_061-A	Discordant		3.29	0.15	0.19	0.0694	0.0034	0.0043	0.98678		14.4092	0.89279	0.345	0.0029	0.0032	0.54775		1471	34	43	432	21	26	3684	13	14	11.7264		2710	62600	0.0823		0.064	0.019	0.00172	0.00051	0.280593	4.7e-05	4.7e-05	1.46719	5.6e-05		3684	14	0.280471	2.77761	1.66204
YIPI_008B-C_061-B	Discordant		12.67	0.37	0.58	0.2905	0.0086	0.014	0.95547		3.44234	0.165896	0.3181	0.0025	0.0028	0.17814		2648	29	45	1641	43	68	3559	12	13	46.1085		280	4710	0.1104		0.064	0.019	0.00172	0.00051	0.280593	4.7e-05	4.7e-05	1.46719	5.6e-05		3559	13	0.280475	-0.0614045	1.66204
YIPI_008B-C_062	Discordant		13.97	0.61	0.79	0.343	0.016	0.02	0.98371		2.91545	0.169997	0.2961	0.0026	0.0029	0.49844		2729	42	54	1893	77	98	3448	14	15	54.9014		351	3860	0.2013		0.0307	0.004	0.00115	0.00012	0.280668	7.1e-05	7.1e-05	1.46719	7.6e-05		3448	15	0.280592	1.44875	2.51074
YIPI_008B-C_064	Discordant		3.471	0.081	0.15	0.0772	0.0021	0.0035	0.95871		12.9534	0.587264	0.3281	0.0024	0.0028	0.2894		1519	18	33	480	13	21	3607	11	13	13.3075		3968	19090	0.462		0.142	0.013	0.00409	0.00036	0.280816	5.8e-05	5.8e-05	1.4672	5.3e-05		3607	13	0.280531	3.09241	2.05103
YIPI_008B-C_065	Discordant		23.83	0.5	0.99	0.6	0.013	0.025	0.13673		1.66667	0.0694444	0.2898	0.002	0.0023	-0.045606		3253	21	41	3020	54	100	3414	11	12	88.4593		181	880	0.845		0.0334	0.0025	0.001289	9e-05	0.280657	4.1e-05	4.1e-05	1.4673	5.9e-05		3414	12	0.280572	-0.0522067	1.44986
YIPI_008B-C_067	Discordant		6.243	0.08	0.24	0.1371	0.0017	0.0052	0.95722		7.29395	0.276649	0.3287	0.0014	0.0019	0.33953		2008	11	32	827.8	9.6	30	3609.7	6.4	8.9	22.9327		1518	15880	0.1797		0.0602	0.0038	0.00181	0.0001	0.280649	4.2e-05	4.2e-05	1.46721	5.2e-05		3609.7	8.9	0.280523	2.86221	1.48523
YIPI_008B-C_068	Discordant		7.44	0.17	0.31	0.1737	0.0044	0.0077	0.92211		5.75705	0.255206	0.311	0.003	0.0033	0.40599		2162	20	37	1032	24	42	3524	15	16	29.2849		1149	16100	0.1335		0.0586	0.0043	0.00178	0.00011	0.280575	4.1e-05	4.1e-05	1.46718	5.6e-05		3524	16	0.280454	-1.64202	1.44986
YIPI_008B-C_069	Discordant		10.9	0.17	0.43	0.2302	0.0039	0.0092	0.97354		4.34405	0.173611	0.3443	0.0013	0.0019	0.32179		2510	15	37	1334	20	48	3680.7	5.7	8.4	36.2431		1022	11150	0.1465		0.0524	0.0017	0.001571	4.3e-05	0.280491	3.9e-05	3.9e-05	1.46722	5.4e-05		3680.7	8.4	0.280379	-0.557169	1.37914
YIPI_008B-C_071	Discordant		10	0.17	0.39	0.2384	0.0041	0.0096	0.95422		4.19463	0.168911	0.3045	0.0016	0.002	0.24679		2430	15	37	1377	21	50	3491.6	7.9	10	39.4375		667	8190	0.1124		0.0392	0.0021	0.001368	5.6e-05	0.280613	4.1e-05	4.1e-05	1.46725	5e-05		3491.6	10	0.280521	-0.0305583	1.44986
YIPI_008B-C_072	Discordant		3.94	0.08	0.16	0.083	0.0018	0.0035	0.95491		12.0482	0.508056	0.3441	0.0023	0.0027	0.33404		1622	17	34	514	11	21	3680	10	12	13.9674		2773	41990	0.0827		0.119	0.01	0.00344	0.00029	0.280799	5.6e-05	5.6e-05	1.46719	6.1e-05		3680	12	0.280554	5.67071	1.9803
YIPI_008B-C_074	Discordant		5.94	0.1	0.24	0.1282	0.0022	0.0052	0.9686		7.80031	0.316393	0.3359	0.0014	0.0019	0.1932		1963	15	34	777	13	29	3644	6.6	9.1	21.3227		2008	27970	0.0768		0.1218	0.0052	0.00347	0.00015	0.280738	4.8e-05	4.8e-05	1.46717	6.9e-05		3644	9.1	0.280494	2.64555	1.6974
YIPI_008B-C_075-A	Discordant		13.41	0.51	0.7	0.336	0.013	0.017	0.95977		2.97619	0.150581	0.2896	0.0032	0.0034	0.12661		2704	36	50	1865	60	84	3414	17	19	54.628		394	2910	0.1526		0.0332	0.0031	0.001051	8.3e-05	0.280623	4e-05	4e-05	1.46714	7.2e-05		3414	19	0.280554	-0.70573	1.4145
YIPI_008B-C_075-B	Discordant		6.01	0.13	0.25	0.1356	0.003	0.0057	0.9143		7.37463	0.309996	0.3219	0.0034	0.0036	0.20445		1976	19	36	819	17	32	3577	16	17	22.8963		1000	15520	0.0748		0.0332	0.0031	0.001051	8.3e-05	0.280623	4e-05	4e-05	1.46714	7.2e-05		3577	17	0.28055	3.06394	1.4145
YIPI_008B-C_076	Discordant		9.52	0.24	0.42	0.2247	0.0061	0.01	0.98737		4.45038	0.198059	0.3078	0.0015	0.0019	0.48673		2381	24	42	1308	33	55	3508.6	7.5	9.7	37.2798		628	6980	0.11		0.0402	0.0025	0.001355	7.6e-05	0.280617	3.5e-05	3.5e-05	1.46723	4.4e-05		3508.6	9.7	0.280525	0.532736	1.23769
YIPI_008B-C_077-A	Discordant		15.71	0.23	0.61	0.3862	0.0064	0.015	0.89325		2.58933	0.10057	0.2954	0.0021	0.0024	0.42711		2857	14	37	2108	28	68	3446	12	13	61.1724		350.3	4880	0.0877		0.0466	0.0083	0.00135	0.00021	0.280596	3.7e-05	3.7e-05	1.46718	4.8e-05		3446	13	0.280506	-1.63741	1.30841
YIPI_008B-C_077-B	Discordant		6	0.34	0.4	0.1362	0.0077	0.0091	0.98632		7.34214	0.490554	0.326	0.0033	0.0036	0.39424		1953	49	58	820	43	51	3596	16	17	22.8031		629	13700	0.0581		0.0466	0.0083	0.00135	0.00021	0.280596	3.7e-05	3.7e-05	1.46718	4.8e-05		3596	17	0.280502	1.8012	1.30841
YIPI_008B-C_078	Discordant		12.65	0.43	0.62	0.307	0.01	0.015	0.96803		3.25733	0.159153	0.3029	0.0025	0.0027	0.17242		2641	35	51	1722	51	76	3483	13	14	49.4401		233	3890	0.0802		0.0347	0.0048	0.00113	0.00014	0.280603	4e-05	4e-05	1.46719	6.7e-05		3483	14	0.280527	-0.0138938	1.4145
YIPI_008B-C_079	Discordant		18.17	0.33	0.72	0.4452	0.009	0.018	0.90955		2.24618	0.090816	0.3012	0.0021	0.0025	0.39058		2997	17	38	2370	40	81	3474	11	13	68.2211		253.2	5740	0.0684		0.0546	0.0044	0.00209	0.00015	0.280737	4.8e-05	4.8e-05	1.46718	6.3e-05		3474	13	0.280597	2.2621	1.6974
YIPI_008B-C_080	Discordant		5.618	0.062	0.21	0.1153	0.0013	0.0044	0.91541		8.67303	0.330974	0.3537	0.0016	0.0021	0.26039		1917	9.6	32	703	7.7	25	3721.6	6.9	9.2	18.8897		1927	23000	0.1209		0.0949	0.0031	0.002729	8.1e-05	0.280633	4.5e-05	4.5e-05	1.4672	5.6e-05		3721.6	9.2	0.280437	2.47043	1.59131
YIPI_008B-C_083	Discordant		10.73	0.27	0.47	0.256	0.0066	0.011	0.94527		3.90625	0.167847	0.303	0.0028	0.003	0.38151		2496	23	40	1468	34	58	3484	14	15	42.1355		376	4980	0.1199		0.0456	0.0059	0.0015	0.00016	0.280625	4.6e-05	4.6e-05	1.46717	5.4e-05		3484	15	0.280524	-0.0930365	1.62668
YIPI_008B-C_085	Discordant		5.61	0.12	0.23	0.1282	0.0029	0.0055	0.96667		7.80031	0.334647	0.3177	0.0017	0.0022	0.30815		1912	19	36	777	16	31	3557.4	8.5	11	21.8418		1112	12140	0.1528		0.0561	0.0048	0.0016	0.00013	0.280659	3.9e-05	3.9e-05	1.46719	4.4e-05		3557.4	11	0.280549	2.54925	1.37914
YIPI_008B-C_086	Discordant		4.58	0.12	0.2	0.0952	0.0027	0.0043	0.98231		10.5042	0.474455	0.3491	0.0018	0.0023	0.29178		1741	22	37	586	16	26	3701.8	7.8	9.9	15.8301		2092	26500	0.133		0.071	0.011	0.00196	0.00028	0.280606	5e-05	5e-05	1.46724	6.5e-05		3701.8	9.9	0.280466	3.03371	1.76813
YIPI_008B-C_087	Discordant		11.83	0.29	0.51	0.2405	0.0061	0.011	0.98367		4.158	0.190179	0.3592	0.0018	0.0023	0.34106		2582	25	43	1386	32	56	3744.7	7.7	9.9	37.0123		691	13700	0.0926		0.0462	0.0025	0.001506	6.6e-05	0.280429	3.3e-05	3.3e-05	1.46721	5e-05		3744.7	9.9	0.28032	-1.13779	1.16696
YIPI_008B-C_090	Discordant		3.93	0.1	0.17	0.0811	0.0022	0.0037	0.97583		12.3305	0.562549	0.3517	0.0018	0.0023	0.28758		1619	21	36	502	13	22	3713.5	7.9	10	13.5182		2481	22500	0.1324		0.142	0.017	0.00406	0.00047	0.280792	6e-05	6e-05	1.46717	5.4e-05		3713.5	10	0.280501	4.55483	2.12175
YIPI_008B-C_091	Discordant		24.63	0.24	0.91	0.5683	0.0051	0.021	0.87875		1.75963	0.0650225	0.3143	0.0016	0.002	0.077412		3292	9.4	36	2900	21	87	3540.7	7.7	9.9	81.9047		207.7	1967	0.1212		0.01307	0.00041	0.000489	1.8e-05	0.280468	4e-05	4e-05	1.46723	5.7e-05		3540.7	9.9	0.280435	-1.93362	1.4145
YIPI_008B-C_092	Discordant		20.59	0.64	0.97	0.517	0.016	0.025	0.9381		1.93424	0.0935317	0.2895	0.0032	0.0034	0.24341		3117	30	45	2681	69	110	3412	17	18	78.5756		149.1	1070	0.169		0.0253	0.0034	0.000866	9.2e-05	0.280605	3.6e-05	3.6e-05	1.46718	5.6e-05		3412	18	0.280548	-0.959741	1.27305
YIPI_008B-C_093	Discordant		8.73	0.47	0.56	0.207	0.011	0.014	0.99551		4.83092	0.326729	0.3063	0.0015	0.0019	0.084294		2254	53	63	1201	60	73	3500.8	7.6	9.8	34.3064		1244	11600	0.191		0.0669	0.0069	0.00213	0.0002	0.280709	4.5e-05	4.5e-05	1.4672	5.2e-05		3500.8	9.8	0.280565	1.76762	1.59131
YIPI_008B-C_094-A	Discordant		5.95	0.12	0.24	0.1248	0.0026	0.0052	0.96264		8.01282	0.333867	0.3458	0.002	0.0024	0.37423		1965	17	36	758	15	30	3687.4	8.8	11	20.5565		1782	26300	0.0722		0.1017	0.0055	0.00288	0.00015	0.280554	3.2e-05	3.2e-05	1.46723	5.7e-05		3687.4	11	0.280349	-1.48443	1.1316
YIPI_008B-C_094-B	Discordant		5.66	0.12	0.23	0.1333	0.0031	0.0057	0.94937		7.50188	0.320785	0.3106	0.0023	0.0026	0.39844		1922	18	36	806	18	33	3522	11	13	22.8847		1488	24950	0.0615		0.1017	0.0055	0.00288	0.00015	0.280554	3.2e-05	3.2e-05	1.46723	5.7e-05		3522	13	0.280358	-5.10122	1.1316
YIPI_008B-C_095	Discordant		6.532	0.085	0.25	0.1475	0.002	0.0057	0.88709		6.77966	0.261994	0.3212	0.002	0.0023	0.25684		2048	12	34	887	11	32	3573.9	9.4	11	24.8188		1454	19460	0.0787		0.0841	0.0021	0.002531	6.2e-05	0.280655	3.7e-05	3.7e-05	1.46717	5.7e-05		3573.9	11	0.28048	0.491927	1.30841
YIPI_008B-C_096	Discordant		27.52	0.75	1.2	0.609	0.014	0.026	0.94077		1.64204	0.0701033	0.3361	0.0024	0.0028	0.18605		3399	27	44	3071	55	100	3644	11	13	84.2755		212.9	906	0.272		0.0378	0.0021	0.001361	5.5e-05	0.280498	5e-05	5e-05	1.46723	6.9e-05		3644	13	0.280402	-0.61827	1.76813
YIPI_008B-C_097	Discordant		3.6	0.15	0.19	0.0788	0.0034	0.0044	0.99344		12.6904	0.708599	0.3324	0.0018	0.0022	0.51829		1532	30	40	488	20	26	3626.4	8.3	10	13.4569		3190	25600	0.1259		0.0851	0.0095	0.00251	0.00024	0.280748	4.8e-05	4.8e-05	1.46714	5.4e-05		3626.4	10	0.280572	5.0222	1.6974
YIPI_008B-C_098-A	Discordant		11.59	0.67	0.78	0.276	0.017	0.02	0.98062		3.62319	0.26255	0.305	0.0034	0.0036	0.54031		2559	54	63	1568	86	99	3494	17	18	44.8769		840	8800	0.1079		0.131	0.024	0.00355	0.00063	0.280722	5e-05	5e-05	1.46716	5.1e-05		3494	18	0.280483	-1.33321	1.76813
YIPI_008B-C_098-B	Discordant		3.46	0.11	0.16	0.0661	0.0021	0.0032	0.9828		15.1286	0.732398	0.3795	0.0022	0.0027	0.30087		1513	24	36	412	13	19	3828.6	8.7	11	10.7611		2805	62800	0.048		0.131	0.024	0.00355	0.00063	0.280722	5e-05	5e-05	1.46716	5.1e-05		3828.6	11	0.280459	5.83683	1.76813
YIPI_008B-C_099-A	Discordant		15.34	0.35	0.65	0.3836	0.0092	0.017	0.99564		2.60688	0.115529	0.2905	0.0021	0.0024	0.67095		2831	23	42	2090	43	78	3419	11	13	61.129		277	3070	0.0988		0.0303	0.0046	0.00095	0.00012	0.280505	3e-05	3e-05	1.46722	4.7e-05		3419	13	0.280442	-4.55875	1.06088
YIPI_008B-C_099-B	Discordant		5.9	0.43	0.48	0.139	0.01	0.011	0.99745		7.19424	0.569329	0.3134	0.0023	0.0026	0.68351		1916	67	74	835	57	63	3536	11	13	23.6143		1020	15700	0.0657		0.0303	0.0046	0.00095	0.00012	0.280505	3e-05	3e-05	1.46722	4.7e-05		3536	13	0.28044	-1.84678	1.06088
YIPI_008B-C_100-A	Discordant		10.68	0.28	0.48	0.2367	0.0065	0.011	0.96922		4.22476	0.196334	0.3266	0.0021	0.0025	0.28467		2492	24	40	1368	34	56	3600	10	12	38		1133	14930	0.0791		0.0303	0.0043	0.00096	0.00011	0.280595	3.2e-05	3.2e-05	1.46719	5.2e-05		3600	12	0.280528	2.8242	1.1316
YIPI_008B-C_100-B	Discordant		19.72	0.64	0.95	0.483	0.017	0.024	0.9609		2.07039	0.102877	0.2972	0.0029	0.0031	0.40809		3066	33	49	2532	75	110	3453	15	16	73.3275		229	1820	0.18		0.0303	0.0043	0.00096	0.00011	0.280595	3.2e-05	3.2e-05	1.46719	5.2e-05		3453	16	0.280531	-0.587146	1.1316
YIPI_008B-C_101	Discordant		4.92	0.17	0.24	0.1126	0.0037	0.0055	0.90173		8.881	0.433796	0.3168	0.0019	0.0023	0.25222		1795	28	41	687	21	32	3552.6	9.3	11	19.3379		2860	36400	0.0797		0.1383	0.0059	0.00393	0.00015	0.280769	5.1e-05	5.1e-05	1.46726	5.8e-05		3552.6	11	0.280499	0.665063	1.80349
YIPI_008B-C_102	Discordant		6.8	0.11	0.27	0.1513	0.0023	0.006	0.96228		6.60938	0.262104	0.3267	0.0015	0.002	-0.1164		2087	15	36	908	13	33	3600.2	7.2	9.5	25.2208		1818	22040	0.0853		0.0743	0.0044	0.0021	0.00012	0.280566	4.3e-05	4.3e-05	1.46721	5.4e-05		3600.2	9.5	0.28042	-1.03139	1.52059
YIPI_008B-C_103-A	Discordant		10.57	0.58	0.7	0.21	0.011	0.013	0.99071		4.7619	0.294785	0.3602	0.0024	0.0028	0.35767		2472	45	53	1226	56	69	3749	10	12	32.7021		1202	12920	0.0987		0.0371	0.0069	0.00124	0.0002	0.280448	4.2e-05	4.2e-05	1.46723	5e-05		3749	12	0.280358	0.326401	1.48523
YIPI_008B-C_103-B	Discordant		18.96	0.91	1.1	0.401	0.019	0.024	0.99217		2.49377	0.149253	0.3444	0.0019	0.0024	0.21807		3002	49	61	2153	89	110	3681.8	8.7	11	58.4768		305	3440	0.1144		0.0371	0.0069	0.00124	0.0002	0.280448	4.2e-05	4.2e-05	1.46723	5e-05		3681.8	11	0.28036	-1.22561	1.48523
YIPI_008B-C_105	Discordant		7.13	0.26	0.37	0.1706	0.0064	0.0089	0.963		5.86167	0.305796	0.3058	0.0026	0.0029	0.1245		2116	34	48	1014	36	49	3498	13	15	28.988		704	10400	0.0623		0.15	0.029	0.00426	0.00073	0.280809	9.1e-05	9.1e-05	1.46716	8e-05		3498	15	0.280522	0.145454	3.21799
YIPI_008B-C_106-A	Discordant		13.02	0.43	0.64	0.2795	0.0091	0.014	0.9897		3.57782	0.179211	0.3392	0.002	0.0024	0.78268		2670	31	46	1585	46	68	3657.6	9.2	11	43.3344		767	23000	0.0304		0.0387	0.0069	0.00114	0.00019	0.280484	4.4e-05	4.4e-05	1.46718	5.5e-05		3657.6	11	0.280403	-0.248047	1.55595
YIPI_008B-C_106-B	Discordant		22.77	0.39	0.9	0.5275	0.0091	0.021	0.88253		1.89573	0.07547	0.3129	0.0025	0.0028	0.21395		3215	17	39	2729	38	90	3533	12	14	77.2431		223	2010	0.1001		0.0387	0.0069	0.00114	0.00019	0.280484	4.4e-05	4.4e-05	1.46718	5.5e-05		3533	14	0.280406	-3.12696	1.55595
YIPI_008B-C_108	Discordant		4.85	0.1	0.2	0.1106	0.0023	0.0046	0.96083		9.04159	0.376052	0.3171	0.0019	0.0023	0.14443		1793	17	34	676	13	27	3554.2	9.1	11	19.0198		2044	30800	0.0547		0.0903	0.0045	0.00269	0.00012	0.280681	4.6e-05	4.6e-05	1.46721	4.9e-05		3554.2	11	0.280496	0.594511	1.62668
YIPI_008B-C_109	Discordant		8.24	0.12	0.32	0.1943	0.0032	0.0077	0.91065		5.14668	0.20396	0.3086	0.002	0.0024	0.37828		2257	14	36	1144	17	42	3513	10	12	32.5648		969	16690	0.0471		0.0462	0.0045	0.00145	0.00012	0.28068	3.3e-05	3.3e-05	1.46721	4.7e-05		3513	12	0.280582	2.64993	1.16696
YIPI_008B-C_110	Discordant		23.59	0.58	1	0.478	0.011	0.021	0.97161		2.09205	0.0919102	0.3576	0.0021	0.0026	-0.016249		3241	25	45	2512	51	93	3739.7	9	11	67.1712		214.5	1590	0.114		0.0658	0.0015	0.002337	5.8e-05	0.280518	3.6e-05	3.6e-05	1.46715	5.4e-05		3739.7	11	0.280349	-0.221322	1.27305
YIPI_008B-C_111-A	Discordant		7.3	0.16	0.3	0.1618	0.004	0.0071	0.96271		6.18047	0.271207	0.3278	0.0021	0.0024	0.47476		2144	19	36	966	22	39	3605.3	9.7	12	26.7939		1254	22970	0.04135		0.0567	0.0064	0.00169	0.00016	0.280572	3.8e-05	3.8e-05	1.46719	5.2e-05		3605.3	12	0.280454	0.31487	1.34378
YIPI_008B-C_111-B	Discordant		13.47	0.26	0.54	0.3285	0.0057	0.013	0.90642		3.04414	0.120468	0.2993	0.0027	0.0029	-0.038612		2711	18	39	1830	28	64	3465	14	15	52.8139		328	3960	0.0616		0.0567	0.0064	0.00169	0.00016	0.280572	3.8e-05	3.8e-05	1.46719	5.2e-05		3465	15	0.280459	-2.86796	1.34378
YIPI_008B-C_112-A	Discordant		10.1	0.42	0.56	0.236	0.011	0.014	0.98042		4.23729	0.251365	0.3111	0.0029	0.0031	0.51909		2433	37	48	1362	56	71	3525	14	16	38.6383		680	12300	0.0444		0.0266	0.0046	0.00088	0.00013	0.280598	3.4e-05	3.4e-05	1.46718	6.1e-05		3525	16	0.280538	1.38321	1.20233
YIPI_008B-C_113	Discordant		5.073	0.089	0.2	0.1069	0.0021	0.0044	0.94477		9.35454	0.385032	0.3444	0.0022	0.0026	0.42333		1829	15	34	654	12	26	3681.1	9.8	12	17.7664		2023	51930	0.02828		0.1327	0.0053	0.00385	0.00014	0.280739	4.3e-05	4.3e-05	1.46717	5.1e-05		3681.1	12	0.280465	2.51428	1.52059
YIPI_008B-C_114	Discordant		8.843	0.098	0.33	0.1885	0.0024	0.0072	0.83374		5.30504	0.202633	0.3409	0.0024	0.0028	0.35885		2323	11	36	1113	13	39	3666	11	12	30.3601		1438	24560	0.04246		0.0869	0.0081	0.00254	0.00022	0.280666	4.7e-05	4.7e-05	1.46717	6.5e-05		3666	12	0.280486	2.90003	1.66204
YIPI_008B-C_115	Discordant		5.42	0.15	0.24	0.118	0.0036	0.0056	0.97784		8.47458	0.402183	0.3339	0.0022	0.0026	0.51799		1884	23	38	718	21	32	3634	10	12	19.7578		1523	30800	0.0359		0.0874	0.0069	0.00268	0.0002	0.280799	6.4e-05	6.4e-05	1.46712	6.6e-05		3634	12	0.280611	6.58372	2.2632
YIPI_008B-C_116	Discordant		17.66	0.45	0.78	0.4544	0.0094	0.019	0.87548		2.2007	0.0920189	0.2905	0.003	0.0032	0.16376		2964	25	43	2411	42	84	3417	16	17	70.559		99	1015	0.0758		0.018	0.0019	0.000652	4.9e-05	0.280595	3.4e-05	3.4e-05	1.46723	7.2e-05		3417	17	0.280552	-0.697646	1.20233
YIPI_008B-C_117	Discordant		10.33	0.89	0.97	0.231	0.02	0.022	0.98982		4.329	0.412286	0.3235	0.003	0.0033	-0.15836		2376	84	91	1320	100	110	3586	15	16	36.8098		960	9300	0.0832		0.0301	0.0074	0.00091	0.00021	0.280392	4.6e-05	4.6e-05	1.46723	6.1e-05		3586	16	0.280329	-4.6159	1.62668
YIPI_008B-C_118-A	Discordant		7.98	0.23	0.37	0.1763	0.0054	0.0084	0.94397		5.67215	0.270256	0.3283	0.0033	0.0036	0.27648		2223	26	42	1046	30	46	3607	15	17	28.9992		710	7490	0.0736		0.0533	0.0029	0.001519	7.2e-05	0.280582	4.4e-05	4.4e-05	1.46716	6.5e-05		3607	17	0.280476	1.13484	1.55595
YIPI_008B-C_118-B	Discordant		10.89	0.44	0.59	0.255	0.01	0.014	0.95593		3.92157	0.215302	0.31	0.0039	0.0041	0.21362		2507	39	52	1461	53	72	3519	20	21	41.5175		302	3660	0.0655		0.0533	0.0029	0.001519	7.2e-05	0.280582	4.4e-05	4.4e-05	1.46716	6.5e-05		3519	21	0.280479	-0.873691	1.55595
YIPI_008B-C_118-C	Discordant		6.02	0.12	0.25	0.1321	0.0031	0.0057	0.87929		7.57002	0.32664	0.3452	0.0022	0.0026	0.1269		1981	16	33	799	18	33	3684.6	9.5	11	21.6849		974	4350	0.1724		0.0533	0.0029	0.001519	7.2e-05	0.280582	4.4e-05	4.4e-05	1.46716	6.5e-05		3684.6	11	0.280474	2.90944	1.55595
YIPI_008B-C_120	Discordant		9.92	0.16	0.39	0.2131	0.0038	0.0086	0.96031		4.69263	0.189379	0.3376	0.0017	0.0022	0.487		2424	15	36	1244	20	46	3651.5	7.8	10	34.0682		928	10450	0.124		0.0606	0.0041	0.00175	0.00011	0.280532	3.8e-05	3.8e-05	1.46724	6.2e-05		3651.5	10	0.280409	-0.212166	1.34378
YIPI_008B-C_121	Discordant		15.55	0.44	0.71	0.372	0.012	0.018	0.97781		2.68817	0.130073	0.3047	0.002	0.0024	0.52418		2834	29	46	2029	55	84	3492	10	12	58.1042		332.4	4190	0.1268		0.0347	0.0041	0.00122	0.00013	0.280631	4.7e-05	4.7e-05	1.46727	5.4e-05		3492	12	0.280549	0.975688	1.66204
YIPI_008B-C_122	Discordant		10.44	0.18	0.41	0.2342	0.0043	0.0095	0.9227		4.26985	0.173201	0.3239	0.0024	0.0027	0.16715		2470	16	36	1355	22	49	3586	11	13	37.7858		540	9140	0.0984		0.0347	0.003	0.001004	7.9e-05	0.280618	5.7e-05	5.7e-05	1.4672	5.1e-05		3586	13	0.280548	3.21026	2.01567
YIPI_008B-C_123	Discordant		10.65	0.25	0.46	0.2534	0.006	0.011	0.9746		3.94633	0.171309	0.3059	0.0017	0.0021	0.26702		2487	22	40	1454	31	57	3498.8	8.5	11	41.5571		686	12480	0.1036		0.0634	0.0051	0.00183	0.00015	0.280655	3.6e-05	3.6e-05	1.46726	4.5e-05		3498.8	11	0.280531	0.519796	1.27305
YIPI_008B-C_125-A	Discordant		8.82	0.25	0.4	0.2045	0.0062	0.0096	0.97838		4.88998	0.229554	0.313	0.0019	0.0023	0.33038		2310	26	42	1197	33	51	3534.4	9.4	11	33.8671		956	15990	0.124		0.095	0.013	0.0028	0.00035	0.280712	3.9e-05	3.9e-05	1.4672	4.6e-05		3534.4	11	0.280521	0.996935	1.37914
YIPI_008B-C_125-B	Discordant		4.85	0.2	0.27	0.1066	0.004	0.0056	0.97634		9.38086	0.492803	0.3366	0.0021	0.0025	-0.019042		1781	36	47	652	23	32	3646	9.7	11	17.8826		1431	19390	0.1553		0.095	0.013	0.0028	0.00035	0.280712	3.9e-05	3.9e-05	1.4672	4.6e-05		3646	11	0.280515	3.44437	1.37914
YIPI_008B-C_126-A	Discordant		17.2	0.53	0.81	0.381	0.013	0.019	0.96276		2.62467	0.130889	0.3276	0.0029	0.0031	0.39925		2940	30	47	2077	59	88	3604	13	15	57.6304		535	13350	0.0846		0.0821	0.0088	0.00221	0.00022	0.280499	4e-05	4e-05	1.46717	3.8e-05		3604	15	0.280345	-3.60822	1.4145
YIPI_008B-C_126-B	Discordant		4.3	0.14	0.21	0.0896	0.003	0.0044	0.98035		11.1607	0.548071	0.3518	0.0016	0.0021	-0.1187		1682	26	40	552	18	26	3713.7	7	9.3	14.8639		2280	24000	0.207		0.0821	0.0088	0.00221	0.00022	0.280499	4e-05	4e-05	1.46717	3.8e-05		3713.7	9.3	0.28034	-1.15404	1.4145
YIPI_008B-C_129	Discordant		4.82	0.13	0.22	0.1114	0.0036	0.0054	0.96831		8.97666	0.435134	0.3153	0.0031	0.0034	0.74065		1782	24	40	680	21	32	3544	15	16	19.1874		2104	22100	0.1935		0.152	0.017	0.00437	0.00046	0.280801	6.3e-05	6.3e-05	1.46723	5.5e-05		3544	16	0.280502	0.551384	2.22784
YIPI_008B-C_130	Discordant		6.89	0.15	0.29	0.1659	0.0041	0.0073	0.95585		6.02773	0.265234	0.3016	0.0019	0.0023	0.50609		2092	19	36	988	23	40	3476.5	9.8	12	28.4194		1047	12450	0.1627		0.0389	0.0028	0.001199	7.4e-05	0.28065	3.5e-05	3.5e-05	1.46717	5.8e-05		3476.5	12	0.28057	1.34667	1.23769
YIPI_008B-C_131	Discordant		18.3	1.1	1.3	0.46	0.029	0.033	0.93832		2.17391	0.155955	0.2885	0.0058	0.0059	0.11528		2981	58	67	2420	120	140	3404	31	32	71.0928		253	1040	0.547		0.0437	0.0052	0.00144	0.00014	0.280627	5.3e-05	5.3e-05	1.46725	6.5e-05		3404	32	0.280533	-1.70367	1.87422
YIPI_008B-C_132-A	Discordant		27.11	0.41	1	0.631	0.011	0.025	0.91334		1.58479	0.0627887	0.3105	0.0025	0.0028	0.16537		3385	15	39	3149	43	100	3522	13	14	89.4094		237	584	0.73		0.051	0.011	0.00148	0.00028	0.280512	4.2e-05	4.2e-05	1.46717	7e-05		3522	14	0.280411	-3.20632	1.48523
YIPI_008B-C_132-B	Discordant		8.05	0.26	0.39	0.1656	0.0052	0.0079	0.98376		6.03865	0.288076	0.3559	0.0019	0.0023	0.26998		2226	31	45	986	29	44	3731.1	7.9	10	26.4265		1351	19410	0.1197		0.051	0.011	0.00148	0.00028	0.280512	4.2e-05	4.2e-05	1.46717	7e-05		3731.1	10	0.280405	1.57795	1.48523
YIPI_008B-C_133	Discordant		10.9	0.47	0.61	0.252	0.012	0.015	0.97725		3.96825	0.236206	0.3143	0.0022	0.0026	0.34535		2503	39	51	1444	59	75	3541	11	13	40.7794		968	10480	0.1464		0.0655	0.0094	0.00204	0.00028	0.28068	8.2e-05	8.2e-05	1.46713	6.5e-05		3541	13	0.280541	1.85247	2.89973
YIPI_008B-C_134	Discordant		6.05	0.21	0.3	0.1344	0.005	0.007	0.9863		7.44048	0.387525	0.3276	0.0021	0.0025	0.49824		1972	29	42	811	28	39	3604.4	9.7	11	22.5003		1464	16600	0.0908		0.0578	0.0057	0.00167	0.00015	0.280662	4.4e-05	4.4e-05	1.46725	4.7e-05		3604.4	11	0.280546	3.55323	1.55595
YIPI_008B-C_135-A	Discordant		8.66	0.12	0.33	0.1927	0.003	0.0076	0.88884		5.18941	0.204668	0.3266	0.0021	0.0025	0.47545		2302	12	35	1135	16	41	3600	10	12	31.5278		1588	12390	0.1381		0.0505	0.0026	0.001495	7.8e-05	0.280622	3.1e-05	3.1e-05	1.4672	5e-05		3600	12	0.280518	2.4607	1.09624
YIPI_008B-C_135-B	Discordant		8.32	0.24	0.38	0.1954	0.0056	0.009	0.97038		5.11771	0.235718	0.309	0.0022	0.0025	0.16255		2261	26	42	1149	30	49	3514	11	13	32.6978		988	11750	0.0864		0.0505	0.0026	0.001495	7.8e-05	0.280622	3.1e-05	3.1e-05	1.4672	5e-05		3514	13	0.280521	0.496318	1.09624
YIPI_008B-C_136	Discordant		13.82	0.33	0.59	0.339	0.0079	0.015	0.97361		2.94985	0.130524	0.2952	0.0016	0.002	0.12767		2730	23	41	1879	38	71	3443.7	8.2	10	54.5634		436	4740	0.0989		0.0322	0.0017	0.001121	4.4e-05	0.280538	4.2e-05	4.2e-05	1.46715	4.4e-05		3443.7	10	0.280464	-3.21535	1.48523
YIPI_008B-C_137	Discordant		5.89	0.22	0.3	0.1347	0.0052	0.0071	0.99225		7.42391	0.391312	0.3173	0.0013	0.0018	0.18077		1938	32	45	812	29	40	3555.4	6.5	9	22.8385		2040	22700	0.0901		0.1013	0.0066	0.0028	0.00021	0.280604	5.4e-05	5.4e-05	1.46717	6.7e-05		3555.4	9	0.280412	-2.39357	1.90958
YIPI_008B-C_138-A	Discordant		6.07	0.12	0.25	0.1539	0.003	0.0063	0.82475		6.49773	0.265989	0.2848	0.0024	0.0027	0.2606		1985	18	36	922	17	36	3389	13	15	27.2057		3007	17500	0.192		0.176	0.039	0.002228	6e-05	0.280541	5.6e-05	5.6e-05	1.46722	6.8e-05		3389	15	0.280395	-6.94492	1.9803
YIPI_008B-C_138-B	Discordant		5.91	0.11	0.24	0.1306	0.0016	0.005	0.83966		7.65697	0.293146	0.3379	0.002	0.0024	0.033826		1960	16	35	791.4	9.3	29	3652.1	8.9	11	21.6697		1272	11140	0.1318		0.0756	0.0022	0.0049	0.0011	0.280839	9.5e-05	9.5e-05	1.46721	6.9e-05		3652.1	11	0.280493	2.82293	3.35944
YIPI_008B-C_139	Discordant		4.91	0.16	0.24	0.1054	0.0035	0.0052	0.98503		9.48767	0.468082	0.339	0.0015	0.0021	0.22483		1788	27	40	645	20	30	3656.8	7	9.3	17.6384		2185	19430	0.1346		0.1321	0.0053	0.00394	0.00014	0.280715	4.3e-05	4.3e-05	1.46722	4.1e-05		3656.8	9.3	0.280437	0.916009	1.52059
YIPI_008B-C_140	Discordant		4.4	0.1	0.19	0.1045	0.0024	0.0045	0.97637		9.56938	0.412079	0.3063	0.0016	0.002	0.030221		1710	19	35	640	14	26	3500.7	7.9	10	18.2821		2680	34080	0.0892		0.1078	0.0067	0.00329	0.00021	0.280701	3.8e-05	3.8e-05	1.46722	5.2e-05		3500.7	10	0.280479	-1.31279	1.34378
YIPI_008B-C_141-A	Discordant		10.75	0.37	0.53	0.2532	0.0076	0.012	0.98157		3.94945	0.187178	0.3093	0.0021	0.0025	0.17381		2499	32	47	1453	40	62	3518	11	13	41.3019		866	9070	0.1109		0.067	0.0069	0.0021	0.00018	0.28068	3.9e-05	3.9e-05	1.46722	5.5e-05		3518	13	0.280537	1.19111	1.37914
YIPI_008B-C_141-B	Discordant		7.44	0.34	0.43	0.1607	0.0076	0.0095	0.98873		6.22278	0.367868	0.3363	0.0023	0.0026	0.21631		2153	40	50	959	42	52	3645	10	12	26.31		1056	18650	0.0689		0.067	0.0069	0.0021	0.00018	0.28068	3.9e-05	3.9e-05	1.46722	5.5e-05		3645	12	0.280532	4.03916	1.37914
YIPI_008B-C_142	Discordant		21.6	0.5	0.92	0.503	0.01	0.021	0.91486		1.98807	0.083001	0.3117	0.003	0.0033	0.1023		3162	23	43	2626	44	90	3527	15	16	74.4542		165.2	576	0.369		0.0282	0.004	0.00104	0.00014	0.280544	5.3e-05	5.3e-05	1.4672	6.1e-05		3527	16	0.280473	-0.883663	1.87422
YIPI_008B-C_143-A	Discordant		10.3	1.1	1.2	0.225	0.025	0.026	0.99857		4.44444	0.51358	0.3368	0.0023	0.0026	0.71272		2290	100	110	1260	130	130	3646	10	12	34.5584		898	10000	0.146		0.112	0.017	0.00322	0.00047	0.280543	5.5e-05	5.5e-05	1.46725	4.8e-05		3646	12	0.280316	-3.63739	1.94494
YIPI_008B-C_143-B	Discordant		3.78	0.14	0.2	0.0781	0.0031	0.0042	0.98151		12.8041	0.688569	0.352	0.0029	0.0032	0.39186		1580	30	41	484	19	25	3714	12	14	13.0318		2482	25560	0.1226		0.112	0.017	0.00322	0.00047	0.280543	5.5e-05	5.5e-05	1.46725	4.8e-05		3714	14	0.280312	-2.1645	1.94494
YIPI_008B-C_144	Discordant		21.47	0.89	1.2	0.5	0.017	0.025	0.89942		2	0.1	0.3112	0.0036	0.0038	-0.16188		3160	38	50	2604	75	110	3523	18	19	73.9143		117.8	868	0.231		0.00482	0.00021	0.0001602	8e-06	0.280424	3.5e-05	3.5e-05	1.46723	6.7e-05		3523	19	0.280413	-3.12191	1.23769
YIPI_008B-C_145	Discordant		8.09	0.4	0.5	0.173	0.0092	0.011	0.99091		5.78035	0.367536	0.3398	0.0025	0.0029	0.45024		2223	44	54	1025	50	61	3660	11	13	28.0055		1290	15400	0.1138		0.0205	0.0042	0.00061	0.00011	0.280451	2.9e-05	2.9e-05	1.46723	4.9e-05		3660	13	0.280408	-0.0326699	1.02551
YIPI_008B-C_146	Discordant		6.09	0.12	0.25	0.1362	0.0029	0.0057	0.97821		7.34214	0.30727	0.3245	0.0014	0.0019	0.19861		1982	18	36	823	16	32	3589.8	6.5	8.9	22.9261		1622	35000	0.0621		0.0905	0.0035	0.002656	9.5e-05	0.280738	4.3e-05	4.3e-05	1.46723	5.3e-05		3589.8	8.9	0.280554	3.49406	1.52059
YIPI_008B-C_147-A	Discordant		5.5	0.18	0.26	0.1266	0.0043	0.0063	0.97791		7.89889	0.393073	0.3149	0.0023	0.0026	0.32163		1894	29	44	768	25	36	3544	11	13	21.6704		2188	12470	0.2399		0.115	0.0097	0.00318	0.00026	0.280694	4.1e-05	4.1e-05	1.46719	4.7e-05		3544	13	0.280476	-0.361264	1.44986
YIPI_008B-C_147-B	Discordant		3.217	0.068	0.13	0.0672	0.0015	0.0029	0.94268		14.881	0.642184	0.3475	0.0026	0.003	0.36525		1460	16	32	419.3	9.3	17	3695	12	13	11.3478		2733	38870	0.096		0.115	0.0097	0.00318	0.00026	0.280694	4.1e-05	4.1e-05	1.46719	4.7e-05		3695	13	0.280467	2.91106	1.44986
YIPI_008B-C_148	Discordant		9.32	0.2	0.39	0.2139	0.0049	0.0092	0.94085		4.67508	0.201079	0.3159	0.003	0.0033	0.29135		2367	20	39	1249	26	49	3548	15	16	35.2029		626	9340	0.0946		0.0207	0.0032	0.00072	0.0001	0.280561	3.7e-05	3.7e-05	1.46721	4.5e-05		3548	16	0.280512	0.989925	1.30841
YIPI_008B-C_150	Discordant		21.52	0.59	0.97	0.459	0.013	0.021	0.97986		2.17865	0.0996768	0.3405	0.0018	0.0023	0.24388		3152	26	43	2423	59	94	3663.2	8.1	10	66.1444		300	1256	0.2915		0.0375	0.0011	0.00137	3.3e-05	0.280493	4.6e-05	4.6e-05	1.46723	5.7e-05		3663.2	10	0.280396	-0.378102	1.62668
YIPI_008B-C_151	Discordant		10.95	0.25	0.46	0.2603	0.0063	0.011	0.97445		3.84172	0.162347	0.3045	0.0017	0.0021	0.42301		2510	21	39	1492	33	59	3491.6	8.6	11	42.7311		616	8230	0.0895		0.0452	0.003	0.001459	9.8e-05	0.280579	5.4e-05	5.4e-05	1.46721	6.6e-05		3491.6	11	0.280481	-1.4611	1.90958
YIPI_008B-C_153-A	Discordant		19.47	0.53	0.87	0.482	0.013	0.022	0.9296		2.07469	0.0946953	0.2929	0.0029	0.0032	0.24688		3060	27	45	2532	59	97	3431	16	17	73.7977		281.2	1900	0.215		0.0347	0.006	0.0012	0.00018	0.280627	3.6e-05	3.6e-05	1.46722	6.9e-05		3431	17	0.280548	-0.521999	1.27305
YIPI_008B-C_153-B	Discordant		9.88	0.37	0.51	0.2265	0.009	0.012	0.98132		4.41501	0.233908	0.3168	0.0025	0.0028	0.39105		2414	36	50	1313	48	64	3553	12	14	36.9547		649	8720	0.0946		0.0347	0.006	0.0012	0.00018	0.280627	3.6e-05	3.6e-05	1.46722	6.9e-05		3553	14	0.280545	2.28626	1.27305
YIPI_008B-C_154	Discordant		11.19	0.45	0.6	0.2537	0.0098	0.013	0.99264		3.94166	0.201977	0.319	0.0015	0.002	-0.30226		2513	38	50	1450	50	69	3563.7	7.3	9.6	40.688		822	6960	0.1668		0.0336	0.0039	0.000929	9.7e-05	0.280512	4.6e-05	4.6e-05	1.46719	5.4e-05		3563.7	9.6	0.280448	-0.902531	1.62668
YIPI_008B-C_155-A	Discordant		14.83	0.54	0.76	0.316	0.012	0.017	0.98889		3.16456	0.170245	0.3403	0.0019	0.0023	0.33132		2793	36	50	1766	60	82	3662.9	8.4	10	48.2132		733	6650	0.1511		0.0659	0.007	0.00193	0.00016	0.28051	3.8e-05	3.8e-05	1.4672	6.7e-05		3662.9	10	0.280373	-1.19226	1.34378
YIPI_008B-C_155-B	Discordant		6.96	0.34	0.42	0.1437	0.0071	0.0088	0.99267		6.95894	0.426156	0.353	0.002	0.0024	0.26029		2081	41	50	862	39	49	3718.5	8.6	11	23.1814		1238	13900	0.137		0.0659	0.007	0.00193	0.00016	0.28051	3.8e-05	3.8e-05	1.4672	6.7e-05		3718.5	11	0.280371	0.0637921	1.34378
YIPI_008B-C_156	Discordant		7.03	0.13	0.28	0.17	0.0033	0.007	0.96895		5.88235	0.242214	0.3019	0.0013	0.0018	0.29095		2109	16	35	1011	18	38	3478.5	6.5	9	29.0643		1598	26130	0.0858		0.0992	0.0021	0.003014	6.3e-05	0.280739	5.3e-05	5.3e-05	1.46718	5.3e-05		3478.5	9	0.280537	0.224036	1.87422
YIPI_008B-C_157-A	Discordant		6.88	0.17	0.3	0.1574	0.0045	0.0073	0.92619		6.35324	0.294655	0.3181	0.0031	0.0033	0.29064		2099	24	41	942	25	40	3559	15	16	26.4681		1353	25380	0.082		0.055	0.016	0.00164	0.00044	0.280714	4.2e-05	4.2e-05	1.46719	6.8e-05		3559	16	0.280601	4.44864	1.48523
YIPI_008B-C_157-B	Discordant		13.1	1.4	1.5	0.332	0.035	0.037	0.98861		3.01205	0.33568	0.286	0.0042	0.0044	0.035586		2650	110	110	1830	170	180	3394	23	24	53.9187		481	10200	0.0702		0.055	0.016	0.00164	0.00044	0.280714	4.2e-05	4.2e-05	1.46719	6.8e-05		3394	24	0.280607	0.702719	1.48523
YIPI_008B-C_158	Discordant		7.31	0.29	0.39	0.1633	0.0064	0.0087	0.99215		6.1237	0.326247	0.3244	0.0016	0.002	0.0086162		2132	34	45	972	35	48	3589.4	7.5	9.7	27.0797		1890	28900	0.1084		0.1325	0.0059	0.00391	0.00021	0.280817	5e-05	5e-05	1.46724	5.8e-05		3589.4	9.7	0.280546	3.20301	1.76813
YIPI_008B-C_159	Discordant		5.471	0.058	0.2	0.1216	0.0014	0.0046	0.85794		8.22368	0.311093	0.3248	0.0021	0.0025	0.34605		1895.2	9	32	739.5	7.9	27	3591.3	9.9	12	20.5914		2039	29080	0.1214		0.08	0.01	0.00238	0.0003	0.28072	4.2e-05	4.2e-05	1.46725	5.4e-05		3591.3	12	0.280555	3.56777	1.48523
YIPI_008B-C_160	Discordant		4.255	0.063	0.16	0.0916	0.0015	0.0036	0.93024		10.917	0.429054	0.3366	0.002	0.0024	0.45679		1683	12	32	565	8.8	21	3646.3	9.2	11	15.4952		2354	35750	0.1243		0.1078	0.0038	0.00318	0.0001	0.280705	4.9e-05	4.9e-05	1.46729	5.4e-05		3646.3	11	0.280481	2.24668	1.73277
YIPI_008B-C_161	Discordant		18.01	0.97	1.2	0.396	0.022	0.026	0.99398		2.52525	0.165799	0.3309	0.0019	0.0023	0.37836		2958	51	61	2130	100	120	3620.1	8.9	11	58.8382		390	4220	0.214		0.0723	0.0086	0.00211	0.00019	0.280563	4.2e-05	4.2e-05	1.46722	5.1e-05		3620.1	11	0.280415	-0.716923	1.48523
YIPI_008B-C_163	Discordant		7.963	0.087	0.3	0.1807	0.0021	0.0069	0.85157		5.53403	0.211316	0.3194	0.002	0.0024	0.35853		2225.7	9.9	34	1071	11	38	3565.3	9.5	11	30.0395		1307	19850	0.1405		0.0707	0.0061	0.00213	0.00017	0.280683	5.1e-05	5.1e-05	1.46712	6.7e-05		3565.3	11	0.280536	2.28419	1.80349
YIPI_008B-C_164	Discordant		5.54	0.22	0.3	0.124	0.0051	0.0068	0.99074		8.06452	0.442248	0.3243	0.0019	0.0023	0.34567		1897	34	46	752	29	39	3589.1	8.8	11	20.9523		2210	20400	0.1061		0.0863	0.0076	0.00265	0.00022	0.280711	3.3e-05	3.3e-05	1.46718	6e-05		3589.1	11	0.280527	2.53074	1.16696
YIPI_008B-C_165	Discordant		11.24	0.69	0.79	0.229	0.014	0.016	0.99494		4.36681	0.305105	0.3564	0.0021	0.0025	0.082137		2503	54	63	1317	72	84	3733	8.9	11	35.2799		810	9700	0.1		0.0454	0.0049	0.00147	0.00014	0.280437	4.9e-05	4.9e-05	1.46717	6.4e-05		3733	11	0.280331	-1.02786	1.73277
YIPI_008B-C_167	Discordant		8.111	0.065	0.3	0.1822	0.0015	0.0068	0.84114		5.48847	0.204839	0.3235	0.0015	0.002	0.36622		2242.3	7.2	33	1078.9	8.1	37	3584.9	7.2	9.5	30.0957		1057	13260	0.06232		0.0404	0.0024	0.00125	6.5e-05	0.280642	3.7e-05	3.7e-05	1.4672	5.8e-05		3584.9	9.5	0.280555	3.43331	1.30841
YIPI_008B-C_168	Discordant		10.38	0.21	0.42	0.2597	0.0046	0.01	0.89821		3.8506	0.148271	0.2891	0.0021	0.0024	0.063974		2463	18	38	1487	23	53	3414	11	13	43.5559		509.2	7030	0.0569		0.0522	0.0031	0.001708	8.4e-05	0.28065	3.8e-05	3.8e-05	1.46713	5.4e-05		3414	13	0.280538	-1.28455	1.34378
YIPI_008B-C_169	Discordant		20.68	0.53	0.91	0.449	0.012	0.02	0.97717		2.22717	0.0992059	0.3343	0.0019	0.0023	0.19596		3110	26	44	2382	53	90	3635.1	8.6	11	65.5278		323	2080	0.1368		0.0297	0.0031	0.001024	8.6e-05	0.280459	3.4e-05	3.4e-05	1.46723	5.2e-05		3635.1	11	0.280387	-1.36956	1.20233
YIPI_008B-C_170	Discordant		5.2	0.12	0.22	0.1161	0.0027	0.005	0.9649		8.61326	0.370942	0.3254	0.0017	0.0021	0.26528		1848	20	37	708	16	29	3594.3	7.9	10	19.6979		1775	20320	0.063		0.069	0.011	0.00194	0.00029	0.280637	5.1e-05	5.1e-05	1.46722	4.8e-05		3594.3	10	0.280502	1.76391	1.80349
YIPI_008B-C_171	Discordant		3.27	0.081	0.14	0.0705	0.0016	0.003	0.94773		14.1844	0.603591	0.3352	0.0023	0.0026	-0.16263		1471	19	33	439.1	9.4	18	3639	10	12	12.0665		3123	28500	0.0786		0.091	0.015	0.00264	0.00039	0.280757	5.3e-05	5.3e-05	1.46717	7.1e-05		3639	12	0.280571	5.2965	1.87422
YIPI_008B-C_172	Discordant		4.086	0.073	0.16	0.0925	0.0016	0.0037	0.96565		10.8108	0.432432	0.3202	0.0015	0.002	0.051793		1648	15	32	570	9.5	22	3569.4	7.1	9.4	15.9691		2652	20240	0.0916		0.0875	0.0079	0.00252	0.00022	0.280745	3.6e-05	3.6e-05	1.4672	4.5e-05		3569.4	9.4	0.280571	3.62837	1.27305
YIPI_008B-C_173	Discordant		3.42	0.12	0.17	0.0685	0.0026	0.0036	0.9685		14.5985	0.767223	0.3623	0.0036	0.0039	0.33825		1506	27	39	427	16	22	3758	15	16	11.3624		2929	38200	0.0532		0.142	0.012	0.00406	0.00033	0.280766	6.6e-05	6.6e-05	1.46721	5.4e-05		3758	16	0.280471	4.56655	2.33393
YIPI_008B-C_175-A	Discordant		6.04	0.14	0.26	0.1352	0.0033	0.0059	0.97005		7.39645	0.322774	0.3235	0.0018	0.0023	0.27278		1978	20	37	817	19	33	3585.5	8.8	11	22.7862		2696	36040	0.0524		0.1134	0.0051	0.00318	0.00014	0.280658	3.5e-05	3.5e-05	1.46719	4.3e-05		3585.5	11	0.280438	-0.746683	1.23769
YIPI_008B-C_175-B	Discordant		5.39	0.082	0.21	0.1253	0.0018	0.0049	0.92933		7.98085	0.3121	0.3161	0.0015	0.002	0.3037		1881	13	34	761	10	28	3549.6	7.5	9.7	21.439		2179	31270	0.0491		0.1134	0.0051	0.00318	0.00014	0.280658	3.5e-05	3.5e-05	1.46719	4.3e-05		3549.6	9.7	0.28044	-1.52361	1.23769
YIPI_008B-C_176	Discordant		13.97	0.38	0.63	0.2894	0.008	0.013	0.97114		3.45542	0.15522	0.351	0.0024	0.0027	0.097377		2739	26	43	1635	40	65	3710	10	12	44.0701		454	4760	0.069		0.0332	0.0016	0.00104	4.7e-05	0.280428	3.1e-05	3.1e-05	1.4672	5.5e-05		3710	12	0.280353	-0.776338	1.09624
YIPI_008B-C_177-A	Discordant		5.33	0.12	0.23	0.1123	0.0029	0.005	0.96346		8.90472	0.39647	0.3456	0.0023	0.0027	0.24647		1876	22	39	686	17	29	3686	10	12	18.611		1414	24460	0.04204		0.0674	0.0079	0.00193	0.0002	0.280587	4.2e-05	4.2e-05	1.46724	5.6e-05		3686	12	0.28045	2.07555	1.48523
YIPI_008B-C_177-B	Discordant		18.47	0.7	0.96	0.446	0.018	0.024	0.98103		2.24215	0.120654	0.301	0.0027	0.0029	0.1561		3008	37	51	2374	80	110	3474	14	15	68.3362		495	7460	0.0488		0.0674	0.0079	0.00193	0.0002	0.280587	4.2e-05	4.2e-05	1.46724	5.6e-05		3474	15	0.280458	-2.70268	1.48523
YIPI_008B-C_178	Discordant		2.52	0.022	0.092	0.04908	0.00042	0.0018	0.8933		20.3749	0.747246	0.3726	0.0015	0.0021	0.16795		1276.8	6.3	26	308.8	2.6	11	3800.6	6.1	8.6	8.12503		3619	28970	0.096		0.1473	0.0016	0.004177	5.7e-05	0.280639	2.7e-05	2.7e-05	1.46722	4.1e-05		3800.6	8.6	0.280332	0.628885	0.954789
YIPI_008B-C_179	Discordant		3.84	0.1	0.17	0.0795	0.0022	0.0036	0.97791		12.5786	0.569598	0.3508	0.0022	0.0026	0.38803		1597	21	36	493	13	22	3709	9.4	11	13.292		3372	28900	0.1178		0.1092	0.0096	0.0031	0.00028	0.280674	3.6e-05	3.6e-05	1.4672	5.1e-05		3709	11	0.280452	2.7063	1.27305
YIPI_008B-C_180	Discordant		2.8	0.12	0.16	0.0573	0.0026	0.0034	0.98874		17.452	1.03555	0.3558	0.0023	0.0027	0.43064		1345	32	41	359	16	20	3730.7	9.7	11	9.62286		4740	30100	0.1734		0.091	0.016	0.00249	0.0004	0.280714	5.6e-05	5.6e-05	1.46721	6e-05		3730.7	11	0.280534	6.1751	1.9803
YIPI_008B-C_181	Discordant		4.19	0.37	0.4	0.0851	0.0075	0.0082	0.99502		11.7509	1.13228	0.3574	0.003	0.0034	0.11542		1644	67	73	525	44	48	3737	13	14	14.0487		2540	30900	0.0996		0.159	0.013	0.00469	0.00034	0.280803	5.1e-05	5.1e-05	1.46724	5.2e-05		3737	14	0.280464	3.81922	1.80349
YIPI_008B-C_183	Discordant		21.36	0.29	0.81	0.5433	0.0074	0.021	0.91107		1.8406	0.0711443	0.2864	0.0014	0.0018	0.25482		3151	13	37	2793	31	88	3396.3	7.7	9.9	82.2366		203.8	884	0.414		0.01766	0.00048	0.000667	1.3e-05	0.280519	3e-05	3e-05	1.46722	6.5e-05		3396.3	9.9	0.280475	-3.92485	1.06088
YIPI_008B-C_184-A	Discordant		8.84	0.18	0.36	0.1989	0.0044	0.0084	0.96628		5.02765	0.212329	0.3225	0.0018	0.0022	0.35198		2319	18	37	1168	23	45	3580.1	8.7	11	32.6248		956	10360	0.1472		0.0447	0.0042	0.00141	0.00011	0.280529	3.4e-05	3.4e-05	1.46721	5.4e-05		3580.1	11	0.280432	-1.10066	1.20233
YIPI_008B-C_184-B	Discordant		15.81	0.32	0.65	0.3966	0.0079	0.016	0.73088		2.52143	0.101722	0.2915	0.0045	0.0047	0.2959		2864	19	39	2152	37	76	3423	24	25	62.8688		164	1423	0.189		0.0447	0.0042	0.00141	0.00011	0.280529	3.4e-05	3.4e-05	1.46721	5.4e-05		3423	25	0.280436	-4.69274	1.20233
YIPI_008B-C_185	Discordant		10.64	0.65	0.75	0.225	0.014	0.016	0.99568		4.44444	0.316049	0.3444	0.0019	0.0024	0.34892		2440	54	62	1292	73	84	3680.8	8.5	10	35.1011		700	10170	0.1228		0.037	0.0041	0.00114	0.00012	0.280424	3.6e-05	3.6e-05	1.46719	5.2e-05		3680.8	10	0.280343	-1.85092	1.27305
YIPI_008B-C_187	Discordant		9.38	0.26	0.43	0.2089	0.006	0.0096	0.98219		4.78698	0.219986	0.3258	0.0017	0.0022	0.20021		2366	26	42	1221	32	51	3596.2	8.2	10	33.9525		840	17580	0.1028		0.0293	0.0028	0.00085	6.6e-05	0.280544	2.5e-05	2.5e-05	1.46721	4.6e-05		3596.2	10	0.280485	1.18976	0.884064
YIPI_008B-C_188	Discordant		26.25	0.83	1.3	0.608	0.018	0.028	0.90152		1.64474	0.0757445	0.3134	0.0042	0.0044	0.020238		3348	32	48	3057	72	120	3535	21	21	86.4781		134.8	328	1.15		0.00793	0.0003	0.000327	1.1e-05	0.280438	2.7e-05	2.7e-05	1.4672	5.7e-05		3535	21	0.280416	-2.7433	0.954789
YIPI_008B-C_189	Discordant		6.02	0.11	0.24	0.1314	0.0023	0.0053	0.94838		7.61035	0.306962	0.3318	0.0019	0.0024	0.065362		1976	16	35	796	13	30	3624.1	9	11	21.9641		1812	14470	0.2956		0.0777	0.0088	0.00223	0.00024	0.280634	3.7e-05	3.7e-05	1.46722	5e-05		3624.1	11	0.280478	1.60504	1.30841
YIPI_008B-C_190	Discordant		6.3	0.16	0.27	0.1323	0.0033	0.0058	0.94469		7.55858	0.331366	0.3451	0.0029	0.0032	0.18261		2015	21	38	801	19	33	3684	13	14	21.7427		1218	21900	0.155		0.0465	0.0098	0.00133	0.00027	0.280498	4.5e-05	4.5e-05	1.46723	5.8e-05		3684	14	0.280403	0.37984	1.59131
YIPI_008B-C_192-A	Discordant		3.77	0.26	0.3	0.0756	0.0053	0.0059	0.99517		13.2275	1.03231	0.3608	0.0025	0.0028	-0.092052		1554	49	55	468	31	35	3752	10	12	12.4733		4170	21480	0.392		0.082	0.012	0.00233	0.0003	0.280533	4.1e-05	4.1e-05	1.46723	4.6e-05		3752	12	0.280364	0.606476	1.44986
YIPI_008B-C_192-B	Discordant		10.74	0.22	0.44	0.2363	0.0063	0.011	0.94053		4.23191	0.197	0.3423	0.0019	0.0024	0.11177		2497	18	37	1366	32	55	3671.5	8.7	11	37.2055		671	7530	0.176		0.082	0.012	0.00233	0.0003	0.280533	4.1e-05	4.1e-05	1.46723	4.6e-05		3671.5	11	0.280368	-1.18996	1.44986
YIPI_008B-C_195	Discordant		4.54	0.29	0.33	0.0929	0.0061	0.0069	0.99476		10.7643	0.799499	0.3554	0.0024	0.0028	0.38104		1719	52	60	571	36	41	3729	10	12	15.3124		3290	11400	0.223		0.102	0.011	0.00304	0.00028	0.280605	5.1e-05	5.1e-05	1.46722	6.4e-05		3729	12	0.280386	0.83505	1.80349
YIPI_008B-C_196	Discordant		17.52	0.64	0.9	0.365	0.014	0.019	0.99107		2.73973	0.142616	0.3495	0.0019	0.0023	0.38231		2934	37	52	1990	67	91	3703	8.2	10	53.7402		331.8	4000	0.096		0.0251	0.0019	0.000869	4.6e-05	0.280442	3.3e-05	3.3e-05	1.46721	5.2e-05		3703	10	0.28038	-0.00308257	1.16696
YIPI_008B-C_198	Discordant		19.67	0.39	0.8	0.4526	0.0087	0.019	0.96247		2.20946	0.0927523	0.3152	0.0016	0.002	0.093066		3068	19	39	2402	39	82	3545.7	7.8	10	67.744		256.2	2130	0.0745		0.0126	0.00055	0.000452	1.4e-05	0.280435	3e-05	3e-05	1.46722	3.6e-05		3545.7	10	0.280404	-2.90216	1.06088
YIPI_008B-C_199	Discordant		23.84	0.29	0.9	0.5912	0.0069	0.023	0.88016		1.69148	0.065805	0.2924	0.002	0.0023	0.20839		3260	12	37	2992	28	92	3428	11	12	87.2812		180	565	0.1782		0.0289	0.002	0.001228	8.2e-05	0.280627	4.8e-05	4.8e-05	1.46716	5.2e-05		3428	12	0.280546	-0.656913	1.6974
YIPI_008B-C_200	Discordant		24.71	0.29	0.93	0.5398	0.0065	0.021	0.91316		1.85254	0.0720698	0.3315	0.0015	0.002	0.26679		3295	12	37	2781	27	86	3622.6	7.1	9.4	76.7681		219.2	1422	0.0924		0.02575	0.00083	0.001053	2.8e-05	0.280484	4.4e-05	4.4e-05	1.46723	6.3e-05		3622.6	9.4	0.28041	-0.840498	1.55595
YIPI_008B-C_202-A	Discordant		9.61	0.24	0.42	0.2289	0.0057	0.01	0.94405		4.36872	0.190857	0.3044	0.0025	0.0028	0.16589		2395	24	41	1328	30	53	3491	13	14	38.0407		776	4490	0.0943		0.0511	0.004	0.00168	0.00011	0.280645	3.3e-05	3.3e-05	1.46719	5.1e-05		3491	14	0.280532	0.347383	1.16696
YIPI_008B-C_202-B	Discordant		7.08	0.11	0.28	0.1568	0.0025	0.0062	0.91174		6.37755	0.252174	0.3277	0.0022	0.0025	0.23436		2119	14	35	938	14	35	3605	10	12	26.0194		980	10930	0.0467		0.0511	0.004	0.00168	0.00011	0.280645	3.3e-05	3.3e-05	1.46719	5.1e-05		3605	12	0.280528	2.93588	1.16696
YIPI_008B-C_203	Discordant		3.97	0.12	0.19	0.0802	0.0024	0.0038	0.9917		12.4688	0.590792	0.3604	0.0014	0.002	-0.052995		1613	25	39	497	14	22	3750.2	5.7	8.3	13.2526		2466	14970	0.0905		0.2112	0.0029	0.00606	0.0001	0.280902	5.5e-05	5.5e-05	1.46721	5e-05		3750.2	8.3	0.280462	4.07903	1.94494
YIPI_008B-C_204	Discordant		7.16	0.12	0.28	0.1421	0.0024	0.0057	0.97692		7.0373	0.282284	0.3658	0.0013	0.002	0.25556		2126	15	35	856	14	32	3773	5.6	8.2	22.6875		1702	13890	0.0663		0.0794	0.0042	0.00225	0.00011	0.280447	4.3e-05	4.3e-05	1.4672	5.2e-05		3773	8.2	0.280283	-1.78384	1.52059
YIPI_008B-C_205-A	Discordant		8.04	0.22	0.36	0.1708	0.0047	0.0078	0.97799		5.8548	0.267374	0.3392	0.0019	0.0023	0.20514		2230	25	41	1020	27	45	3659.7	9	11	27.8711		1286	15900	0.043		0.0254	0.0056	0.00079	0.00015	0.280485	3.2e-05	3.2e-05	1.46725	4.3e-05		3659.7	11	0.280429	0.718856	1.1316
YIPI_008B-C_205-B	Discordant		18.73	0.33	0.74	0.446	0.0069	0.018	0.80984		2.24215	0.0904905	0.3119	0.0025	0.0028	0.15686		3024	17	39	2375	31	78	3528	12	14	67.3186		143	945	0.0841		0.0254	0.0056	0.00079	0.00015	0.280485	3.2e-05	3.2e-05	1.46725	4.3e-05		3528	14	0.280431	-2.3571	1.1316
YIPI_008B-C_206	Discordant		8.59	0.38	0.48	0.1818	0.0082	0.01	0.99168		5.50055	0.302561	0.3431	0.002	0.0024	0.26829		2277	38	49	1073	44	57	3675	9	11	29.1973		1144	17300	0.0378		0.0723	0.0073	0.00218	0.0002	0.280522	4.3e-05	4.3e-05	1.46717	4.6e-05		3675	11	0.280367	-1.1243	1.52059
YIPI_008B-C_207-A	Discordant		24.59	0.86	1.2	0.568	0.021	0.029	0.95957		1.76056	0.0898879	0.3133	0.0024	0.0027	0.26516		3285	34	48	2886	87	120	3536	12	13	81.6176		315	880	0.317		0.043	0.015	0.00288	0.00035	0.280685	7.2e-05	7.2e-05	1.46718	6.1e-05		3536	13	0.280488	-0.12526	2.5461
YIPI_008B-C_207-B	Discordant		3.64	0.21	0.25	0.0753	0.0045	0.0053	0.99193		13.2802	0.934729	0.3518	0.0023	0.0027	0.18872		1540	44	52	467	27	31	3714	10	12	12.574		2260	23680	0.0547		0.111	0.014	0.00126	0.00035	0.280498	3.9e-05	3.9e-05	1.46713	6.1e-05		3714	12	0.280408	1.24988	1.37914
YIPI_008B-C_209-A	Discordant		22.94	0.9	1.2	0.471	0.016	0.023	0.94901		2.12314	0.103678	0.352	0.0042	0.0044	-0.2178		3214	38	51	2484	71	100	3717	17	18	66.8281		277	2270	0.169		0.1347	0.008	0.00114	0.00019	0.280474	8.8e-05	8.8e-05	1.46731	0.00014		3717	18	0.280392	0.770697	3.1119
YIPI_008B-C_209-B	Discordant		6.78	0.33	0.41	0.1502	0.0072	0.009	0.99108		6.65779	0.398935	0.3278	0.0029	0.0031	0.24945		2071	38	47	900	40	50	3605	14	15	24.9653		1224	31500	0.04398		0.0315	0.0066	0.00385	0.00021	0.280825	9.6e-05	9.6e-05	1.4672	0.0001		3605	15	0.280557	3.9671	3.39481
YIPI_008B-C_210	Discordant		12.68	0.39	0.6	0.289	0.0096	0.014	0.98739		3.46021	0.167623	0.3189	0.0017	0.0021	0.44096		2639	27	42	1629	47	69	3562.6	8.2	10	45.725		469	3610	0.1762		0.03	0.0017	0.001011	4.9e-05	0.280565	3.8e-05	3.8e-05	1.4672	5.3e-05		3562.6	10	0.280495	0.760487	1.34378
YIPI_008B-C_211	Discordant		17.37	0.43	0.75	0.3898	0.0095	0.017	0.9508		2.56542	0.111883	0.3279	0.0019	0.0023	0.12422		2950	24	43	2119	45	80	3607.5	9.3	11	58.7387		388	4010	0.1277		0.0347	0.0026	0.0011	6.9e-05	0.280422	3.6e-05	3.6e-05	1.46726	5.2e-05		3607.5	11	0.280345	-3.51804	1.27305
YIPI_008B-C_213	Discordant		5.612	0.08	0.22	0.1311	0.0018	0.0051	0.82333		7.62777	0.296732	0.3102	0.0026	0.0029	0.25463		1917	12	33	794	10	29	3520	13	14	22.5568		2158	25640	0.1182		0.0972	0.0097	0.00283	0.00027	0.280695	5.5e-05	5.5e-05	1.46712	7.3e-05		3520	14	0.280503	0.00290141	1.94494
YIPI_008B-C_214-A	Discordant		9.75	0.61	0.7	0.236	0.015	0.017	0.9775		4.23729	0.305228	0.2965	0.0036	0.0038	0.45974		2396	55	63	1361	78	89	3450	19	20	39.4493		668	4990	0.1919		0.0189	0.0038	0.00067	0.00011	0.280644	3.9e-05	3.9e-05	1.46717	6.7e-05		3450	20	0.280599	1.77765	1.37914
YIPI_008B-C_214-B	Discordant		22.32	0.56	0.97	0.578	0.015	0.026	0.93184		1.7301	0.0778247	0.2798	0.0027	0.0029	0.30885		3193	25	43	2938	62	110	3360	15	16	87.4405		147	487	0.445		0.0189	0.0038	0.00067	0.00011	0.280644	3.9e-05	3.9e-05	1.46717	6.7e-05		3360	16	0.280601	-0.324012	1.37914
YIPI_008B-C_215	Discordant		20.95	0.25	0.79	0.4825	0.0056	0.018	0.84568		2.07254	0.0773175	0.315	0.0021	0.0024	0.2285		3134	12	37	2537	24	80	3544	10	12	71.5858		224.4	2489	0.1321		0.061	0.018	0.00167	0.00046	0.280451	3.9e-05	3.9e-05	1.46722	5.7e-05		3544	12	0.280337	-5.34222	1.37914
YIPI_008B-C_216	Discordant		13.5	0.25	0.54	0.3473	0.0055	0.014	0.88241		2.87935	0.11607	0.2847	0.0021	0.0024	0.1054		2710	17	37	1920	26	65	3386	12	13	56.7041		200.7	1130	0.2587		0.0206	0.0011	0.000776	3.5e-05	0.280625	3.6e-05	3.6e-05	1.4672	5.2e-05		3386	13	0.280574	-0.640984	1.27305
YIPI_008B-C_217	Discordant		17.08	0.48	0.78	0.408	0.012	0.019	0.97916		2.45098	0.114139	0.3037	0.0018	0.0022	0.26642		2928	27	43	2198	54	86	3487.7	9.1	11	63.0215		378	3680	0.1512		0.0302	0.0032	0.000951	7.3e-05	0.280579	3.2e-05	3.2e-05	1.46721	3.4e-05		3487.7	11	0.280515	-0.331717	1.1316
YIPI_008B-C_218	Discordant		19.39	0.37	0.78	0.4442	0.0093	0.019	0.95785		2.25124	0.0962934	0.3186	0.0016	0.0021	0.24204		3056	19	40	2365	41	83	3561.8	7.9	10	66.399		270	1603	0.2422		0.0161	0.001	0.00058	2.7e-05	0.280436	3.7e-05	3.7e-05	1.4672	4.9e-05		3561.8	10	0.280396	-2.80079	1.30841
YIPI_008B-C_219	Discordant		22.14	0.51	0.94	0.454	0.01	0.019	0.96682		2.20264	0.0921811	0.3529	0.002	0.0024	-0.040155		3180	22	40	2407	45	85	3717.7	8.5	10	64.7443		236.4	1005	0.3182		0.0222	0.0014	0.000831	5e-05	0.280396	3.2e-05	3.2e-05	1.46723	4.4e-05		3717.7	10	0.280336	-1.20298	1.1316
YIPI_008B-C_220-A	Discordant		11.78	0.44	0.61	0.2553	0.0092	0.013	0.98897		3.91696	0.199454	0.3321	0.0019	0.0023	0.053827		2573	33	45	1470	48	69	3625.4	8.7	11	40.5472		785	8190	0.157		0.0495	0.0026	0.001583	6.1e-05	0.280577	4.6e-05	4.6e-05	1.46719	5.9e-05		3625.4	11	0.280466	1.21721	1.62668
YIPI_008B-C_220-B	Discordant		17.75	0.23	0.67	0.4001	0.006	0.016	0.8814		2.49938	0.09995	0.326	0.0021	0.0025	0.5593		2974	13	37	2168	28	72	3597	10	12	60.2724		378	6530	0.077		0.0495	0.0026	0.001583	6.1e-05	0.280577	4.6e-05	4.6e-05	1.46719	5.9e-05		3597	12	0.280467	0.569588	1.62668
YIPI_008B-C_221	Discordant		5.527	0.087	0.22	0.127	0.0023	0.0051	0.94478		7.87402	0.316201	0.3154	0.0019	0.0023	0.49731		1903	14	33	771	13	29	3546.4	9.5	11	21.7404		1932	21790	0.1148		0.0766	0.0097	0.00235	0.00028	0.280758	4.1e-05	4.1e-05	1.46721	6.1e-05		3546.4	11	0.280597	3.99804	1.44986
YIPI_008B-C_222	Discordant		2.639	0.087	0.13	0.0562	0.002	0.0028	0.98268		17.7936	0.886514	0.3403	0.0023	0.0027	0.26637		1307	24	35	352	12	17	3663	10	12	9.60961		3740	7390	0.627		0.079	0.013	0.00205	0.00032	0.280548	5.6e-05	5.6e-05	1.46722	6e-05		3663	12	0.280403	-0.137732	1.9803
YIPI_008B-C_224-A	Discordant		3.73	0.11	0.17	0.0816	0.0028	0.0041	0.98037		12.2549	0.615749	0.3333	0.0026	0.003	0.5031		1581	25	40	505	17	24	3631	12	14	13.908		2266	23760	0.0892		0.1019	0.0085	0.00301	0.00024	0.280697	4.3e-05	4.3e-05	1.46719	5.5e-05		3631	14	0.280486	2.05489	1.52059
YIPI_008B-C_224-B	Discordant		5.82	0.14	0.25	0.1393	0.0028	0.0058	0.93625		7.17875	0.2989	0.3093	0.0022	0.0025	0.16302		1944	21	38	840	16	33	3515	11	12	23.8976		858	12080	0.0668		0.1019	0.0085	0.00301	0.00024	0.280697	4.3e-05	4.3e-05	1.46719	5.5e-05		3515	12	0.280493	-0.470389	1.52059
YIPI_008B-C_225	Discordant		7.45	0.2	0.33	0.1679	0.0048	0.0077	0.9743		5.95593	0.273143	0.3219	0.002	0.0024	0.38522		2161	23	39	1000	26	43	3577.6	9.7	11	27.9517		1130	20400	0.0514		0.0413	0.0061	0.00138	0.00018	0.280666	4.9e-05	4.9e-05	1.46723	4.3e-05		3577.6	11	0.280571	3.80072	1.73277
YIPI_008B-C_227-A	Discordant		11.11	0.51	0.64	0.263	0.012	0.016	0.98794		3.80228	0.231318	0.3061	0.0024	0.0027	0.35093		2514	46	59	1502	64	81	3500	12	14	42.9143		623	8130	0.07		0.0531	0.0074	0.00162	0.0002	0.280666	4e-05	4e-05	1.46721	6.5e-05		3500	14	0.280557	1.44454	1.4145
YIPI_008B-C_227-B	Discordant		5.63	0.16	0.25	0.1216	0.0035	0.0056	0.97608		8.22368	0.378722	0.3363	0.0021	0.0025	0.22821		1915	24	39	739	20	32	3646.3	9	11	20.2671		1317	15560	0.0732		0.0531	0.0074	0.00162	0.0002	0.280666	4e-05	4e-05	1.46721	6.5e-05		3646.3	11	0.280552	4.77496	1.4145
YIPI_008B-C_228	Discordant		27.21	0.42	1.1	0.6002	0.0087	0.023	0.8855		1.66611	0.0638463	0.3287	0.0022	0.0026	0.04688		3388	15	38	3028	35	94	3609	10	12	83.9014		223	817	0.2323		0.0256	0.0012	0.000936	2.7e-05	0.280478	3.4e-05	3.4e-05	1.46718	4.8e-05		3609	12	0.280413	-1.07888	1.20233
YIPI_008B-C_229	Discordant		8.38	0.16	0.34	0.1745	0.0033	0.0071	0.97108		5.73066	0.233167	0.3478	0.0016	0.0021	0.20128		2266	17	36	1036	18	39	3695.9	6.9	9.2	28.0311		1095	9400	0.0982		0.0605	0.0052	0.00189	0.00014	0.280517	4.7e-05	4.7e-05	1.46715	5.6e-05		3695.9	9.2	0.280382	-0.0953856	1.66204
YIPI_008B-C_230	Discordant		17.76	0.31	0.7	0.4076	0.0072	0.016	0.91866		2.45339	0.0963056	0.3151	0.0018	0.0022	0.10993		2973	17	39	2204	32	74	3544	8.8	11	62.1896		308	3060	0.0956		0.0158	0.0012	0.000491	3.6e-05	0.280421	3e-05	3e-05	1.46726	5.3e-05		3544	11	0.280387	-3.53646	1.06088
YIPI_008B-C_231	Discordant		15.87	0.58	0.81	0.374	0.014	0.02	0.96814		2.6738	0.142984	0.3087	0.0025	0.0027	0.25375		2859	34	47	2041	66	91	3513	12	14	58.0985		430	4950	0.0806		0.0413	0.0049	0.00134	0.00011	0.280595	4.7e-05	4.7e-05	1.46723	6.4e-05		3513	14	0.280504	-0.114475	1.66204
YIPI_008B-C_232	Discordant		5.3	0.12	0.22	0.1124	0.0027	0.0049	0.98072		8.8968	0.38785	0.3423	0.0016	0.0021	0.4716		1862	18	35	686	16	28	3671.6	7.3	9.5	18.684		2548	20550	0.1053		0.1606	0.0059	0.00438	0.00015	0.280544	4.5e-05	4.5e-05	1.46718	5.1e-05		3671.6	9.5	0.280233	-5.98277	1.59131
YIPI_008B-C_233	Discordant		14.5	0.33	0.61	0.3452	0.0081	0.015	0.92264		2.89687	0.125878	0.3037	0.0022	0.0025	0.24646		2783	20	37	1914	37	69	3487	11	13	54.8896		479	4700	0.0856		0.02542	0.00067	0.000904	1.7e-05	0.280615	3.5e-05	3.5e-05	1.46724	6.2e-05		3487	13	0.280554	1.04806	1.23769
YIPI_008B-C_235	Discordant		16.17	0.21	0.62	0.377	0.0053	0.015	0.9316		2.65252	0.105538	0.3112	0.0018	0.0022	0.34669		2885	13	37	2061	25	69	3525.7	9.1	11	58.4565		402.6	6310	0.0531		0.0635	0.002	0.002349	5.9e-05	0.280709	3.6e-05	3.6e-05	1.46719	5.3e-05		3525.7	11	0.280549	1.79343	1.27305
YIPI_008B-C_236	Discordant		22.26	0.34	0.86	0.563	0.008	0.022	0.95423		1.7762	0.0694074	0.2871	0.0022	0.0025	0.1152		3191	15	38	2876	33	91	3399	12	14	84.6131		143.2	1138	0.1064		0.00961	0.00038	0.000367	1e-05	0.280575	3.3e-05	3.3e-05	1.46721	5.6e-05		3399	14	0.280551	-1.16549	1.16696
YIPI_008B-C_237-A	Discordant		5.32	0.39	0.44	0.1134	0.0088	0.0097	0.9935		8.81834	0.754303	0.341	0.0032	0.0035	0.45617		1845	64	71	690	51	56	3666	14	16	18.8216		1426	17230	0.067		0.0809	0.0072	0.00246	0.0002	0.28067	5.1e-05	5.1e-05	1.4672	5.5e-05		3666	16	0.280496	3.24479	1.80349
YIPI_008B-C_237-B	Discordant		8.53	0.22	0.38	0.2003	0.0057	0.0092	0.97393		4.99251	0.229312	0.3079	0.0021	0.0024	0.28005		2283	23	40	1175	31	50	3509	11	12	33.4853		861	10240	0.0693		0.0809	0.0072	0.00246	0.0002	0.28067	5.1e-05	5.1e-05	1.4672	5.5e-05		3509	12	0.280503	-0.235818	1.80349
YIPI_008B-C_238	Discordant		22.2	0.72	1.1	0.475	0.016	0.023	0.98786		2.10526	0.101939	0.3391	0.0018	0.0022	0.31598		3176	31	46	2493	68	100	3657.1	8	10	68.1688		340	3300	0.1114		0.0526	0.0046	0.00175	0.00011	0.28049	3.9e-05	3.9e-05	1.46724	5.5e-05		3657.1	10	0.280366	-1.58283	1.37914
YIPI_008B-C_239	Discordant		5.73	0.27	0.34	0.1243	0.0069	0.0082	0.98241		8.04505	0.530728	0.3368	0.0033	0.0035	0.65545		1925	39	48	753	39	47	3646	15	16	20.6528		1573	35600	0.043		0.0676	0.0094	0.00213	0.00027	0.280676	4.9e-05	4.9e-05	1.46722	6.5e-05		3646	16	0.280526	3.84361	1.73277
YIPI_008B-C_240	Discordant		19.02	0.29	0.74	0.4758	0.0077	0.019	0.89198		2.10172	0.0839276	0.2894	0.0021	0.0024	0.14019		3039	15	38	2511	32	79	3412	11	13	73.5932		207	1510	0.132		0.01887	0.00088	0.000714	2.8e-05	0.280618	5.9e-05	5.9e-05	1.46715	8.7e-05		3412	13	0.280571	-0.140075	2.08639
YIPI_008B-C_241	Discordant		6.38	0.14	0.27	0.1527	0.0038	0.0067	0.95602		6.54879	0.28734	0.3053	0.0025	0.0028	0.38293		2026	20	38	915	21	38	3496	12	14	26.1728		1251	20630	0.0598		0.079	0.01	0.00235	0.00026	0.280657	4.4e-05	4.4e-05	1.46721	5.2e-05		3496	14	0.280498	-0.722392	1.55595
YIPI_008B-C_244	Discordant		21.2	0.38	0.85	0.4916	0.0093	0.02	0.86278		2.03417	0.0827573	0.3138	0.0032	0.0035	0.39562		3146	18	40	2576	41	88	3538	16	17	72.8095		170.5	2710	0.0627		0.0151	0.0022	0.000512	6.9e-05	0.280427	3.4e-05	3.4e-05	1.46717	5.2e-05		3538	17	0.280392	-3.51489	1.20233
YIPI_008B-C_245	Discordant		16.64	0.47	0.75	0.3484	0.0097	0.016	0.96019		2.87026	0.131815	0.3457	0.0025	0.0028	0.084032		2903	26	42	1922	46	75	3686	11	12	52.1432		348	3690	0.0996		0.0344	0.0042	0.00126	0.00014	0.280463	4.8e-05	4.8e-05	1.46722	7.5e-05		3686	12	0.280373	-0.644525	1.6974
YIPI_008B-C_246-B	Discordant		8.02	0.39	0.48	0.1672	0.0087	0.011	0.97859		5.98086	0.393478	0.3608	0.0022	0.0027	0.57531		2207	45	56	992	48	59	3751.5	9.4	11	26.4428		1384	22100	0.0653		0.105	0.017	0.00307	0.00041	0.28065	4.8e-05	4.8e-05	1.46725	5.6e-05		3751.5	11	0.280427	2.85364	1.6974
YIPI_008B-C_247	Discordant		13.88	0.29	0.57	0.3048	0.0052	0.012	0.93122		3.28084	0.129167	0.3356	0.0019	0.0023	-0.07336		2736	20	41	1713	26	60	3641.1	8.8	11	47.0462		682	12920	0.05129		0.0377	0.0047	0.00103	0.00012	0.280527	3.1e-05	3.1e-05	1.4672	4.4e-05		3641.1	11	0.280455	1.17957	1.09624
YIPI_008B-C_248	Discordant		5.49	0.11	0.23	0.1357	0.0029	0.0057	0.96218		7.3692	0.309539	0.2932	0.0017	0.0021	0.19016		1897	18	36	820	16	32	3433.5	9	11	23.8823		3274	26800	0.1234		0.1957	0.0046	0.00541	0.00011	0.280787	4.9e-05	4.9e-05	1.46721	5.5e-05		3433.5	11	0.280429	-4.69582	1.73277
YIPI_008B-C_250	Discordant		5.32	0.15	0.24	0.1141	0.0034	0.0054	0.96931		8.76424	0.414785	0.3381	0.0022	0.0026	0.24875		1865	24	38	696	20	31	3653	10	12	19.0528		1871	25500	0.0711		0.0286	0.0061	0.00085	0.00016	0.28059	3.1e-05	3.1e-05	1.46721	5.6e-05		3653	12	0.28053	4.15559	1.09624
YIPI_008B-C_251	Discordant		23.9	0.67	1.1	0.549	0.017	0.026	0.9714		1.82149	0.0862638	0.3169	0.0025	0.0028	0.5038		3253	27	44	2807	72	110	3552	12	14	79.0259		290	3560	0.18		0.024	0.0023	0.000854	6.4e-05	0.280521	6.1e-05	6.1e-05	1.46715	5.9e-05		3552	14	0.280462	-0.670207	2.15712
YIPI_008B-C_252	Discordant		7.474	0.088	0.28	0.1663	0.0021	0.0064	0.938		6.01323	0.231417	0.3263	0.0014	0.0019	0.24997		2170	11	35	993	12	36	3598.5	6.5	8.9	27.5948		1562	12200	0.1311		0.0782	0.0032	0.002318	8.6e-05	0.280522	3.7e-05	3.7e-05	1.46722	6.3e-05		3598.5	8.9	0.280361	-3.17859	1.30841
YIPI_008B-C_253	Discordant		4.6	0.14	0.21	0.1032	0.0032	0.0049	0.97875		9.68992	0.460083	0.3229	0.0015	0.002	0.40776		1737	24	38	632	19	29	3582.3	7.1	9.4	17.6423		2125	28220	0.0699		0.1029	0.0067	0.00309	0.00017	0.280662	5.1e-05	5.1e-05	1.4672	6.2e-05		3582.3	9.4	0.280448	-0.451377	1.80349
YIPI_008B-C_254	Discordant		6.89	0.1	0.27	0.1594	0.0018	0.006	0.8736		6.27353	0.236143	0.3213	0.0013	0.0018	0.07375		2092	14	35	953	10	34	3574.6	6.1	8.7	26.6603		979	11200	0.0798		0.0639	0.0012	0.001887	4.6e-05	0.280627	3.7e-05	3.7e-05	1.46723	5.8e-05		3574.6	8.7	0.280497	1.09378	1.30841
YIPI_008B-C_255-A	Discordant		8.63	0.26	0.4	0.2034	0.0067	0.01	0.95123		4.91642	0.241712	0.308	0.0032	0.0034	0.42614		2295	28	43	1192	36	54	3509	16	17	33.9698		936	11250	0.0779		0.132	0.018	0.00343	0.00046	0.280762	6.5e-05	6.5e-05	1.46717	5.4e-05		3509	17	0.28053	0.702635	2.29857
YIPI_008B-C_255-B	Discordant		4.28	0.17	0.23	0.0873	0.0037	0.0048	0.98442		11.4548	0.629815	0.3571	0.0027	0.003	0.31975		1678	33	44	538	22	29	3736	11	13	14.4004		2231	28590	0.0723		0.132	0.018	0.00343	0.00046	0.280762	6.5e-05	6.5e-05	1.46717	5.4e-05		3736	13	0.280514	5.58286	2.29857
YIPI_008C-C
YIPI_008C-C_001	ok		30.73	0.54	0.56	0.719	0.013	0.013	0.97605		1.39082	0.025147	0.3121	0.0022	0.0031	0.28865		3507	17	17	3487	47	48	3529	11	15	98.8099		79	273	0.566		0.00818	0.00098	0.000295	2.4e-05	0.280448	2.6e-05	3.8e-05	1.46724	4.8e-05		3529	15	0.280428	-2.45099	1.34378
YIPI_008C-C_004	ok		30.68	0.24	0.28	0.7078	0.0058	0.0062	0.82129		1.41283	0.0123757	0.3159	0.0015	0.0027	0.35589		3507.5	7.8	9.1	3448	22	23	3548.1	7.4	13	97.1788		153.3	778	0.514		0.0129	0.0014	0.00045	4.1e-05	0.280444	2.9e-05	4e-05	1.46726	4.4e-05		3548.1	13	0.280413	-2.51983	1.4145
YIPI_008C-C_006	ok		27.6	1.3	1.3	0.646	0.031	0.031	0.99098		1.54799	0.0742842	0.3109	0.0018	0.0028	0.11575		3362	49	49	3170	120	120	3523.8	9.1	14	89.9597		105	1420	0.412		0.0155	0.0042	0.00042	0.0001	0.280442	3.4e-05	4.4e-05	1.46718	5e-05		3523.8	14	0.280413	-3.09102	1.55595
YIPI_008C-C_007	ok		31.21	0.27	0.31	0.7029	0.0063	0.0067	0.83735		1.42268	0.0135609	0.3238	0.0016	0.0028	0.35993		3523.7	8.5	9.7	3429	24	25	3586.1	7.6	13	95.6192		115.2	574	0.278		0.0166	0.0025	0.000602	5.3e-05	0.280432	4e-05	4.8e-05	1.46718	5e-05		3586.1	13	0.28039	-2.42689	1.6974
YIPI_008C-C_009	ok		30	0.42	0.44	0.689	0.011	0.011	0.92809		1.45138	0.0231715	0.3179	0.0019	0.0029	0.54028		3484	14	15	3372	42	43	3558	9.4	14	94.7723		171.1	1780	0.256		0.024	0.0042	0.00074	0.00011	0.280478	3.3e-05	4.3e-05	1.46721	5.1e-05		3558	14	0.280427	-1.78439	1.52059
YIPI_008C-C_012	ok		35.62	0.27	0.32	0.7868	0.006	0.0065	0.81883		1.27097	0.0104999	0.3301	0.0016	0.0028	0.2531		3654.5	7.7	9	3740	22	23	3615.7	7.3	13	103.438		131.8	132	1.317		0.01305	0.00033	0.000503	1e-05	0.280431	2.8e-05	3.9e-05	1.46724	5.1e-05		3615.7	13	0.280396	-1.52071	1.37914
YIPI_008C-C_013	ok		27.45	0.24	0.27	0.7178	0.0068	0.0072	0.69548		1.39315	0.0139742	0.2787	0.002	0.0028	0.47793		3399.1	8.6	9.8	3487	26	27	3354	11	15	103.965		174.7	155	1.29		0.0367	0.0091	0.00103	0.00021	0.280492	3.5e-05	4.5e-05	1.46721	4.6e-05		3354	15	0.280425	-6.70969	1.59131
YIPI_008C-C_015	ok		32.88	0.34	0.37	0.7656	0.0081	0.0084	0.76011		1.30617	0.014331	0.3134	0.0022	0.0031	0.448		3576	10	11	3664	29	31	3536	11	15	103.62		167	151	1.44		0.013	0.0019	0.000487	5e-05	0.280444	3.9e-05	4.8e-05	1.46718	5.9e-05		3536	15	0.280411	-2.89503	1.6974
YIPI_008C-C_016	ok		37.94	0.34	0.38	0.7688	0.0067	0.0071	0.87845		1.30073	0.0120124	0.3591	0.0016	0.003	0.20426		3716.5	8.8	10	3677	24	26	3744.4	6.8	13	98.2		129.6	825	0.35		0.0572	0.003	0.00208	0.00011	0.280527	4.3e-05	5.1e-05	1.46722	5e-05		3744.4	13	0.280376	0.868414	1.80349
YIPI_008C-C_019	ok		27.15	0.29	0.32	0.7127	0.0094	0.0096	0.82625		1.40311	0.0188998	0.2782	0.0019	0.0027	0.52686		3388	10	11	3466	35	36	3351	11	15	103.432		106.3	97.6	1.181		0.01742	0.00095	0.000688	3.7e-05	0.280614	3.3e-05	4.3e-05	1.46721	6e-05		3351	15	0.28057	-1.64443	1.52059
YIPI_008C-C_020	ok		32.47	0.23	0.28	0.7701	0.0059	0.0064	0.57318		1.29853	0.0107916	0.3077	0.0019	0.0028	0.50917		3563.5	7.1	8.5	3680	22	23	3508.5	9.5	15	104.888		140	324	1.19		0.01308	0.0007	0.000501	3.1e-05	0.280482	3.6e-05	4.6e-05	1.46725	4.9e-05		3508.5	15	0.280448	-2.22122	1.62668
YIPI_008C-C_021	ok		32.82	0.35	0.39	0.757	0.011	0.012	0.68996		1.321	0.0209406	0.3162	0.0035	0.0042	0.72075		3575	11	12	3631	42	43	3550	17	20	102.282		105.6	187	0.92		0.0175	0.0039	0.000546	9.5e-05	0.280452	3.2e-05	4.2e-05	1.46718	5.2e-05		3550	20	0.280415	-2.42436	1.48523
YIPI_008C-C_023	ok		33.67	0.27	0.31	0.7697	0.0062	0.0067	0.69894		1.29921	0.0113092	0.3192	0.0021	0.003	0.42246		3599.2	7.8	9.1	3678	23	24	3564	10	15	103.199		58.43	36.2	1.952		0.00487	0.00011	0.0001917	4.8e-06	0.280406	2.6e-05	3.8e-05	1.46723	3.9e-05		3564	15	0.280393	-2.8662	1.34378
YIPI_008C-C_024	ok		25.49	0.4	0.41	0.666	0.011	0.011	0.93842		1.5015	0.0247996	0.2792	0.0016	0.0025	0.38516		3323	16	16	3285	43	44	3356.8	9.1	14	97.8611		132.6	470	0.764		0.0298	0.0025	0.001197	8.3e-05	0.280678	3.7e-05	4.6e-05	1.46719	5.8e-05		3356.8	14	0.280601	-0.401677	1.62668
YIPI_008C-C_025	ok		33.28	0.28	0.32	0.7551	0.0064	0.0068	0.84244		1.32433	0.0119261	0.3213	0.0015	0.0027	0.28871		3587.4	8.3	9.6	3624	23	25	3574.6	7.3	13	101.382		132.8	188	1.079		0.0135	0.0007	0.000565	2.5e-05	0.280417	3.2e-05	4.2e-05	1.46719	5.2e-05		3574.6	13	0.280378	-3.14068	1.48523
YIPI_008C-C_026	ok		31.26	0.24	0.28	0.7424	0.006	0.0065	0.84668		1.34698	0.0117934	0.307	0.0014	0.0025	0.37329		3526.1	7.6	8.9	3578	22	24	3504.6	6.9	13	102.094		180	274	1.27		0.01101	0.00031	0.000435	1e-05	0.280474	2.7e-05	3.9e-05	1.46723	3.7e-05		3504.6	13	0.280445	-2.43902	1.37914
YIPI_008C-C_027	ok		28.76	0.29	0.32	0.7094	0.0071	0.0075	0.90924		1.40964	0.0149032	0.2956	0.0013	0.0024	0.20507		3443	10	11	3454	27	28	3445.7	6.8	13	100.241		165.4	830	4.7		0.0203	0.0014	0.000849	5.5e-05	0.280641	3.3e-05	4.3e-05	1.46731	3.8e-05		3445.7	13	0.280585	1.14627	1.52059
YIPI_008C-C_028	ok		36.5	1.7	1.7	0.744	0.035	0.035	0.9829		1.34409	0.0632299	0.3589	0.0029	0.0039	0.37316		3648	51	51	3540	140	140	3743	12	16	94.5765		63.7	1110	0.72		0.0311	0.0034	0.0011	0.00011	0.280438	4e-05	4.9e-05	1.46716	4.2e-05		3743	16	0.280358	0.192487	1.73277
YIPI_008C-C_029	ok		32.76	0.27	0.31	0.778	0.0061	0.0066	0.69901		1.28535	0.010904	0.307	0.002	0.0029	0.31973		3573.5	8.5	9.7	3709	22	24	3504	10	15	105.85		114.6	72	2.06		0.0119	0.0014	0.000462	3.7e-05	0.280462	3.3e-05	4.3e-05	1.46717	4.6e-05		3504	15	0.280431	-2.94602	1.52059
YIPI_008C-C_030	ok		31.93	0.23	0.28	0.7587	0.0053	0.0058	0.77565		1.31804	0.010076	0.3071	0.0014	0.0026	0.2291		3548.7	7.1	8.5	3638	19	21	3504.8	7.1	13	103.801		157.6	271	1.05		0.00556	0.00029	0.0002186	9.1e-06	0.280461	2.3e-05	3.6e-05	1.46718	5.1e-05		3504.8	13	0.280446	-2.37607	1.27305
YIPI_008C-C_033	ok		34.19	0.42	0.45	0.7776	0.0093	0.0096	0.89271		1.28601	0.0158766	0.3203	0.0018	0.0029	0.13193		3613	12	13	3704	33	34	3569.4	8.6	14	103.771		81	67	1.94		0.00462	0.00015	0.0001937	7.4e-06	0.280368	2.6e-05	3.8e-05	1.46717	5.4e-05		3569.4	14	0.280355	-4.09766	1.34378
YIPI_008C-C_034	ok		30.94	0.59	0.6	0.681	0.013	0.013	0.9748		1.46843	0.0280317	0.331	0.0014	0.0027	0.11818		3508	19	20	3337	50	50	3620.9	6.4	13	92.1594		138.8	797	0.479		0.0141	0.0012	0.000506	3.3e-05	0.280321	3.3e-05	4.3e-05	1.46727	5.9e-05		3620.9	13	0.280286	-5.3281	1.52059
YIPI_008C-C_035	ok		32.23	0.45	0.48	0.7387	0.0099	0.01	0.91304		1.35373	0.0183258	0.3177	0.0018	0.0028	0.098239		3552	14	15	3560	37	38	3557.3	8.8	14	100.076		74.5	190	2.17		0.00396	0.00053	0.000155	1.9e-05	0.280383	2.8e-05	4e-05	1.46719	4.9e-05		3557.3	14	0.280372	-3.75556	1.4145
YIPI_008C-C_036	ok		33.89	0.28	0.32	0.796	0.0068	0.0072	0.83503		1.25628	0.0113633	0.3104	0.0015	0.0026	0.32416		3605.3	8.1	9.4	3773	24	26	3521.2	7.6	13	107.151		93.3	103	1.232		0.007	0.0021	0.000233	5.8e-05	0.280439	3e-05	4.1e-05	1.46719	5.1e-05		3521.2	13	0.280423	-2.80628	1.44986
YIPI_008C-C_037	ok		33.48	0.32	0.35	0.7692	0.0074	0.0078	0.81617		1.30005	0.013183	0.3167	0.002	0.003	0.28138		3594.2	9.3	10	3677	27	28	3552.8	9.9	15	103.496		184.9	88	2.138		0.031	0.012	0.0009	0.00029	0.280438	4.4e-05	5.2e-05	1.46719	3.8e-05		3552.8	15	0.280376	-3.72325	1.83885
YIPI_008C-C_039	ok		33.55	0.26	0.3	0.78	0.0058	0.0063	0.82927		1.28205	0.010355	0.313	0.0014	0.0026	0.27962		3595.5	7.5	8.8	3715	21	23	3534.5	6.8	13	105.107		132.2	244	0.959		0.00799	0.00042	0.000324	1.4e-05	0.280439	3.1e-05	4.1e-05	1.46719	4.8e-05		3534.5	13	0.280417	-2.71218	1.44986
YIPI_008C-C_041	ok		32.33	0.5	0.53	0.733	0.011	0.012	0.94892		1.36426	0.0223343	0.3213	0.0016	0.0027	0.16148		3556	16	16	3537	43	44	3574.5	7.6	13	98.9509		115.8	342	0.562		0.01394	0.00067	0.000515	2.6e-05	0.280424	3e-05	4.1e-05	1.46721	3.9e-05		3574.5	13	0.280388	-2.77041	1.44986
YIPI_008C-C_042	ok		30.31	0.21	0.25	0.749	0.0049	0.0054	0.7595		1.33511	0.00962565	0.2941	0.0013	0.0024	0.29051		3495.9	6.6	8.1	3603	18	20	3437.9	6.9	13	104.802		116.7	129.6	0.9057		0.026305	5.1e-05	0.0009248	2.3e-06	0.28062	3.5e-05	4.5e-05	1.4672	4.1e-05		3437.9	13	0.280559	0.0373556	1.59131
YIPI_008C-C_043	ok		34.6	0.33	0.37	0.7705	0.0082	0.0086	0.82584		1.29786	0.0144862	0.3258	0.002	0.003	0.30945		3626.1	9.5	11	3681	30	31	3597.3	9.7	15	102.327		103	65.9	1.62		0.0123	0.00049	0.000498	2.1e-05	0.280434	3.4e-05	4.4e-05	1.46717	7.4e-05		3597.3	15	0.280399	-1.83494	1.55595
YIPI_008C-C_045	ok		28.05	0.28	0.31	0.7232	0.0074	0.0077	0.76436		1.38274	0.0147222	0.282	0.002	0.0028	0.284		3419	10	11	3508	27	28	3371	11	15	104.064		61.3	63.7	1.62		0.0214	0.0025	0.00087	0.0001	0.280615	3e-05	4.1e-05	1.46721	4.8e-05		3371	15	0.280558	-1.56387	1.44986
YIPI_008C-C_046	ok		31.62	0.3	0.33	0.7444	0.007	0.0074	0.85164		1.34336	0.0133542	0.3091	0.0015	0.0026	0.26612		3536.8	9.2	10	3585	26	27	3515.6	7.7	13	101.974		95.2	216	0.578		0.0117	0.0019	0.000419	5.1e-05	0.280435	3.3e-05	4.3e-05	1.46722	5.2e-05		3515.6	13	0.280407	-3.53148	1.52059
YIPI_008C-C_047	ok		25.38	0.3	0.32	0.6419	0.007	0.0073	0.91098		1.55787	0.0177169	0.2875	0.0014	0.0024	0.070872		3320	12	13	3193	28	29	3402.4	7.5	13	93.8455		139.3	478	0.33		0.01587	0.0007	0.00067	2.9e-05	0.280587	3.8e-05	4.7e-05	1.46727	5.1e-05		3402.4	13	0.280543	-1.36594	1.66204
YIPI_008C-C_049	ok		30.7	0.38	0.4	0.7112	0.0089	0.0092	0.8654		1.40607	0.0181888	0.3148	0.0021	0.003	0.34226		3508	12	13	3460	34	35	3542	10	15	97.6849		108	231	0.611		0.0092	0.0022	0.000313	5.9e-05	0.280393	3.1e-05	4.1e-05	1.46721	5.5e-05		3542	15	0.280372	-4.14795	1.44986
YIPI_008C-C_050	ok		32.11	0.48	0.5	0.736	0.011	0.011	0.94139		1.3587	0.0203066	0.3172	0.0016	0.0027	0.14286		3549	15	16	3550	40	41	3554.4	8	13	99.8762		109.5	780	0.71		0.01016	0.00064	0.000375	1.8e-05	0.280421	2.5e-05	3.7e-05	1.46721	3.8e-05		3554.4	13	0.280395	-3.00788	1.30841
YIPI_008C-C_051	ok		35.53	0.36	0.4	0.7673	0.0088	0.0091	0.71675		1.30327	0.0154565	0.3373	0.0028	0.0037	0.48947		3653	10	11	3668	32	33	3650	12	16	100.493		52.6	51	1.096		0.0414	0.0011	0.001524	4.7e-05	0.280548	4.9e-05	5.6e-05	1.46717	6.5e-05		3650	16	0.280441	0.892727	1.9803
YIPI_008C-C_052	ok		30.34	0.33	0.36	0.7136	0.0084	0.0087	0.8912		1.40135	0.0170848	0.309	0.0017	0.0027	0.41237		3496	11	12	3470	32	33	3514.2	8.3	14	98.7422		185.9	730	0.91		0.0186	0.0029	0.000601	7.6e-05	0.280454	2.9e-05	4e-05	1.46721	4.5e-05		3514.2	14	0.280413	-3.32711	1.4145
YIPI_008C-C_053	ok		32.41	0.25	0.29	0.759	0.0053	0.0058	0.77611		1.31752	0.010068	0.3099	0.0016	0.0027	0.18549		3562.3	7.4	8.8	3639	19	21	3518.9	7.8	13	103.413		75.4	43.7	1.816		0.00548	0.00036	0.000217	1.4e-05	0.280453	2.9e-05	4e-05	1.46721	5.7e-05		3518.9	13	0.280438	-2.32298	1.4145
YIPI_008C-C_054	ok		27.27	0.3	0.32	0.6436	0.0075	0.0078	0.90194		1.55376	0.0188305	0.308	0.0016	0.0027	0.3821		3391	11	12	3201	30	31	3509.4	7.9	13	91.2122		197.5	860	0.61		0.0191	0.0013	0.00072	3.4e-05	0.280514	3e-05	4.1e-05	1.46721	5.4e-05		3509.4	13	0.280465	-1.58794	1.44986
YIPI_008C-C_055	ok		27.36	0.26	0.29	0.6812	0.0069	0.0072	0.85682		1.468	0.0155161	0.2917	0.0015	0.0025	0.3352		3395.7	9.5	11	3349	27	28	3425.2	8.1	13	97.7753		117.9	396	0.331		0.00847	0.00051	0.000326	1.8e-05	0.280555	3.3e-05	4.3e-05	1.46715	4.5e-05		3425.2	13	0.280533	-1.16439	1.52059
YIPI_008C-C_056	ok		32.55	0.26	0.31	0.7489	0.0057	0.0062	0.74026		1.33529	0.0110546	0.3145	0.0017	0.0028	0.31535		3565.9	8	9.3	3602	21	23	3541.6	8.5	14	101.705		104.4	53.9	2.041		0.00502	0.00039	0.000206	1.7e-05	0.28042	2.5e-05	3.7e-05	1.46724	4.6e-05		3541.6	14	0.280406	-2.93404	1.30841
YIPI_008C-C_057	ok		31.71	0.34	0.37	0.7223	0.0078	0.0082	0.76569		1.38447	0.0157173	0.318	0.0023	0.0032	0.37662		3540	11	12	3503	29	31	3558	11	15	98.4542		150.8	594	0.324		0.00686	0.00095	0.000256	3.3e-05	0.2804	3e-05	4e-05	1.46725	4.2e-05		3558	15	0.280382	-3.38014	1.4145
YIPI_008C-C_058	ok		23.9	0.43	0.45	0.607	0.011	0.011	0.91139		1.64745	0.0298549	0.2845	0.0022	0.003	0.14952		3262	18	18	3055	44	45	3386	12	16	90.2245		231.7	890	0.72		0.0392	0.0076	0.00125	0.00018	0.280564	4.8e-05	5.5e-05	1.46718	5.8e-05		3386	16	0.280482	-3.91734	1.94494
YIPI_008C-C_059	ok		32.63	0.34	0.38	0.7564	0.0076	0.008	0.77702		1.32205	0.0139826	0.3116	0.0022	0.0031	0.19435		3567	10	11	3631	29	30	3527	11	16	102.949		53.8	49.6	1.402		0.00612	0.00042	0.000242	1.6e-05	0.280417	3.9e-05	4.8e-05	1.46721	5.1e-05		3527	16	0.280401	-3.4749	1.6974
YIPI_008C-C_060	ok		32.48	0.33	0.36	0.751	0.0075	0.0079	0.88641		1.33156	0.0140071	0.3131	0.0015	0.0026	0.16858		3563.6	9.9	11	3608	28	29	3534.5	7.3	13	102.08		98.1	113	1.25		0.00448	0.00062	0.000174	2.3e-05	0.280434	3.4e-05	4.4e-05	1.46718	4.8e-05		3534.5	13	0.280422	-2.52564	1.55595
YIPI_008C-C_061	ok		32.34	0.32	0.36	0.7516	0.0066	0.007	0.74718		1.33049	0.0123915	0.3115	0.0022	0.0031	0.13809		3560.3	9.6	11	3615	24	25	3526	11	15	102.524		67.7	42.7	1.683		0.00574	0.00045	0.000234	2e-05	0.280439	3.8e-05	4.7e-05	1.46719	5.3e-05		3526	15	0.280423	-2.69488	1.66204
YIPI_008C-C_062	ok		33.12	0.29	0.33	0.7616	0.0066	0.007	0.80878		1.31303	0.0120683	0.3143	0.0017	0.0028	0.30458		3583.1	8.4	9.6	3653	23	25	3540.3	8.3	14	103.183		88	137	1.42		0.00387	0.0004	0.000149	1.1e-05	0.280379	3.1e-05	4.2e-05	1.46719	4.6e-05		3540.3	14	0.280369	-4.28778	1.48523
YIPI_008C-C_063	ok		30.84	0.22	0.26	0.726	0.0051	0.0055	0.75209		1.37741	0.0104349	0.3072	0.0017	0.0027	0.3498		3513.2	6.9	8.3	3518	19	21	3505.5	8.4	14	100.357		155.1	140.8	1.178		0.01119	0.00098	0.000427	2.4e-05	0.280476	3.1e-05	4.1e-05	1.46721	4.6e-05		3505.5	14	0.280447	-2.32723	1.44986
YIPI_008C-C_064	ok		36	0.35	0.39	0.7989	0.0079	0.0083	0.76438		1.25172	0.0130045	0.3262	0.0021	0.0031	0.32735		3665.2	9.9	11	3782	28	30	3597.9	9.9	14	105.117		53.1	53.2	1.344		0.0098	0.0004	0.000402	1.4e-05	0.280438	3.4e-05	4.4e-05	1.4672	4.3e-05		3597.9	14	0.28041	-1.44034	1.55595
YIPI_008C-C_070	ok		29.95	0.22	1	0.6895	0.005	0.024	0.57171		1.45033	0.0504827	0.315	0.0017	0.0017	0.47692		3484.2	7.3	34	3380	19	91	3543.8	8.4	8.4	95.3778		138.7	188.7	0.808		0.009068	4.9e-05	0.0003457	2.3e-06	0.280448	3.7e-05	3.7e-05	1.4672	4.8e-05		3543.8	8.4	0.280424	-2.22422	1.30841
YIPI_008C-C_081-B	ok		25.72	0.36	0.98	0.6397	0.007	0.024	0.66177		1.56323	0.0586487	0.2924	0.0031	0.0033	0.20584		3335	13	37	3187	28	95	3429	16	17	92.9425		172.5	496	0.393		0.039	0.0097	0.0012	0.00025	0.280598	3.9e-05	3.9e-05	1.46722	6e-05		3429	17	0.280519	-1.6016	1.37914
YIPI_008C-C_083	ok		29.35	0.51	1.2	0.678	0.011	0.027	0.91712		1.47493	0.058736	0.3182	0.002	0.0024	0.13668		3457	18	41	3330	44	110	3559.7	9.7	12	93.5472		67.9	166	1.53		0.00327	0.0003	0.0001298	9.6e-06	0.280401	3e-05	3e-05	1.46719	4.5e-05		3559.7	12	0.280392	-2.99498	1.06088
YIPI_008C-C_085-A	ok		32.08	0.56	1.3	0.697	0.013	0.029	0.96072		1.43472	0.0596942	0.334	0.0018	0.0022	0.46559		3549	18	40	3422	46	100	3634.2	8.2	10	94.161		226	1260	0.55		0.0614	0.0065	0.00204	0.00016	0.280539	4.6e-05	4.6e-05	1.46726	5.1e-05		3634.2	10	0.280396	-1.08122	1.62668
YIPI_008C-C_086	ok		24.42	0.34	0.93	0.62	0.01	0.025	0.88934		1.6129	0.0650364	0.2861	0.002	0.0023	0.47727		3282	14	37	3107	40	99	3395	11	12	91.5169		244.9	1760	0.55		0.0252	0.0046	0.00075	0.00012	0.280602	3.4e-05	3.4e-05	1.4672	5.1e-05		3395	12	0.280553	-1.19066	1.20233
YIPI_008C-C_088	ok		29.63	0.34	1.1	0.7	0.006	0.026	0.57406		1.42857	0.0530612	0.3118	0.0017	0.0021	0.37539		3471	12	38	3418	23	99	3527.7	8.3	10	96.8903		99.7	69.2	2.028		0.004335	3.7e-05	0.0001741	2.3e-06	0.280422	3e-05	3e-05	1.46725	6.1e-05		3527.7	10	0.28041	-3.11525	1.06088
YIPI_008C-C_089	ok		28.11	0.29	1	0.6678	0.0057	0.025	0.78698		1.49745	0.0560592	0.3104	0.0015	0.002	0.29787		3420	10	37	3295	22	97	3521.7	7.6	9.7	93.5628		142.1	448	0.378		0.00361	0.00015	0.000143	4.4e-06	0.280443	3.1e-05	3.1e-05	1.46723	4.9e-05		3521.7	9.7	0.280433	-2.43377	1.09624
YIPI_008C-C_090-B	ok		27.7	0.45	1.1	0.645	0.01	0.025	0.89746		1.55039	0.0600925	0.3138	0.002	0.0024	0.29682		3409	16	38	3213	38	96	3538	10	12	90.814		209	865	0.295		0.0239	0.0049	0.00069	0.00013	0.280463	3.8e-05	3.8e-05	1.46722	4.8e-05		3538	12	0.280416	-2.66476	1.34378
YIPI_008C-C_092	ok		23.67	0.25	0.88	0.6052	0.0064	0.023	0.76121		1.65235	0.0627957	0.2844	0.0021	0.0024	0.35039		3255	10	36	3051	26	94	3385	11	13	90.1329		124.5	1970	0.0606		0.0285	0.0099	0.00076	0.00025	0.280551	3.7e-05	3.7e-05	1.4672	6.4e-05		3385	13	0.280501	-3.26432	1.30841
YIPI_008C-C_096	ok		30.47	0.28	1.1	0.7153	0.0056	0.027	0.77013		1.39802	0.05277	0.3106	0.0017	0.0021	0.25508		3501.1	8.9	36	3477	21	100	3521.9	8.3	10	98.7251		110.8	45.2	2.087		0.002842	4.9e-05	0.0001166	1.2e-06	0.280425	3.2e-05	3.2e-05	1.4672	5e-05		3521.9	10	0.280417	-3.00675	1.1316
YIPI_008C-C_104	ok		29.82	0.31	1.1	0.6982	0.0078	0.026	0.89129		1.43225	0.0533352	0.3104	0.0017	0.0021	0.26085		3478	11	37	3411	30	100	3520.9	8.5	11	96.8786		187.4	223	1.16		0.00525	0.00043	0.000218	1.3e-05	0.280452	3.2e-05	3.2e-05	1.46723	4.7e-05		3520.9	11	0.280437	-2.3136	1.1316
YIPI_008C-C_107	ok		28.98	0.35	1.1	0.6575	0.0075	0.025	0.84633		1.52091	0.0578294	0.3212	0.002	0.0024	0.16815		3453	12	37	3261	29	98	3572.9	9.8	12	91.2704		85	182	1.09		0.008339	8.5e-05	0.0003281	1.4e-06	0.280441	2.8e-05	2.8e-05	1.46721	4.7e-05		3572.9	12	0.280418	-1.74225	0.990152
YIPI_008C-C_108	ok		31.41	0.34	1.2	0.7007	0.0078	0.027	0.88437		1.42714	0.054992	0.325	0.0018	0.0022	0.23396		3529	11	37	3427	28	97	3591.9	8.3	10	95.4091		127.9	379	0.95		0.01219	0.00053	0.000497	1.6e-05	0.280467	3.5e-05	3.5e-05	1.46724	4.6e-05		3591.9	10	0.280433	-0.783034	1.23769
YIPI_008C-C_109	ok		28.73	0.43	1.1	0.6467	0.0093	0.025	-0.03271		1.54631	0.059777	0.3227	0.0018	0.0022	0.088526		3439	15	39	3211	37	100	3580.9	8.8	11	89.6702		121.5	1650	0.1169		0.00797	0.00042	0.000294	1.5e-05	0.280414	2.8e-05	2.8e-05	1.46719	4e-05		3580.9	11	0.280394	-2.43149	0.990152
YIPI_008C-C_110	ok		27.13	0.17	0.98	0.6586	0.0042	0.024	0.77973		1.51837	0.0553309	0.2988	0.0013	0.0018	0.41994		3387.4	6.1	35	3261	16	94	3462.8	6.6	9.1	94.1723		246.3	1090	0.34		0.0371	0.0013	0.001492	5.2e-05	0.280692	3.5e-05	3.5e-05	1.46722	6.9e-05		3462.8	9.1	0.280592	1.83103	1.23769
YIPI_008C-C_116	ok		31.13	0.27	1.1	0.7071	0.0061	0.026	0.72456		1.41423	0.052001	0.3191	0.002	0.0024	0.37479		3521.6	8.6	36	3446	23	99	3563.5	9.7	12	96.7027		97.3	74.9	1.787		0.00753	0.00019	0.0003077	7.5e-06	0.280423	3.1e-05	3.1e-05	1.46722	5.4e-05		3563.5	12	0.280402	-2.55648	1.09624
YIPI_008C-C_121-A	ok		31.6	0.46	1.2	0.7121	0.0099	0.028	0.83815		1.4043	0.0552174	0.3218	0.0027	0.003	0.20308		3534	15	39	3462	38	110	3576	13	14	96.8121		68.9	108	0.743		0.00508	0.00036	0.000206	1.2e-05	0.280444	3.3e-05	3.3e-05	1.46716	6.3e-05		3576	14	0.28043	-1.26132	1.16696
YIPI_008C-C_122	ok		31.58	0.32	1.2	0.7037	0.0068	0.026	0.70337		1.42106	0.0525047	0.3268	0.0023	0.0026	0.35289		3535	10	37	3432	26	100	3599	11	12	95.3598		98.9	163.8	0.647		0.0112	0.00035	0.000467	1.5e-05	0.280428	4.4e-05	4.4e-05	1.46721	5e-05		3599	12	0.280396	-1.932	1.55595
YIPI_008C-C_124	ok		32.12	0.34	1.2	0.7242	0.0066	0.027	0.81615		1.38083	0.051481	0.3245	0.0019	0.0023	0.25118		3551	11	37	3509	25	100	3590.1	8.7	11	97.741		116.4	108	1.41		0.00811	0.00015	0.0003329	6.9e-06	0.280431	2.8e-05	2.8e-05	1.46718	5.4e-05		3590.1	11	0.280408	-1.70344	0.990152
YIPI_008C-C_132	ok		28.23	0.52	1.1	0.657	0.013	0.027	0.94746		1.52207	0.0625508	0.3138	0.0019	0.0022	0.34963		3420	19	41	3247	51	110	3537.8	9.2	11	91.7802		123.2	1260	0.608		0.00828	0.00061	0.000324	2e-05	0.280437	3e-05	3e-05	1.46719	5.3e-05		3537.8	11	0.280415	-2.70542	1.06088
YIPI_008C-C_133	ok		30	0.23	1.1	0.7015	0.0053	0.026	0.66536		1.42552	0.0528346	0.3108	0.0018	0.0022	0.44709		3485.7	7.6	36	3425	20	98	3522.8	8.8	11	97.2238		117.9	69	1.408		0.00402	0.0002	0.0001628	8.1e-06	0.280444	2.6e-05	2.6e-05	1.46722	4.9e-05		3522.8	11	0.280433	-2.41995	0.919426
YIPI_008C-C_141	ok		28.93	0.41	1.1	0.6569	0.0097	0.026	0.87551		1.5223	0.0602525	0.3196	0.0022	0.0026	0.34341		3448	14	38	3251	38	100	3565	11	12	91.1921		130.1	1270	0.246		0.0078	0.00044	0.000286	1.6e-05	0.28044	2.3e-05	2.3e-05	1.46723	4.8e-05		3565	12	0.28042	-1.86159	0.813339
YIPI_008C-C_144-A	ok		29.07	0.51	1.2	0.652	0.012	0.026	0.91807		1.53374	0.0611615	0.3234	0.0023	0.0027	0.30966		3452	17	39	3233	47	100	3586	11	12	90.1562		956	57300	0.01816		0.0071	0.0013	0.00214	0.00015	0.280554	6.6e-05	6.6e-05	1.46723	6.5e-05		3586	12	0.280406	-1.8764	2.33393
YIPI_008C-C_149	ok		30.23	0.67	1.3	0.695	0.014	0.029	0.82111		1.43885	0.0600383	0.3152	0.0036	0.0038	0.13573		3482	24	45	3407	56	110	3545	18	19	96.1072		63.8	282	0.604		0.01446	0.00037	0.0005357	6.9e-06	0.280519	3.8e-05	3.8e-05	1.46718	5.1e-05		3545	19	0.280482	-0.128036	1.34378
YIPI_008C-C_150	ok		27.81	0.37	1.1	0.6464	0.0073	0.025	0.75346		1.54703	0.0598325	0.3153	0.0027	0.0029	0.35108		3410	13	38	3215	28	94	3544	13	14	90.7167		61.7	545	0.1074		0.003458	5.9e-05	0.00012762	7.7e-07	0.280418	2.7e-05	2.7e-05	1.46726	5e-05		3544	14	0.280409	-2.75722	0.954789
YIPI_008C-C_156	ok		31.18	0.29	1.1	0.6987	0.0062	0.026	0.79557		1.43123	0.0532589	0.3247	0.0019	0.0023	0.29502		3522.9	9.2	36	3414	24	99	3591.2	9.4	11	95.0657		160.3	460	0.498		0.00894	0.00019	0.0003598	4.9e-06	0.280411	2.9e-05	2.9e-05	1.46719	4.8e-05		3591.2	11	0.280386	-2.45704	1.02551
YIPI_008C-C_162-A	ok		29.79	0.41	1.1	0.6877	0.0095	0.027	0.80637		1.45412	0.0570908	0.3142	0.0029	0.0032	0.37095		3481	14	40	3372	36	100	3540	14	16	95.2542		199.7	316	1.08		0.0399	0.005	0.00116	0.00013	0.280511	3.6e-05	3.6e-05	1.46719	6.1e-05		3540	16	0.280432	-2.05156	1.27305
YIPI_008C-C_172-A	ok		26.44	0.36	1	0.6384	0.0083	0.025	0.85796		1.56642	0.0613415	0.3004	0.0021	0.0025	0.16191		3361	14	38	3181	33	97	3471	11	13	91.6451		225.7	1590	0.177		0.088	0.017	0.00231	0.00042	0.280592	5.2e-05	5.2e-05	1.46718	4.9e-05		3471	13	0.280437	-3.49876	1.83885
YIPI_008C-C_175	ok		30.65	0.27	1.1	0.6906	0.0066	0.026	0.78912		1.44802	0.0545155	0.3226	0.0019	0.0023	0.38592		3507.2	8.6	36	3383	25	98	3580	9.3	11	94.4972		174.8	420	0.723		0.01019	0.00024	0.000415	1.2e-05	0.280439	3.7e-05	3.7e-05	1.4672	4e-05		3580	11	0.28041	-1.85965	1.30841
YIPI_008C-C_176	ok		29.89	0.28	1.1	0.6765	0.0058	0.025	0.7599		1.4782	0.0546266	0.3202	0.0019	0.0023	0.29053		3481.6	9.2	36	3330	22	97	3570.1	9.3	11	93.2747		188.6	955	0.2257		0.01229	0.00052	0.000453	1.4e-05	0.280451	2.5e-05	2.5e-05	1.46714	4.4e-05		3570.1	11	0.28042	-1.75893	0.884064
YIPI_008C-C_181	ok		24.97	0.29	0.94	0.6536	0.0067	0.025	0.79999		1.52999	0.0585216	0.2795	0.0019	0.0022	0.2099		3306	12	37	3242	26	95	3360	10	12	96.4881		78.5	175	0.524		0.01728	0.00014	0.0005964	5.4e-06	0.280608	3.4e-05	3.4e-05	1.46721	6.1e-05		3360	12	0.280569	-1.43713	1.20233
YIPI_008C-C_182-A	ok		25.16	0.3	0.95	0.6541	0.0067	0.025	0.5239		1.52882	0.0584321	0.2784	0.0028	0.003	0.37117		3313	12	36	3243	26	96	3351	16	17	96.7771		111.5	47	2.73		0.082	0.018	0.00223	0.00046	0.280596	3.9e-05	3.9e-05	1.46724	5.1e-05		3351	17	0.280452	-5.83358	1.37914
YIPI_008C-C_184	ok		26.19	0.27	0.97	0.6697	0.0072	0.025	0.79315		1.49321	0.0557416	0.2844	0.002	0.0023	0.41278		3352	10	36	3302	28	98	3385	11	13	97.548		138.1	143	1.224		0.0064	0.0014	0.000271	4.3e-05	0.280558	3.2e-05	3.2e-05	1.4672	5.1e-05		3385	13	0.28054	-1.87793	1.1316
YIPI_008C-C_187	ok		26.53	0.31	0.99	0.6449	0.0074	0.024	0.87036		1.55063	0.0577067	0.2991	0.0018	0.0022	0.28505		3368	10	34	3209	28	94	3464.8	9.1	11	92.6172		179.9	1320	0.1578		0.02505	0.00088	0.00093	3.4e-05	0.280553	3.9e-05	3.9e-05	1.46721	4.9e-05		3464.8	11	0.280491	-1.7394	1.37914
YIPI_008C-C_191	ok		26.47	0.34	1	0.6564	0.0074	0.025	0.86525		1.52346	0.0580234	0.2921	0.0019	0.0023	0.10319		3362	13	38	3251	29	98	3428	11	12	94.8366		164.8	269	0.864		0.0374	0.0052	0.00138	0.00015	0.28062	3.4e-05	3.4e-05	1.46718	5.6e-05		3428	12	0.280529	-1.26448	1.20233
YIPI_008C-C_195-A	ok		24.93	0.28	0.93	0.6264	0.0075	0.024	0.71445		1.59642	0.0611657	0.2888	0.0025	0.0028	0.43661		3304	11	36	3134	30	95	3409	14	15	91.9331		206.9	710	0.332		0.049	0.0071	0.00154	0.00019	0.280591	3.8e-05	3.8e-05	1.46724	5.5e-05		3409	15	0.28049	-3.10695	1.34378
YIPI_008C-C_200	ok		33.44	0.54	1.3	0.797	0.015	0.032	0.32356		1.2547	0.0503771	0.3064	0.0048	0.0049	0.47027		3588	16	38	3768	53	120	3497	26	26	107.749		101.1	306	0.762		0.00409	0.00036	0.00016	1e-05	0.280474	3.3e-05	3.3e-05	1.4672	3.9e-05		3497	26	0.280463	-1.95666	1.16696
YIPI_008C-C_202-A	ok		30.43	0.45	1.2	0.6642	0.0093	0.026	0.78329		1.50557	0.0589353	0.3331	0.003	0.0033	0.24674		3499	14	37	3282	36	99	3629	14	15	90.4381		233.7	3970	0.136		0.0786	0.0042	0.0028	0.00012	0.280635	4.5e-05	4.5e-05	1.46728	6.1e-05		3629	15	0.280439	0.32535	1.59131
YIPI_008C-C_204	ok		27.3	0.26	1	0.6648	0.0061	0.025	0.82298		1.50421	0.0565663	0.2982	0.0017	0.0021	0.24393		3393.6	9.5	37	3284	24	97	3460.1	8.5	10	94.9106		163.5	510	0.37		0.01524	0.00047	0.000564	1.5e-05	0.280544	3.2e-05	3.2e-05	1.46722	4.8e-05		3460.1	10	0.280506	-1.2986	1.1316
YIPI_008C-C_002	Discordant		26.74	0.28	0.31	0.5912	0.0068	0.007	0.88324		1.69148	0.0200276	0.3296	0.0019	0.003	0.36516		3372	10	11	2993	27	28	3613.9	8.6	14	82.8191		262.9	7080	0.03779		0.025	0.0016	0.000731	3.8e-05	0.280458	2.8e-05	3.9e-05	1.4672	3.9e-05		3613.9	14	0.280407	-1.16784	1.37914
YIPI_008C-C_003	Discordant		19.73	0.28	0.29	0.4361	0.0063	0.0065	0.94563		2.29305	0.0341776	0.3298	0.0015	0.0028	0.26835		3075	14	14	2331	28	29	3615.4	6.9	13	64.4742		340	5190	0.0682		0.0508	0.005	0.0014	0.00012	0.280507	3.2e-05	4.2e-05	1.46723	4.5e-05		3615.4	13	0.280409	-1.05129	1.48523
YIPI_008C-C_005	Discordant		18.18	0.38	0.39	0.443	0.011	0.011	0.94463		2.25734	0.0560512	0.3	0.0024	0.0032	0.49549		2994	20	21	2358	48	48	3468	13	17	67.9931		250.8	6880	0.0377		0.0471	0.0041	0.0015	0.00011	0.280641	4e-05	4.8e-05	1.46721	5.6e-05		3468	17	0.280541	0.112578	1.6974
YIPI_008C-C_014	Discordant		17.18	0.93	0.94	0.413	0.027	0.027	0.96168		2.42131	0.158294	0.3034	0.0066	0.0069	0.73988		2941	52	52	2220	120	120	3486	33	35	63.6833		524	7100	0.0778		0.051	0.011	0.00142	0.00028	0.280586	5.6e-05	6.2e-05	1.46718	4.2e-05		3486	35	0.280491	-1.24591	2.19248
YIPI_008C-C_017	Discordant		21.16	0.86	0.86	0.477	0.02	0.021	0.98715		2.09644	0.0922959	0.3234	0.0021	0.0031	0.42135		3134	39	39	2505	89	89	3585	10	15	69.8745		325.6	14900	0.0253		0.031	0.0036	0.000874	9e-05	0.280469	3e-05	4.1e-05	1.46721	5e-05		3585	15	0.280408	-1.80481	1.44986
[truncated: 887 more rows]

## Sheet: U-Pb STD calibrated with OG1
		Measured U-Pb isotopic ratios															Calculated U-Pb ages
[truncated: 304 more rows]

## Sheet: U-Pb STD calibrated with 91500
		Measured U-Pb isotopic ratios															Calculated U-Pb ages
[truncated: 521 more rows]

[truncated: 2 more sheets: Lu-Hf STD, Sample locations]
